# Supplementary material for: The [PSI+] yeast prion does not wildly affect proteome composition whereas selective pressure exerted on [PSI+] cells can promote aneuploidy
Source: Sci Rep. 2017 Aug 16;7:8442. doi: 10.1038/s41598-017-07999-8 (PMC5559586; doi:10.1038/s41598-017-07999-8)
Supplement: Supplementary file 2 — Supplementary Data [file 41598_2017_7999_MOESM2_ESM.xls]

## Sheet: All list
Protein IDs	Protein names	Gene names	Peptides	Razor + unique peptides	Unique peptides	Peptides TCL01	Peptides TCL02	Peptides TCL03	Peptides S01	Peptides S02	Peptides S03	Peptides I01	Peptides I02	Razor + unique peptides TCL01	Razor + unique peptides TCL02	Razor + unique peptides TCL03	Razor + unique peptides S01	Razor + unique peptides S02	Razor + unique peptides S03	Razor + unique peptides I01	Razor + unique peptides I02	Unique peptides TCL01	Unique peptides TCL02	Unique peptides TCL03	Unique peptides S01	Unique peptides S02	Unique peptides S03	Unique peptides I01	Unique peptides I02	Mol. weight [kDa]	Sequence length	Sequence coverage [%]	Unique + razor sequence coverage [%]	Unique sequence coverage [%]	Normalized log2(H/L) TCL01	Normalized log2(H/L) TCL02	Normalized log2(H/L) TCL03	Normalized log2(H/L) S01	Normalized log2(H/L) S02	Normalized log2(H/L) S03	Normalized log2(H/L) I01	Normalized log2(H/L) I02	Identification type TCL01	Identification type TCL02	Identification type TCL03	Identification type S01	Identification type S02	Identification type S03	Identification type I01
Q12019	Midasin	MDN1	127	127	127	60	65	34	45	48	71	56	52	60	65	34	45	48	71	56	52	60	65	34	45	48	71	56	52	559.3	4910	31.5	31.5	31.5	-0.0109773	-0.00502933	-0.13272	0.0873271	-0.00879836	-0.0208966	-0.118899	-0.0163369	By MS/MS	By MS/MS	By MS/MS	By MS/MS	By MS/MS	By MS/MS	By MS/MS
P07259	Protein URA2;Glutamine-dependent carbamoyl-phosphate synthase;Aspartate carbamoyltransferase	URA2	103	103	101	66	62	59	63	62	88	80	71	66	62	59	63	62	88	80	71	64	60	57	62	61	86	78	69	245.04	2214	53.5	53.5	52.6	0.0230424	0.0565835	0.0210533	0.00259452	0.0623981	0.0436245	-0.00894352	0.00389003	By MS/MS	By MS/MS	By MS/MS	By MS/MS	By MS/MS	By MS/MS	By MS/MS
P19097	Fatty acid synthase subunit alpha;Acyl carrier;3-oxoacyl-[acyl-carrier-protein] reductase;3-oxoacyl-[acyl-carrier-protein] synthase	FAS2	94	94	94	57	59	55	56	55	77	68	62	57	59	55	56	55	77	68	62	57	59	55	56	55	77	68	62	206.94	1887	59.1	59.1	59.1	-0.190421	-0.109795	-0.175403	-0.123905	-0.180822	-0.175452	-0.122711	-0.163026	By MS/MS	By MS/MS	By MS/MS	By MS/MS	By MS/MS	By MS/MS	By MS/MS
Q00955	Acetyl-CoA carboxylase;Biotin carboxylase	ACC1	112	112	108	60	57	54	69	60	85	75	63	60	57	54	69	60	85	75	63	57	54	50	65	56	81	71	60	250.35	2233	59	59	57	-0.196971	-0.236486	-0.176952	-0.189977	-0.21083	-0.145222	-0.237166	-0.203768	By MS/MS	By MS/MS	By MS/MS	By MS/MS	By MS/MS	By MS/MS	By MS/MS
P07149	Fatty acid synthase subunit beta;3-hydroxyacyl-[acyl-carrier-protein] dehydratase;Enoyl-[acyl-carrier-protein] reductase [NADH];[Acyl-carrier-protein] acetyltransferase;[Acyl-carrier-protein] malonyltransferase;S-acyl fatty acid synthase thioesterase	FAS1	92	92	92	54	57	52	60	58	80	58	50	54	57	52	60	58	80	58	50	54	57	52	60	58	80	58	50	228.69	2051	53.9	53.9	53.9	-0.111867	-0.130065	-0.175908	-0.209178	-0.166341	-0.210246	-0.117161	-0.157206	By MS/MS	By MS/MS	By MS/MS	By MS/MS	By MS/MS	By MS/MS	By MS/MS
P33892	Translational activator GCN1	GCN1	106	106	106	62	55	51	52	52	79	56	55	62	55	51	52	52	79	56	55	62	55	51	52	52	79	56	55	296.69	2672	43.3	43.3	43.3	-0.040764	-0.0401112	-0.0321379	-0.0191411	-0.0138876	-0.0772693	-0.0574667	-0.137902	By MS/MS	By MS/MS	By MS/MS	By MS/MS	By MS/MS	By MS/MS	By MS/MS
P08566	Pentafunctional AROM polypeptide;3-dehydroquinate synthase;3-phosphoshikimate 1-carboxyvinyltransferase;Shikimate kinase;3-dehydroquinate dehydratase;Shikimate dehydrogenase	ARO1	78	78	78	43	44	39	46	44	61	48	39	43	44	39	46	44	61	48	39	43	44	39	46	44	61	48	39	174.75	1588	55.7	55.7	55.7	-0.194922	-0.191113	-0.168804	-0.243113	-0.191804	-0.261137	-0.193602	-0.270469	By MS/MS	By MS/MS	By MS/MS	By MS/MS	By MS/MS	By MS/MS	By MS/MS
Q07878	Vacuolar protein sorting-associated protein 13	VPS13	87	87	87	40	42	21	37	38	47	52	38	40	42	21	37	38	47	52	38	40	42	21	37	38	47	52	38	357.85	3144	33.5	33.5	33.5	0.0289934	0.0280033	-0.147937	0.00647756	-0.0474875	-0.0371327	-0.077315	-0.00186228	By MS/MS	By MS/MS	By MS/MS	By MS/MS	By MS/MS	By MS/MS	By MS/MS
Q12680	Glutamate synthase [NADH]	GLT1	78	78	78	37	40	37	43	42	65	48	42	37	40	37	43	42	65	48	42	37	40	37	43	42	65	48	42	238.1	2145	46.9	46.9	46.9	0.104605	0.100439	0.137766	0.0949116	0.0661236	0.102188	0.0961269	0.125916	By MS/MS	By MS/MS	By MS/MS	By MS/MS	By MS/MS	By MS/MS	By MS/MS
P03965	Carbamoyl-phosphate synthase arginine-specific large chain	CPA2	57	55	55	42	37	42	41	39	48	42	35	40	35	40	40	38	46	40	33	40	35	40	40	38	46	40	33	123.91	1118	59.5	57.7	57.7	-0.13272	-0.101521	-0.0578571	-0.13378	-0.123041	-0.100175	-0.165451	-0.0937251	By MS/MS	By MS/MS	By MS/MS	By MS/MS	By MS/MS	By MS/MS	By MS/MS
P22137	Clathrin heavy chain	CHC1	73	73	73	39	35	31	44	37	61	47	44	39	35	31	44	37	61	47	44	39	35	31	44	37	61	47	44	187.23	1653	51.7	51.7	51.7	-0.0963447	-0.0676062	-0.0468465	-0.0935865	-0.106218	-0.0966686	-0.00591272	-0.00127013	By MS/MS	By MS/MS	By MS/MS	By MS/MS	By MS/MS	By MS/MS	By MS/MS
P26637	Leucine--tRNA ligase, cytoplasmic	CDC60	48	48	47	35	35	31	36	37	40	32	31	35	35	31	36	37	40	32	31	34	34	31	36	37	39	31	30	124.14	1090	55.6	55.6	55	-0.24226	-0.225278	-0.229619	-0.249393	-0.252707	-0.188381	-0.161895	-0.144903	By MS/MS	By MS/MS	By MS/MS	By MS/MS	By MS/MS	By MS/MS	By MS/MS
P38972	Phosphoribosylformylglycinamidine synthase	ADE6	61	61	61	30	35	27	38	38	47	21	15	30	35	27	38	38	47	21	15	30	35	27	38	38	47	21	15	148.9	1358	56.4	56.4	56.4	-0.0867065	-0.0949572	-0.0729228	-0.092494	-0.0515786	-0.023739	0.0673634	0.0434845	By MS/MS	By MS/MS	By MS/MS	By MS/MS	By MS/MS	By MS/MS	By MS/MS
P05694	5-methyltetrahydropteroyltriglutamate--homocysteine methyltransferase	MET6	43	43	43	27	35	32	35	33	39	26	22	27	35	32	35	33	39	26	22	27	35	32	35	33	39	26	22	85.859	767	60	60	60	-0.113364	-0.0601566	-0.068907	-0.0845173	-0.059946	-0.128582	-0.0456846	-0.00839199	By MS/MS	By MS/MS	By MS/MS	By MS/MS	By MS/MS	By MS/MS	By MS/MS
P10964	DNA-directed RNA polymerase I subunit RPA190	RPA190	63	63	62	33	34	26	35	32	46	31	28	33	34	26	35	32	46	31	28	33	33	26	34	31	45	30	27	186.43	1664	46.3	46.3	45.8	0.0143553	-0.0130576	-0.0174901	-0.0217604	-0.0999582	-0.0446723	0.00590296	-0.0249422	By MS/MS	By MS/MS	By MS/MS	By MS/MS	By MS/MS	By MS/MS	By MS/MS
P38631	1,3-beta-glucan synthase component FKS1	FKS1	52	52	31	32	33	25	36	31	38	34	31	32	33	25	36	31	38	34	31	17	17	13	22	18	23	19	17	214.85	1876	34.8	34.8	22.2	-0.0486211	-0.132467	-0.101149	-0.101722	-0.103116	-0.195319	-0.011748	-0.147394	By MS/MS	By MS/MS	By MS/MS	By MS/MS	By MS/MS	By MS/MS	By MS/MS
P16521	Elongation factor 3A	YEF3	48	48	36	30	33	26	39	38	41	32	24	30	33	26	39	38	41	32	24	22	24	20	30	29	30	22	18	115.94	1044	54.3	54.3	42	-0.102047	-0.167264	-0.208328	-0.137045	-0.132483	-0.127242	-0.0412241	-0.119385	By MS/MS	By MS/MS	By MS/MS	By MS/MS	By MS/MS	By MS/MS	By MS/MS
P32324	Elongation factor 2	EFT1	49	49	49	28	33	32	33	32	37	35	27	28	33	32	33	32	37	35	27	28	33	32	33	32	37	35	27	93.288	842	63.3	63.3	63.3	-0.0697244	0.0444641	-0.0199454	-0.0337763	-0.0871356	-0.0600513	-0.0264842	-0.00239686	By MS/MS	By MS/MS	By MS/MS	By MS/MS	By MS/MS	By MS/MS	By MS/MS
P15108	ATP-dependent molecular chaperone HSC82	HSC82	42	42	10	33	32	28	29	32	37	35	31	33	32	28	29	32	37	35	31	8	7	5	7	9	9	7	8	80.899	705	47.9	47.9	11.9	0.0177794	0.0444641	0.0220482	0.113967	0.0261627	0.0426443	0.0274372	0.0655723	By MS/MS	By MS/MS	By MS/MS	By MS/MS	By MS/MS	By MS/MS	By MS/MS
Q02455	Protein MLP1	MLP1	62	62	62	35	31	17	26	29	34	9	6	35	31	17	26	29	34	9	6	35	31	17	26	29	34	9	6	218.45	1875	41.1	41.1	41.1	-0.0370291	-0.11221	-0.0984747	-0.00384268	0.0347792	-0.173628	-0.0181766	-0.35801	By MS/MS	By MS/MS	By MS/MS	By MS/MS	By MS/MS	By MS/MS	By MS/MS
P07806-2;P07806	Valine--tRNA ligase, mitochondrial	VAS1	55	55	55	35	31	25	37	33	49	35	29	35	31	25	37	33	49	35	29	35	31	25	37	33	49	35	29	120.12	1058	56.5	56.5	56.5	-0.172392	-0.156177	-0.149617	-0.11327	-0.132625	-0.142385	-0.189022	-0.222633	By MS/MS	By MS/MS	By MS/MS	By MS/MS	By MS/MS	By MS/MS	By MS/MS
P00549	Pyruvate kinase 1	CDC19	45	45	43	27	31	31	29	30	34	30	24	27	31	31	29	30	34	30	24	25	29	29	27	28	32	28	22	54.544	500	83.6	83.6	81.6	-0.561473	-0.727571	-0.524313	-0.478507	-0.527076	-0.600971	-0.629523	-0.611204	By MS/MS	By MS/MS	By MS/MS	By MS/MS	By MS/MS	By MS/MS	By MS/MS
P09436	Isoleucine--tRNA ligase, cytoplasmic	ILS1	54	54	54	36	30	27	38	38	45	33	28	36	30	27	38	38	45	33	28	36	30	27	38	38	45	33	28	122.98	1072	57.4	57.4	57.4	-0.163058	-0.21429	-0.174068	-0.143676	-0.12279	-0.155373	-0.159718	-0.172279	By MS/MS	By MS/MS	By MS/MS	By MS/MS	By MS/MS	By MS/MS	By MS/MS
Q08972	[NU+] prion formation protein 1	NEW1	53	53	53	32	30	13	29	31	37	28	31	32	30	13	29	31	37	28	31	32	30	13	29	31	37	28	31	134.33	1196	50.3	50.3	50.3	-0.241202	-0.16288	-0.114066	-0.26675	-0.231142	-0.249445	-0.19899	-0.100329	By MS/MS	By MS/MS	By MS/MS	By MS/MS	By MS/MS	By MS/MS	By MS/MS
P40825-2;P40825	Alanine--tRNA ligase, mitochondrial	ALA1	59	59	59	31	30	29	34	33	54	32	26	31	30	29	34	33	54	32	26	31	30	29	34	33	54	32	26	107.28	958	62.4	62.4	62.4	0.0677764	-0.0643894	0.0110662	-0.052087	-0.0731808	-0.0610142	-0.133765	0.0100637	By MS/MS	By MS/MS	By MS/MS	By MS/MS	By MS/MS	By MS/MS	By MS/MS
P39960	GTPase-activating protein BEM2/IPL2	BEM2	59	59	59	31	30	17	29	24	30	25	17	31	30	17	29	24	30	25	17	31	30	17	29	24	30	25	17	245.43	2167	36.3	36.3	36.3	-0.108425	-0.0302361	-0.210529	-0.112755	-0.102698	-0.186804	-0.10324	-0.0335105	By MS/MS	By MS/MS	By MS/MS	By MS/MS	By MS/MS	By MS/MS	By MS/MS
Q05022	rRNA biogenesis protein RRP5	RRP5	76	76	76	30	30	25	29	28	48	47	41	30	30	25	29	28	48	47	41	30	30	25	29	28	48	47	41	193.13	1729	47.8	47.8	47.8	-0.0730593	-0.113489	-0.0348991	-0.0891753	-0.18408	-0.0918173	-0.14011	-0.100314	By MS/MS	By MS/MS	By MS/MS	By MS/MS	By MS/MS	By MS/MS	By MS/MS
P10592	Heat shock protein SSA2	SSA2	40	40	12	30	30	28	31	34	37	30	29	30	30	28	31	34	37	30	29	8	9	9	8	9	10	7	6	69.469	639	66.8	66.8	20.7	-0.171401	-0.133875	-0.220497	-0.207278	-0.228419	-0.17106	-0.208528	-0.238715	By MS/MS	By MS/MS	By MS/MS	By MS/MS	By MS/MS	By MS/MS	By MS/MS
Q03690	Clustered mitochondria protein 1	CLU1	54	54	54	29	30	24	29	30	41	34	28	29	30	24	29	30	41	34	28	29	30	24	29	30	41	34	28	145.16	1277	52	52	52	-0.0674248	-0.0989536	-0.279109	-0.000880312	-0.073454	-0.0200917	-0.0512646	-0.0326248	By MS/MS	By MS/MS	By MS/MS	By MS/MS	By MS/MS	By MS/MS	By MS/MS
P06105	Protein SCP160	SCP160	62	62	62	33	29	31	32	30	47	40	33	33	29	31	32	30	47	40	33	33	29	31	32	30	47	40	33	134.81	1222	55.4	55.4	55.4	-0.189779	-0.185409	-0.222751	-0.192843	-0.22727	-0.228047	-0.193519	-0.215831	By MS/MS	By MS/MS	By MS/MS	By MS/MS	By MS/MS	By MS/MS	By MS/MS
P10591	Heat shock protein SSA1	SSA1	40	14	13	29	29	28	34	34	38	29	32	8	9	9	12	11	13	7	9	8	9	9	11	10	12	7	9	69.656	642	67	27.7	24.6	-0.773837	-0.774972	-0.666118	-0.778036	-0.781058	-0.807149	-0.825594	-0.721444	By MS/MS	By MS/MS	By MS/MS	By MS/MS	By MS/MS	By MS/MS	By MS/MS
P02829	ATP-dependent molecular chaperone HSP82	HSP82	38	6	6	28	29	25	24	26	33	33	25	3	4	2	2	3	5	5	2	3	4	2	2	3	5	5	2	81.405	709	45.6	9.7	9.7	0.147437	0.21313	0.148739	0.311736	0.275722	0.106482	0.241474	0.209266	By MS/MS	By MS/MS	By MS/MS	By MS/MS	By MS/MS	By MS/MS	By MS/MS
P32528	Urea amidolyase;Urea carboxylase;Allophanate hydrolase	DUR1,2	66	66	66	27	29	23	30	30	34	30	23	27	29	23	30	30	34	30	23	27	29	23	30	30	34	30	23	201.83	1835	45.3	45.3	45.3	0.0824301	0.049352	0.0103502	-0.124723	-0.0957124	0.0336521	-0.0087403	-0.00610106	By MS/MS	By MS/MS	By MS/MS	By MS/MS	By MS/MS	By MS/MS	By MS/MS
P25386	Intracellular protein transport protein USO1	USO1	59	59	59	26	29	13	25	21	27	24	25	26	29	13	25	21	27	24	25	26	29	13	25	21	27	24	25	206.45	1790	36.2	36.2	36.2	-0.0776347	0.0371713	-0.121016	-0.09068	-0.137219	-0.149889	-0.177914	-0.156515	By MS/MS	By MS/MS	By MS/MS	By MS/MS	By MS/MS	By MS/MS	By MS/MS
Q00402	Nuclear migration protein NUM1	NUM1	64	64	64	25	29	17	28	25	27	18	19	25	29	17	28	25	27	18	19	25	29	17	28	25	27	18	19	313.03	2748	45.2	45.2	45.2	-0.134287	-0.0181035	-0.140301	-0.231583	-0.127368	-0.0628816	-0.0845938	-0.180986	By MS/MS	By MS/MS	By MS/MS	By MS/MS	By MS/MS	By MS/MS	By MS/MS
Q12414;P0C2I5	Transposon Ty1-PL Gag-Pol polyprotein;Capsid protein;Ty1 protease;Integrase;Reverse transcriptase/ribonuclease H;Transposon Ty1-LR2 Gag-Pol polyprotein;Capsid protein;Ty1 protease;Integrase;Reverse transcriptase/ribonuclease H	TY1B-PL;TY1B-LR2	57	57	0	33	28	23	25	23	42	44	42	33	28	23	25	23	42	44	42	0	0	0	0	0	0	0	0	198.57	1755	39.7	39.7	0	0.118891	0.143916	0.200002	-0.0160013	-0.0115734	-0.022068	0.228726	0.121944	By MS/MS	By MS/MS	By MS/MS	By MS/MS	By MS/MS	By MS/MS	By MS/MS
P16861	ATP-dependent 6-phosphofructokinase subunit alpha	PFK1	48	48	47	30	28	27	30	29	41	33	28	30	28	27	30	29	41	33	28	29	27	27	29	28	40	32	28	107.97	987	61.8	61.8	60.9	0.0918014	0.0611541	0.0924781	0.0413832	0.0903115	0.0143553	-0.027175	-0.000201991	By MS/MS	By MS/MS	By MS/MS	By MS/MS	By MS/MS	By MS/MS	By MS/MS
Q03434	Transposon Ty1-ML2 Gag-Pol polyprotein;Capsid protein;Ty1 protease;Integrase;Reverse transcriptase/ribonuclease H	TY1B-ML2	57	1	0	32	27	23	25	23	43	43	40	0	0	1	0	0	0	0	0	0	0	0	0	0	0	0	0	198.57	1755	40.6	1.4	0	NaN	NaN	NaN	NaN	NaN	NaN	NaN	NaN	By matching	By matching	By MS/MS	By matching	By matching	By matching	By matching
P0C2I3	Transposon Ty1-DR6 Gag-Pol polyprotein;Capsid protein;Ty1 protease;Integrase;Reverse transcriptase/ribonuclease H	TY1B-DR6	57	4	0	32	27	22	25	24	42	43	39	2	1	1	3	3	4	2	1	0	0	0	0	0	0	0	0	198.66	1755	40.5	3.8	0	0.292193	0.15095	NaN	0.38228	0.187768	0.271904	0.292428	NaN	By MS/MS	By MS/MS	By MS/MS	By MS/MS	By MS/MS	By MS/MS	By MS/MS
P47100	Transposon Ty1-JR2 Gag-Pol polyprotein;Capsid protein;Ty1 protease;Integrase;Reverse transcriptase/ribonuclease H	TY1B-JR2	55	2	0	31	27	22	25	21	41	43	38	1	0	1	1	0	0	2	1	0	0	0	0	0	0	0	0	198.62	1755	39.5	2.3	0	NaN	NaN	NaN	0.11023	NaN	NaN	0.250477	-0.313029	By MS/MS	By matching	By MS/MS	By MS/MS	By matching	By matching	By MS/MS
Q03640	Tricalbin-3	TCB3	48	48	48	27	27	22	27	29	23	21	21	27	27	22	27	29	23	21	21	27	27	22	27	29	23	21	21	171.07	1545	42.4	42.4	42.4	-0.0828051	-0.00669519	-0.0300004	-0.0321379	-0.0681808	-0.165305	-0.0856651	-0.0771628	By MS/MS	By MS/MS	By MS/MS	By MS/MS	By MS/MS	By MS/MS	By MS/MS
P25655	General negative regulator of transcription subunit 1	CDC39	67	67	67	24	27	21	19	17	36	27	27	24	27	21	19	17	36	27	27	24	27	21	19	17	36	27	27	240.28	2108	36.6	36.6	36.6	-0.158091	0.0703893	-0.206345	-0.14256	-0.191113	-0.0387323	-0.0812322	-0.139697	By MS/MS	By MS/MS	By MS/MS	By MS/MS	By MS/MS	By MS/MS	By MS/MS
P00815	Histidine biosynthesis trifunctional protein;Phosphoribosyl-AMP cyclohydrolase;Phosphoribosyl-ATP pyrophosphohydrolase;Histidinol dehydrogenase	HIS4	38	38	38	24	27	24	27	29	33	26	18	24	27	24	27	29	33	26	18	24	27	24	27	29	33	26	18	87.72	799	57.3	57.3	57.3	-0.0212918	-0.0372511	0.0521376	-0.0152721	-0.0335252	-0.00179005	0.0585243	-0.0121116	By MS/MS	By MS/MS	By MS/MS	By MS/MS	By MS/MS	By MS/MS	By MS/MS
P00560	Phosphoglycerate kinase	PGK1	33	33	33	23	27	28	24	26	29	26	16	23	27	28	24	26	29	26	16	23	27	28	24	26	29	26	16	44.738	416	73.3	73.3	73.3	0.103665	0.0554733	-0.00429118	0.0440443	0.0411028	0.0882773	0.0170667	-0.0361264	By MS/MS	By MS/MS	By MS/MS	By MS/MS	By MS/MS	By MS/MS	By MS/MS
Q03280;REV__P53951	E3 ubiquitin-protein ligase TOM1	TOM1	85	85	85	37	26	21	26	26	42	37	28	37	26	21	26	26	42	37	28	37	26	21	26	26	42	37	28	374.18	3268	29.3	29.3	29.3	-0.0278662	-0.00171783	-0.00614452	-0.141287	-0.00521755	-0.0207648	-0.0281898	0.0156403	By MS/MS	By MS/MS	By MS/MS	By MS/MS	By MS/MS	By MS/MS	By MS/MS
P0C2I6	Transposon Ty1-LR3 Gag-Pol polyprotein;Capsid protein;Ty1 protease;Integrase;Reverse transcriptase/ribonuclease H	TY1B-LR3	55	2	0	32	26	23	24	25	41	41	39	0	2	0	0	0	1	0	0	0	0	0	0	0	0	0	0	198.4	1755	40.3	1.9	0	NaN	0.0220482	NaN	NaN	NaN	NaN	NaN	NaN	By matching	By MS/MS	By matching	By matching	By matching	By MS/MS	By matching
Q12273	Transposon Ty1-OL Gag-Pol polyprotein;Capsid protein;Ty1 protease;Integrase;Reverse transcriptase/ribonuclease H	TY1B-OL	57	4	0	31	26	23	25	22	43	43	40	0	0	2	1	1	3	2	1	0	0	0	0	0	0	0	0	198.61	1755	40.6	4.3	0	NaN	NaN	0.475396	0.0617071	0.0508847	0.26111	0.579373	0.300299	By matching	By matching	By MS/MS	By MS/MS	By MS/MS	By MS/MS	By MS/MS
P32558	FACT complex subunit SPT16	SPT16	46	46	46	26	26	20	21	22	32	26	21	26	26	20	21	22	32	26	21	26	26	20	21	22	32	26	21	118.63	1035	50.8	50.8	50.8	-0.133812	-0.0387916	-0.122052	0.0278618	0.0200577	-0.0874268	-0.0395328	-0.195319	By MS/MS	By MS/MS	By MS/MS	By MS/MS	By MS/MS	By MS/MS	By MS/MS
P48415	COPII coat assembly protein SEC16	SEC16	56	56	56	25	26	20	23	22	27	13	15	25	26	20	23	22	27	13	15	25	26	20	23	22	27	13	15	241.69	2195	34.8	34.8	34.8	-0.169664	-0.306002	-0.403599	-0.292228	-0.231989	-0.208994	-0.283123	-0.353819	By MS/MS	By MS/MS	By MS/MS	By MS/MS	By MS/MS	By MS/MS	By MS/MS
P38737	Proteasome component ECM29	ECM29	54	54	54	21	26	20	21	21	23	22	24	21	26	20	21	21	23	22	24	21	26	20	21	21	23	22	24	210.43	1868	31	31	31	-0.249359	-0.234482	-0.0718761	-0.164933	-0.0170666	-0.112459	-0.0723311	-0.0825301	By MS/MS	By MS/MS	By MS/MS	By MS/MS	By MS/MS	By MS/MS	By MS/MS
P04050	DNA-directed RNA polymerase II subunit RPB1	RPO21	54	53	53	21	26	19	25	21	41	29	33	21	25	19	24	20	40	28	32	21	25	19	24	20	40	28	32	191.61	1733	36.6	36.1	36.1	-0.149249	-0.203901	-0.114051	-0.177082	-0.0503082	-0.102512	-0.136728	-0.199272	By MS/MS	By MS/MS	By MS/MS	By MS/MS	By MS/MS	By MS/MS	By MS/MS
P19882	Heat shock protein 60, mitochondrial	HSP60	32	32	32	21	26	23	23	23	29	26	21	21	26	23	23	23	29	26	21	21	26	23	23	23	29	26	21	60.751	572	58.4	58.4	58.4	-0.0287636	0.0756011	-0.0125045	0.0629506	0.0163537	-0.0227127	-0.0875647	-0.0821635	By MS/MS	By MS/MS	By MS/MS	By MS/MS	By MS/MS	By MS/MS	By MS/MS
Q04670	Transposon Ty1-MR2 Gag-Pol polyprotein;Capsid protein;Ty1 protease;Integrase;Reverse transcriptase/ribonuclease H	TY1B-MR2	51	1	0	30	25	21	24	22	39	39	37	0	0	0	0	1	0	0	0	0	0	0	0	0	0	0	0	198.55	1755	37.8	1.4	0	NaN	NaN	NaN	NaN	NaN	NaN	NaN	NaN	By matching	By matching	By matching	By matching	By MS/MS	By matching	By matching
P38811	Transcription-associated protein 1	TRA1	67	67	67	28	25	19	22	18	33	25	18	28	25	19	22	18	33	25	18	28	25	19	22	18	33	25	18	433.17	3744	20.8	20.8	20.8	-0.0214822	-0.236469	-0.222566	-0.159589	-0.255443	-0.171547	-0.0111663	-0.16869	By MS/MS	By MS/MS	By MS/MS	By MS/MS	By MS/MS	By MS/MS	By MS/MS
P38249	Eukaryotic translation initiation factor 3 subunit A	RPG1	53	53	53	28	25	23	25	23	41	31	28	28	25	23	25	23	41	31	28	28	25	23	25	23	41	31	28	110.34	964	54.6	54.6	54.6	0.107152	0.0742314	0.0342157	0.136979	0.128557	0.0713508	0.0450235	0.0621217	By MS/MS	By MS/MS	By MS/MS	By MS/MS	By MS/MS	By MS/MS	By MS/MS
Q92393	Transposon Ty1-OR Gag-Pol polyprotein;Capsid protein;Ty1 protease;Integrase;Reverse transcriptase/ribonuclease H	TY1B-OR	49	1	0	28	25	20	23	21	37	37	35	0	0	1	0	0	0	0	0	0	0	0	0	0	0	0	0	198.53	1755	35.3	0.6	0	NaN	NaN	0.0846086	NaN	NaN	NaN	NaN	NaN	By matching	By matching	By MS/MS	By matching	By matching	By matching	By matching
Q12316;Q12193	Transposon Ty1-GR3 Gag-Pol polyprotein;Capsid protein;Ty1 protease;Integrase;Reverse transcriptase/ribonuclease H;Transposon Ty1-BR Gag-Pol polyprotein;Capsid protein;Ty1 protease;Integrase;Reverse transcriptase/ribonuclease H	TY1B-GR3;TY1B-BR	48	3	0	26	25	20	21	20	36	37	35	0	1	0	0	0	2	2	2	0	0	0	0	0	0	0	0	198.56	1755	34.1	2.2	0	NaN	0.404685	NaN	NaN	NaN	0.323774	0.201132	0.0852887	By matching	By MS/MS	By matching	By matching	By matching	By MS/MS	By MS/MS
P34216	EH domain-containing and endocytosis protein 1	EDE1	42	42	42	25	25	15	23	23	26	10	9	25	25	15	23	23	26	10	9	25	25	15	23	23	26	10	9	150.78	1381	42.7	42.7	42.7	0.00460925	-0.0440772	-0.0369402	-0.0115007	-0.0855886	-0.0661253	-0.568644	0.0411028	By MS/MS	By MS/MS	By MS/MS	By MS/MS	By MS/MS	By MS/MS	By MS/MS
P32327	Pyruvate carboxylase 2	PYC2	46	46	16	25	25	21	28	26	36	29	24	25	25	21	28	26	36	29	24	7	8	7	9	11	11	10	6	130.17	1180	47.4	47.4	17	-0.107834	-0.0376361	-0.00375589	-0.0814306	-0.0950959	-0.0149514	-0.0802099	0.0196308	By MS/MS	By MS/MS	By MS/MS	By MS/MS	By MS/MS	By MS/MS	By MS/MS
P11484	Heat shock protein SSB1	SSB1	31	31	2	25	25	26	24	26	26	27	27	25	25	26	24	26	26	27	27	2	2	2	2	2	2	2	2	66.601	613	60.7	60.7	5.5	-0.057722	-0.0548718	-0.0493524	-0.104697	-0.107073	-0.0444938	-0.0568363	-0.0683623	By MS/MS	By MS/MS	By MS/MS	By MS/MS	By MS/MS	By MS/MS	By MS/MS
P40150	Heat shock protein SSB2	SSB2	31	2	2	25	25	26	24	26	26	27	27	2	2	2	2	2	2	2	2	2	2	2	2	2	2	2	2	66.594	613	60.7	5.5	5.5	-0.120216	-0.190355	-0.169079	-0.159702	-0.144281	-0.399407	-0.446522	-0.167588	By MS/MS	By MS/MS	By MS/MS	By MS/MS	By MS/MS	By MS/MS	By MS/MS
P22147	5-3 exoribonuclease 1	XRN1	51	51	51	24	25	22	21	17	34	30	27	24	25	22	21	17	34	30	27	24	25	22	21	17	34	30	27	175.46	1528	36.7	36.7	36.7	-0.318308	-0.15343	-0.283755	-0.131471	-0.205064	-0.0281162	-0.211682	-0.0518328	By MS/MS	By MS/MS	By MS/MS	By MS/MS	By MS/MS	By MS/MS	By MS/MS
P06786	DNA topoisomerase 2	TOP2	47	47	47	22	25	12	21	19	27	20	19	22	25	12	21	19	27	20	19	22	25	12	21	19	27	20	19	164.21	1428	33.9	33.9	33.9	-0.236384	-0.301213	-0.409527	-0.29596	-0.265154	-0.187592	-0.260567	-0.273012	By MS/MS	By MS/MS	By MS/MS	By MS/MS	By MS/MS	By MS/MS	By MS/MS
P32074	Coatomer subunit gamma	SEC21	41	41	41	21	25	19	23	23	29	22	22	21	25	19	23	23	29	22	22	21	25	19	23	23	29	22	22	104.83	935	50.8	50.8	50.8	-0.0627912	-0.0818428	-0.0647364	0.00662118	-0.0110936	-0.0181035	-0.135317	-0.0894208	By MS/MS	By MS/MS	By MS/MS	By MS/MS	By MS/MS	By MS/MS	By MS/MS
P40477	Nucleoporin NUP159	NUP159	48	48	48	16	25	17	21	20	17	16	14	16	25	17	21	20	17	16	14	16	25	17	21	20	17	16	14	158.91	1460	49.5	49.5	49.5	-0.0929555	-0.147761	-0.207211	-0.104759	-0.254152	-0.00802926	-0.0675306	-0.179809	By MS/MS	By MS/MS	By MS/MS	By MS/MS	By MS/MS	By MS/MS	By MS/MS
P25558	Bud site selection protein 3	BUD3	42	42	42	15	25	5	13	11	17	9	7	15	25	5	13	11	17	9	7	15	25	5	13	11	17	9	7	184.72	1636	33.1	33.1	33.1	-0.203618	-0.391721	-0.103596	-0.287871	-0.0934942	-0.165192	-0.46947	0.139993	By MS/MS	By MS/MS	By MS/MS	By MS/MS	By MS/MS	By MS/MS	By MS/MS
Q12269	Transposon Ty1-GR2 Gag-Pol polyprotein;Capsid protein;Ty1 protease;Integrase;Reverse transcriptase/ribonuclease H	TY1B-GR2	52	1	0	30	24	23	23	22	41	39	38	0	0	0	0	0	1	0	0	0	0	0	0	0	0	0	0	198.52	1755	37.5	0.6	0	NaN	NaN	NaN	NaN	NaN	NaN	NaN	NaN	By matching	By matching	By matching	By matching	By matching	By MS/MS	By matching
P17255	V-type proton ATPase catalytic subunit A;Endonuclease PI-SceI	VMA1	55	55	55	28	24	28	30	34	47	38	27	28	24	28	30	34	47	38	27	28	24	28	30	34	47	38	27	118.64	1071	58.7	58.7	58.7	-0.124094	-0.103054	-0.193338	-0.0184542	-0.0286606	-0.0209844	-0.0170374	-0.0811711	By MS/MS	By MS/MS	By MS/MS	By MS/MS	By MS/MS	By MS/MS	By MS/MS
P54115	Magnesium-activated aldehyde dehydrogenase, cytosolic	ALD6	33	33	33	26	24	24	26	24	29	21	14	26	24	24	26	24	29	21	14	26	24	24	26	24	29	21	14	54.414	500	76.4	76.4	76.4	0.0298416	0.0526941	-0.10897	-0.0802862	-0.0153596	-0.165483	-0.0935404	-0.0617519	By MS/MS	By MS/MS	By MS/MS	By MS/MS	By MS/MS	By MS/MS	By MS/MS
P05030	Plasma membrane ATPase 1	PMA1	31	31	13	26	24	21	25	23	27	28	27	26	24	21	25	23	27	28	27	11	9	5	9	8	10	11	12	99.618	918	43	43	19	0.0870554	-0.0291611	0.125651	-0.116708	0.00201836	-0.00392948	0.338681	0.287709	By MS/MS	By MS/MS	By MS/MS	By MS/MS	By MS/MS	By MS/MS	By MS/MS
P19524	Myosin-2	MYO2	60	60	53	25	24	21	24	23	34	32	26	25	24	21	24	23	34	32	26	24	21	18	22	20	31	29	24	180.68	1574	45.4	45.4	40.9	0.109829	0.153935	0.15082	0.129613	0.123004	0.126973	0.0506062	0.119821	By MS/MS	By MS/MS	By MS/MS	By MS/MS	By MS/MS	By MS/MS	By MS/MS
P23615	Transcription elongation factor SPT6	SPT6	49	49	49	24	24	13	22	23	28	24	20	24	24	13	22	23	28	24	20	24	24	13	22	23	28	24	20	168.29	1451	36.9	36.9	36.9	-0.0430364	0.0563061	-0.0339831	-0.0252358	-0.076615	-0.0190534	0.0263043	-0.0506967	By MS/MS	By MS/MS	By MS/MS	By MS/MS	By MS/MS	By MS/MS	By MS/MS
P40069	Importin subunit beta-4	KAP123	43	43	43	24	24	20	31	29	34	25	25	24	24	20	31	29	34	25	25	24	24	20	31	29	34	25	25	122.6	1113	49.3	49.3	49.3	-0.0527902	-0.114972	-0.20425	-0.109203	-0.138839	-0.106172	-0.117913	-0.167053	By MS/MS	By MS/MS	By MS/MS	By MS/MS	By MS/MS	By MS/MS	By MS/MS
P38088-2;P38088	Glycine--tRNA ligase 1, mitochondrial	GRS1	38	38	38	23	24	18	20	21	32	27	21	23	24	18	20	21	32	27	21	23	24	18	20	21	32	27	21	75.338	667	60.3	60.3	60.3	0.14965	0.0223323	-0.0233284	0.0614306	-0.0893441	0.0881416	-0.0731049	-0.0133633	By MS/MS	By MS/MS	By MS/MS	By MS/MS	By MS/MS	By MS/MS	By MS/MS
P32657	Chromo domain-containing protein 1	CHD1	40	40	40	22	24	13	13	10	18	16	12	22	24	13	13	10	18	16	12	22	24	13	13	10	18	16	12	168.24	1468	30.1	30.1	30.1	0.00920383	0.0104934	-0.0639067	0.109695	0.0558898	0.0315364	-0.0362004	0.0357647	By MS/MS	By MS/MS	By MS/MS	By MS/MS	By MS/MS	By MS/MS	By MS/MS
P42945	U3 small nucleolar RNA-associated protein 10	UTP10	46	46	46	20	24	16	13	17	26	34	31	20	24	16	13	17	26	34	31	20	24	16	13	17	26	34	31	200.08	1769	28.7	28.7	28.7	0.103665	0.0893626	0.0647449	0.0771062	-0.0690281	-0.0621434	-0.0212625	-0.157013	By MS/MS	By MS/MS	By MS/MS	By MS/MS	By MS/MS	By MS/MS	By MS/MS
P24276	Protein SSD1	SSD1	42	42	42	19	24	14	28	22	28	21	15	19	24	14	28	22	28	21	15	19	24	14	28	22	28	21	15	139.95	1250	46.6	46.6	46.6	-0.156225	-0.176838	-0.213069	-0.1446	0.00504062	-0.161218	-0.109219	-0.00200674	By MS/MS	By MS/MS	By MS/MS	By MS/MS	By MS/MS	By MS/MS	By MS/MS
P35194	U3 small nucleolar RNA-associated protein 20	UTP20	63	63	63	26	23	22	26	25	32	22	22	26	23	22	26	25	32	22	22	26	23	22	26	25	32	22	22	287.56	2493	28.8	28.8	28.8	-0.0645704	-0.123953	-0.027425	-0.069997	-0.0332299	0.0193461	-0.0563112	-0.288206	By MS/MS	By MS/MS	By MS/MS	By MS/MS	By MS/MS	By MS/MS	By MS/MS
Q99231	Transposon Ty1-DR3 Gag-Pol polyprotein;Capsid protein;Ty1 protease;Integrase;Reverse transcriptase/ribonuclease H	TY1B-DR3	49	2	0	26	23	22	20	21	37	37	36	0	1	0	0	0	0	1	0	0	0	0	0	0	0	0	0	198.84	1755	36.1	1.7	0	NaN	NaN	NaN	NaN	NaN	NaN	NaN	NaN	By matching	By MS/MS	By matching	By matching	By matching	By matching	By MS/MS
P32386	ATP-dependent bile acid permease	YBT1	49	49	46	23	23	18	18	14	21	30	22	23	23	18	18	14	21	30	22	22	22	18	17	13	20	29	20	189.16	1661	32.3	32.3	30.8	0.00590296	0.107822	0.00963382	-0.0827592	0.139731	-0.11288	-0.0493226	-0.0485465	By MS/MS	By MS/MS	By MS/MS	By MS/MS	By MS/MS	By MS/MS	By MS/MS
P31539	Heat shock protein 104	HSP104	45	45	44	23	23	20	21	22	33	30	28	23	23	20	21	22	33	30	28	23	23	20	21	22	33	29	28	102.03	908	49.8	49.8	49	0.067501	0.185105	0.0272956	0.0129262	0.100978	-0.0836609	0.00906047	0.041243	By MS/MS	By MS/MS	By MS/MS	By MS/MS	By MS/MS	By MS/MS	By MS/MS
P07264	3-isopropylmalate dehydratase	LEU1	38	38	38	23	23	23	25	27	32	23	18	23	23	23	25	27	32	23	18	23	23	23	25	27	32	23	18	85.793	779	58	58	58	-0.00929196	-0.00663721	-0.00103911	-0.0253092	-0.0234897	0.0687396	-0.117693	-0.0176069	By MS/MS	By MS/MS	By MS/MS	By MS/MS	By MS/MS	By MS/MS	By MS/MS
P00931	Tryptophan synthase	TRP5	36	36	36	21	23	25	24	24	29	22	19	21	23	25	24	24	29	22	19	21	23	25	24	24	29	22	19	76.625	707	68.3	68.3	68.3	-0.111305	0.0333701	0.0413832	-0.0166871	0.0257376	-0.0165266	-0.107974	-0.0199601	By MS/MS	By MS/MS	By MS/MS	By MS/MS	By MS/MS	By MS/MS	By MS/MS
P37898	Alanine/arginine aminopeptidase	AAP1	37	34	34	21	23	19	18	21	25	23	17	19	21	18	16	19	23	22	16	19	21	18	16	19	23	22	16	97.661	856	50.2	47	47	0.105544	0.109427	0.0413832	-0.125903	-0.0459079	0.0244615	0.0190614	-0.022405	By MS/MS	By MS/MS	By MS/MS	By MS/MS	By MS/MS	By MS/MS	By MS/MS
P38708	Putative proline--tRNA ligase YHR020W	YHR020W	38	38	38	20	23	19	26	22	31	20	15	20	23	19	26	22	31	20	15	20	23	19	26	22	31	20	15	77.385	688	61.6	61.6	61.6	-0.106374	-0.159492	-0.0560412	-0.180397	-0.147362	-0.101273	-0.235297	-0.156418	By MS/MS	By MS/MS	By MS/MS	By MS/MS	By MS/MS	By MS/MS	By MS/MS
P38009	Bifunctional purine biosynthesis protein ADE17;Phosphoribosylaminoimidazolecarboxamide formyltransferase;IMP cyclohydrolase	ADE17	30	30	24	20	23	22	24	22	24	19	15	20	23	22	24	22	24	19	15	16	17	17	20	18	19	14	11	65.262	592	70.6	70.6	59.3	0.219091	0.12446	0.260026	0.115433	0.201006	0.134089	0.0436245	-0.0265577	By MS/MS	By MS/MS	By MS/MS	By MS/MS	By MS/MS	By MS/MS	By MS/MS
P39522	Dihydroxy-acid dehydratase, mitochondrial	ILV3	28	28	28	19	23	14	20	18	21	14	9	19	23	14	20	18	21	14	9	19	23	14	20	18	21	14	9	62.86	585	56.8	56.8	56.8	-0.133306	-0.168788	-0.021819	-0.000173134	-0.0489345	-0.159122	-0.312635	-0.201161	By MS/MS	By MS/MS	By MS/MS	By MS/MS	By MS/MS	By MS/MS	By MS/MS
P11075	Protein transport protein SEC7	SEC7	56	56	56	22	22	15	27	17	33	31	18	22	22	15	27	17	33	31	18	22	22	15	27	17	33	31	18	226.88	2009	32.3	32.3	32.3	-0.156241	-0.158011	-0.0391177	-0.1778	-0.168431	-0.178306	-0.149937	-0.256442	By MS/MS	By MS/MS	By MS/MS	By MS/MS	By MS/MS	By MS/MS	By MS/MS
P07245	C-1-tetrahydrofolate synthase, cytoplasmic;Methylenetetrahydrofolate dehydrogenase;Methenyltetrahydrofolate cyclohydrolase;Formyltetrahydrofolate synthetase	ADE3	41	36	36	22	22	22	21	23	36	25	23	21	21	20	21	23	32	23	20	21	21	20	21	23	32	23	20	102.2	946	52.2	49.4	49.4	-0.154891	-0.171108	-0.122963	-0.164529	-0.121753	-0.174214	-0.205763	-0.23077	By MS/MS	By MS/MS	By MS/MS	By MS/MS	By MS/MS	By MS/MS	By MS/MS
P07262	NADP-specific glutamate dehydrogenase 1	GDH1	28	28	19	22	22	23	22	18	27	24	23	22	22	23	22	18	27	24	23	16	14	15	16	13	19	18	18	49.569	454	70.9	70.9	53.1	0.17594	0.262674	0.105678	0.20364	0.213503	0.0641931	0.13606	0.0924781	By MS/MS	By MS/MS	By MS/MS	By MS/MS	By MS/MS	By MS/MS	By MS/MS
P32582	Cystathionine beta-synthase	CYS4	32	32	32	21	22	22	22	21	26	18	15	21	22	22	22	21	26	18	15	21	22	22	22	21	26	18	15	56.021	507	75	75	75	0.119024	0.138683	-0.0383619	0.0258793	0.0209111	0.045443	-0.0838138	0.0267293	By MS/MS	By MS/MS	By MS/MS	By MS/MS	By MS/MS	By MS/MS	By MS/MS
P43597	Uncharacterized protein YFR016C	YFR016C	46	46	46	20	22	8	21	23	24	15	4	20	22	8	21	23	24	15	4	20	22	8	21	23	24	15	4	137.7	1233	47	47	47	-0.155952	-0.0907415	-0.12844	-0.124267	-0.137299	-0.0680901	-0.167507	-0.101242	By MS/MS	By MS/MS	By MS/MS	By MS/MS	By MS/MS	By MS/MS	By MS/MS
P32499	Nucleoporin NUP2	NUP2	38	38	38	20	22	18	19	14	24	6	6	20	22	18	19	14	24	6	6	20	22	18	19	14	24	6	6	77.88	720	64.3	64.3	64.3	-0.355092	-0.268191	-0.222936	-0.281316	-0.328018	-0.272088	0.078883	-0.0927863	By MS/MS	By MS/MS	By MS/MS	By MS/MS	By MS/MS	By MS/MS	By MS/MS
P32521	Actin cytoskeleton-regulatory complex protein PAN1	PAN1	35	35	35	20	22	10	17	20	23	15	14	20	22	10	17	20	23	15	14	20	22	10	17	20	23	15	14	160.27	1480	36.3	36.3	36.3	-0.0246926	-0.0593897	-0.315217	0.148999	-0.107182	0.0951818	-0.0549017	-0.154907	By MS/MS	By MS/MS	By MS/MS	By MS/MS	By MS/MS	By MS/MS	By MS/MS
P32589	Heat shock protein homolog SSE1	SSE1	39	39	33	20	22	20	24	23	33	28	21	20	22	20	24	23	33	28	21	17	19	16	19	18	28	23	16	77.365	693	59.5	59.5	49.5	0.0361868	0.0668125	0.229834	0.0786098	0.0526941	0.10286	0.226632	0.024887	By MS/MS	By MS/MS	By MS/MS	By MS/MS	By MS/MS	By MS/MS	By MS/MS
P49089	Asparagine synthetase [glutamine-hydrolyzing] 1	ASN1	29	29	21	19	22	19	19	19	25	15	8	19	22	19	19	19	25	15	8	15	16	14	14	13	20	11	6	64.47	572	56.5	56.5	41.6	-0.027572	-0.0694367	-0.0659742	-0.0149805	-0.035387	-0.0208527	-0.140778	-0.0518029	By MS/MS	By MS/MS	By MS/MS	By MS/MS	By MS/MS	By MS/MS	By MS/MS
P46676	Suppressor of mar1-1 protein	SUM1	31	31	31	13	22	6	12	13	9	4	3	13	22	6	12	13	9	4	3	13	22	6	12	13	9	4	3	118.2	1062	45.9	45.9	45.9	-0.116238	-0.155405	-0.338615	-0.118335	-0.251195	-0.289898	-0.0194189	0.129876	By MS/MS	By MS/MS	By MS/MS	By MS/MS	By MS/MS	By MS/MS	By MS/MS
P14907	Nucleoporin NSP1	NSP1	32	32	32	8	22	14	11	13	16	9	6	8	22	14	11	13	16	9	6	8	22	14	11	13	16	9	6	86.515	823	59.8	59.8	59.8	0.132511	-0.164399	0.00891709	0.182692	0.168514	0.00317044	0.0768327	0.109561	By MS/MS	By MS/MS	By MS/MS	By MS/MS	By MS/MS	By MS/MS	By MS/MS
P32454	Aminopeptidase 2, mitochondrial	APE2	41	41	38	25	21	21	23	22	29	24	17	25	21	21	23	22	29	24	17	23	19	20	21	20	27	23	16	107.75	952	49.6	49.6	46.6	-0.0637409	-0.0535835	0.0932897	0.166844	0.0494914	-0.130602	-0.0154909	-0.136886	By MS/MS	By MS/MS	By MS/MS	By MS/MS	By MS/MS	By MS/MS	By MS/MS
P16140	V-type proton ATPase subunit B	VMA2	35	35	35	25	21	22	21	24	29	28	23	25	21	22	21	24	29	28	23	25	21	22	21	24	29	28	23	57.749	517	77	77	77	-0.144808	-0.142592	-0.128598	-0.181673	-0.118038	-0.238749	-0.19131	-0.186787	By MS/MS	By MS/MS	By MS/MS	By MS/MS	By MS/MS	By MS/MS	By MS/MS
P11154	Pyruvate carboxylase 1	PYC1	42	12	12	25	21	17	25	22	33	26	20	7	4	3	6	7	8	7	2	7	4	3	6	7	8	7	2	130.1	1178	44.7	14.3	14.3	-0.522779	-0.478386	-0.261483	-0.316636	-0.325124	-0.0778022	-0.612814	-0.531657	By MS/MS	By MS/MS	By MS/MS	By MS/MS	By MS/MS	By MS/MS	By MS/MS
P08964	Myosin-1	MYO1	51	51	51	24	21	17	14	17	16	22	23	24	21	17	14	17	16	22	23	24	21	17	14	17	16	22	23	223.63	1928	31.7	31.7	31.7	-0.141398	-0.112241	-0.342781	-0.19024	-0.173173	-0.212083	-0.251092	-0.187871	By MS/MS	By MS/MS	By MS/MS	By MS/MS	By MS/MS	By MS/MS	By MS/MS
P06169	Pyruvate decarboxylase isozyme 1	PDC1	29	29	21	23	21	22	22	23	25	20	16	23	21	22	22	23	25	20	16	16	15	16	16	16	18	14	11	61.495	563	55.4	55.4	44.8	-0.132372	-0.10698	-0.113785	-0.154618	-0.126911	-0.113426	-0.139426	-0.201576	By MS/MS	By MS/MS	By MS/MS	By MS/MS	By MS/MS	By MS/MS	By MS/MS
Q07527	tRNA (guanosine(18)-2-O)-methyltransferase	TRM3	41	41	41	22	21	8	13	13	24	14	14	22	21	8	13	13	24	14	14	22	21	8	13	13	24	14	14	165.05	1436	31.3	31.3	31.3	-0.122271	-0.143277	-0.030855	0.0146409	0.0697022	-0.0503829	-0.014077	-0.106451	By MS/MS	By MS/MS	By MS/MS	By MS/MS	By MS/MS	By MS/MS	By MS/MS
P48563	Protein MON2	MON2	35	35	35	22	21	12	13	11	17	20	19	22	21	12	13	11	17	20	19	22	21	12	13	11	17	20	19	186.83	1636	24.4	24.4	24.4	-0.176919	-0.0736058	-0.206462	-0.416808	-0.3311	-0.178012	-0.0708453	-0.264027	By MS/MS	By MS/MS	By MS/MS	By MS/MS	By MS/MS	By MS/MS	By MS/MS
P04801	Threonine--tRNA ligase, cytoplasmic	THS1	36	36	36	21	21	17	25	21	29	20	16	21	21	17	25	21	29	20	16	21	21	17	25	21	29	20	16	84.519	734	53.5	53.5	53.5	-0.083768	-0.0296322	0.0542233	0.0169241	0.0146409	0.0265876	-0.083019	-0.0222145	By MS/MS	By MS/MS	By MS/MS	By MS/MS	By MS/MS	By MS/MS	By MS/MS
P41810	Coatomer subunit beta	SEC26	38	38	38	20	21	13	18	16	28	22	20	20	21	13	18	16	28	22	20	20	21	13	18	16	28	22	20	109.02	973	46.5	46.5	46.5	0.0304067	0.091666	0.114634	0.0377336	-0.0648722	0.0136409	-0.144473	0.016211	By MS/MS	By MS/MS	By MS/MS	By MS/MS	By MS/MS	By MS/MS	By MS/MS
P33416	Heat shock protein 78, mitochondrial	HSP78	37	36	36	20	21	9	15	14	31	19	11	20	21	9	15	14	31	18	11	20	21	9	15	14	31	18	11	91.335	811	50.1	50.1	50.1	0.176833	0.220825	-0.170832	0.143263	0.0385767	0.10916	0.0311128	0.0724489	By MS/MS	By MS/MS	By MS/MS	By MS/MS	By MS/MS	By MS/MS	By MS/MS
P31688	Trehalose-phosphatase	TPS2	35	35	35	19	21	11	22	16	24	11	10	19	21	11	22	16	24	11	10	19	21	11	22	16	24	11	10	102.98	896	49.2	49.2	49.2	-0.120608	0.126576	-0.237149	0.0277203	0.195977	-0.136395	0.0154976	-0.00623145	By MS/MS	By MS/MS	By MS/MS	By MS/MS	By MS/MS	By MS/MS	By MS/MS
P40989	1,3-beta-glucan synthase component GSC2	GSC2	35	14	14	19	21	16	17	15	18	18	19	4	5	4	3	2	3	3	5	4	5	4	3	2	3	3	5	216.99	1895	24.1	11.6	11.6	0.286763	0.351967	0.223299	-0.133021	NaN	0.80587	0.477781	-0.0114425	By MS/MS	By MS/MS	By MS/MS	By MS/MS	By MS/MS	By MS/MS	By MS/MS
P46655	Glutamate--tRNA ligase, cytoplasmic	GUS1	43	43	43	18	21	19	23	24	36	28	25	18	21	19	23	24	36	28	25	18	21	19	23	24	36	28	25	80.842	708	61.6	61.6	61.6	-0.0500393	0.00317044	-0.0338501	0.054779	0.0738202	0.0401209	-0.0664576	-0.0170812	By MS/MS	By MS/MS	By MS/MS	By MS/MS	By MS/MS	By MS/MS	By MS/MS
P53852	Cysteine--tRNA ligase		37	37	37	18	21	17	22	23	27	14	13	18	21	17	22	23	27	14	13	18	21	17	22	23	27	14	13	87.529	767	59.8	59.8	59.8	-0.182115	-0.00797123	0.0113525	-0.126533	-0.172555	-0.0548568	-0.134936	0.0316775	By MS/MS	By MS/MS	By MS/MS	By MS/MS	By MS/MS	By MS/MS	By MS/MS
P24279	DNA replication licensing factor MCM3	MCM3	39	39	39	17	21	18	20	19	20	16	12	17	21	18	20	19	20	16	12	17	21	18	20	19	20	16	12	107.52	971	55.4	55.4	55.4	-0.296013	-0.306466	-0.00869676	-0.349952	-0.0591342	-0.148529	-0.196161	-0.274268	By MS/MS	By MS/MS	By MS/MS	By MS/MS	By MS/MS	By MS/MS	By MS/MS
P54113	Bifunctional purine biosynthesis protein ADE16;Phosphoribosylaminoimidazolecarboxamide formyltransferase;IMP cyclohydrolase	ADE16	28	22	22	17	21	15	18	19	21	18	11	13	15	10	14	15	16	13	7	13	15	10	14	15	16	13	7	65.282	591	65	53.6	53.6	-0.190553	-0.329685	-0.150353	-0.209295	-0.0593446	-0.17927	-0.284845	-0.229518	By MS/MS	By MS/MS	By MS/MS	By MS/MS	By MS/MS	By MS/MS	By MS/MS
P25694	Cell division control protein 48	CDC48	43	43	43	24	20	24	28	24	30	26	21	24	20	24	28	24	30	26	21	24	20	24	28	24	30	26	21	91.995	835	64.4	64.4	64.4	-0.0438839	0.0282862	0.0601858	0.051024	0.0203422	0.0880059	0.0856966	0.0554733	By MS/MS	By MS/MS	By MS/MS	By MS/MS	By MS/MS	By MS/MS	By MS/MS
P12945	N-terminal acetyltransferase A complex subunit NAT1	NAT1	42	42	42	22	20	12	19	21	26	17	18	22	20	12	19	21	26	17	18	22	20	12	19	21	26	17	18	98.904	854	53.6	53.6	53.6	-0.0479796	0.162081	0.0186342	0.081476	0.142609	0.0524159	-0.0441367	-0.112116	By MS/MS	By MS/MS	By MS/MS	By MS/MS	By MS/MS	By MS/MS	By MS/MS
P13188	Glutamine--tRNA ligase	GLN4	45	45	45	21	20	14	21	20	35	22	13	21	20	14	21	20	35	22	13	21	20	14	21	20	35	22	13	93.132	809	55.3	55.3	55.3	-0.190322	-0.0325362	0.00028851	-0.0886075	0.00230647	-0.0575118	-0.342086	-0.193717	By MS/MS	By MS/MS	By MS/MS	By MS/MS	By MS/MS	By MS/MS	By MS/MS
Q06685	Inositol hexakisphosphate and diphosphoinositol-pentakisphosphate kinase	VIP1	45	45	45	21	20	11	16	15	27	16	12	21	20	11	16	15	27	16	12	21	20	11	16	15	27	16	12	129.75	1146	47.7	47.7	47.7	-0.174475	-0.0392659	-0.0235337	-0.102775	-0.0980731	-0.156273	-0.115879	-0.160298	By MS/MS	By MS/MS	By MS/MS	By MS/MS	By MS/MS	By MS/MS	By MS/MS
P39935	Eukaryotic initiation factor 4F subunit p150	TIF4631	33	33	30	21	20	11	13	12	28	18	21	21	20	11	13	12	28	18	21	19	18	10	12	11	25	18	20	107.1	952	39.2	39.2	36.2	-0.27026	-0.386299	0.0850167	-0.0258966	-0.270399	-0.130129	-0.338944	-0.398265	By MS/MS	By MS/MS	By MS/MS	By MS/MS	By MS/MS	By MS/MS	By MS/MS
P53254	U3 small nucleolar RNA-associated protein 22	UTP22	44	44	44	20	20	17	24	22	21	17	13	20	20	17	24	22	21	17	13	20	20	17	24	22	21	17	13	140.48	1237	44.5	44.5	44.5	-0.126707	-0.0852671	-0.18572	-0.114348	0.00144197	-0.127384	0.0672257	-0.0283222	By MS/MS	By MS/MS	By MS/MS	By MS/MS	By MS/MS	By MS/MS	By MS/MS
P36013	NAD-dependent malic enzyme, mitochondrial	MAE1	28	28	28	20	20	14	18	17	18	11	10	20	20	14	18	17	18	11	10	20	20	14	18	17	18	11	10	74.375	669	57.2	57.2	57.2	-0.25056	-0.307126	-0.157496	-0.231125	-0.219488	-0.151554	-0.165111	-0.0749576	By MS/MS	By MS/MS	By MS/MS	By MS/MS	By MS/MS	By MS/MS	By MS/MS
Q04214;Q12490;Q04215;Q12266	Transposon Ty1-MR1 Gag-Pol polyprotein;Capsid protein;Ty1 protease;Integrase;Reverse transcriptase/ribonuclease H;Transposon Ty1-BL Gag-Pol polyprotein;Capsid protein;Ty1 protease;Integrase;Reverse transcriptase/ribonuclease H	TY1B-MR1;TY1B-BL	46	8	2	20	20	15	18	15	33	36	32	3	3	3	3	3	6	6	6	0	1	1	1	1	1	0	0	198.9	1755	32.9	5.6	1.8	0.0231844	0.231555	0.293724	0.129745	0.0521376	0.0531113	0.219958	0.111566	By MS/MS	By MS/MS	By MS/MS	By MS/MS	By MS/MS	By MS/MS	By MS/MS
P04802	Aspartate--tRNA ligase, cytoplasmic	DPS1	35	35	35	19	20	17	17	17	29	28	19	19	20	17	17	17	29	28	19	19	20	17	17	17	29	28	19	63.515	557	63.4	63.4	63.4	-0.0474875	0.0344975	-0.179025	0.0107798	0.00705194	0.00100953	-0.125636	0.0603241	By MS/MS	By MS/MS	By MS/MS	By MS/MS	By MS/MS	By MS/MS	By MS/MS
P41811	Coatomer subunit beta	SEC27	35	35	35	19	20	11	18	20	25	21	18	19	20	11	18	20	25	21	18	19	20	11	18	20	25	21	18	99.444	889	53.3	53.3	53.3	0.0360461	-0.0309287	-0.0526555	-0.0262491	0.0356239	-0.0237684	0.0339339	-0.0478901	By MS/MS	By MS/MS	By MS/MS	By MS/MS	By MS/MS	By MS/MS	By MS/MS
P0CS90;P39987	Heat shock protein SSC1, mitochondrial	SSC1	32	32	32	19	20	23	20	20	27	24	23	19	20	23	20	20	27	24	23	19	20	23	20	20	27	24	23	70.627	654	56.4	56.4	56.4	-0.0103959	0.064607	-0.0443301	0.110898	0.0672257	0.0892269	-0.0465932	-0.121675	By MS/MS	By MS/MS	By MS/MS	By MS/MS	By MS/MS	By MS/MS	By MS/MS
P21576	Vacuolar protein sorting-associated protein 1	VPS1	37	37	37	18	20	19	19	20	25	20	18	18	20	19	19	20	25	20	18	18	20	19	19	20	25	20	18	78.736	704	53.3	53.3	53.3	-0.00501486	0.0254541	-0.180773	0.0647449	0.0832474	-0.259737	0.0450235	-0.00210787	By MS/MS	By MS/MS	By MS/MS	By MS/MS	By MS/MS	By MS/MS	By MS/MS
P38205	Multisite-specific tRNA:(cytosine-C(5))-methyltransferase	NCL1	36	36	36	18	20	16	21	16	25	12	10	18	20	16	21	16	25	12	10	18	20	16	21	16	25	12	10	77.878	684	59.8	59.8	59.8	-0.149201	-0.150369	-0.0488151	-0.106653	-0.236418	-0.07268	-0.34108	-0.285108	By MS/MS	By MS/MS	By MS/MS	By MS/MS	By MS/MS	By MS/MS	By MS/MS
P16862	ATP-dependent 6-phosphofructokinase subunit beta	PFK2	36	35	35	18	20	22	18	19	28	26	20	17	19	22	17	18	27	25	20	17	19	22	17	18	27	25	20	104.62	959	44	43.1	43.1	-0.0443003	-0.0550666	0.0629506	-0.0369699	0.0640551	-0.0567313	-0.0182642	-0.000317428	By MS/MS	By MS/MS	By MS/MS	By MS/MS	By MS/MS	By MS/MS	By MS/MS
Q05050	Eisosome protein 1	EIS1	43	43	43	14	20	11	16	14	22	35	26	14	20	11	16	14	22	35	26	14	20	11	16	14	22	35	26	93.344	843	51.5	51.5	51.5	-0.00865322	-0.0365851	-0.319028	0.0326651	0.028852	-0.264062	-0.0351504	-0.0856651	By MS/MS	By MS/MS	By MS/MS	By MS/MS	By MS/MS	By MS/MS	By MS/MS
P53622	Coatomer subunit alpha	COP1	44	44	44	26	19	19	23	28	30	18	14	26	19	19	23	28	30	18	14	26	19	19	23	28	30	18	14	135.61	1201	48	48	48	-0.0618121	-0.12323	-0.0219948	-0.0552915	-0.149169	-0.200913	-0.0888837	-0.107912	By MS/MS	By MS/MS	By MS/MS	By MS/MS	By MS/MS	By MS/MS	By MS/MS
P38144	ISWI chromatin-remodeling complex ATPase ISW1	ISW1	43	43	40	24	19	10	22	17	22	15	12	24	19	10	22	17	22	15	12	22	18	8	21	16	21	14	12	131.1	1129	35.3	35.3	32.8	-0.0355792	-0.139506	-0.0554564	-0.103426	-0.0788074	0	-0.333934	-0.392326	By MS/MS	By MS/MS	By MS/MS	By MS/MS	By MS/MS	By MS/MS	By MS/MS
P06738	Glycogen phosphorylase	GPH1	42	42	42	23	19	17	23	24	30	28	23	23	19	17	23	24	30	28	23	23	19	17	23	24	30	28	23	103.27	902	61.5	61.5	61.5	-0.228148	-0.175778	-0.124991	-0.0832177	0.00690837	-0.281036	-0.274966	-0.169858	By MS/MS	By MS/MS	By MS/MS	By MS/MS	By MS/MS	By MS/MS	By MS/MS
Q05506	Arginine--tRNA ligase, cytoplasmic		36	36	34	23	19	16	21	21	34	19	17	23	19	16	21	21	34	19	17	22	18	15	21	21	33	18	16	69.524	607	61.1	61.1	58.2	-0.0513693	-0.0743499	-0.0953271	-0.0298973	-0.045223	-0.00977121	-0.159589	-0.204482	By MS/MS	By MS/MS	By MS/MS	By MS/MS	By MS/MS	By MS/MS	By MS/MS
P04051	DNA-directed RNA polymerase III subunit RPC1	RPO31	39	39	39	21	19	5	16	13	20	15	13	21	19	5	16	13	20	15	13	21	19	5	16	13	20	15	13	162.3	1460	32.8	32.8	32.8	-0.07268	-0.00889997	-0.141971	0.0156403	0.0651587	-0.107523	-0.207461	-0.137378	By MS/MS	By MS/MS	By MS/MS	By MS/MS	By MS/MS	By MS/MS	By MS/MS
P22515	Ubiquitin-activating enzyme E1 1	UBA1	46	46	46	20	19	14	18	20	33	30	22	20	19	14	18	20	33	30	22	20	19	14	18	20	33	30	22	114.26	1024	56.2	56.2	56.2	-0.110542	-0.0875954	0.00992041	-0.127148	-0.0441665	-0.0181035	-0.0715425	0.0203422	By MS/MS	By MS/MS	By MS/MS	By MS/MS	By MS/MS	By MS/MS	By MS/MS
Q06625	Glycogen debranching enzyme;4-alpha-glucanotransferase;Amylo-alpha-1,6-glucosidase	GDB1	41	41	41	20	19	9	17	19	15	13	12	20	19	9	17	19	15	13	12	20	19	9	17	19	15	13	12	174.97	1536	36.8	36.8	36.8	-0.482835	-0.346041	-0.439265	-0.50582	-0.50826	-0.60474	-0.58167	-0.336191	By MS/MS	By MS/MS	By MS/MS	By MS/MS	By MS/MS	By MS/MS	By MS/MS
P38764	26S proteasome regulatory subunit RPN1	RPN1	38	38	38	20	19	17	17	21	26	19	19	20	19	17	17	21	26	19	19	20	19	17	17	21	26	19	19	109.49	993	45.6	45.6	45.6	0.0600474	0.0503276	-0.0343819	-0.049651	-0.0661555	-0.00307622	-0.127636	-0.083982	By MS/MS	By MS/MS	By MS/MS	By MS/MS	By MS/MS	By MS/MS	By MS/MS
P47068	Myosin tail region-interacting protein MTI1	BBC1	46	46	46	19	19	8	16	17	33	22	14	19	19	8	16	17	33	22	14	19	19	8	16	17	33	22	14	128.29	1157	45.3	45.3	45.3	-0.405471	-0.461502	-0.242499	-0.270817	-0.399235	-0.300893	-0.216468	-0.361546	By MS/MS	By MS/MS	By MS/MS	By MS/MS	By MS/MS	By MS/MS	By MS/MS
P15705	Heat shock protein STI1	STI1	40	40	40	19	19	15	22	20	32	16	9	19	19	15	22	20	32	16	9	19	19	15	22	20	32	16	9	66.264	589	63.5	63.5	63.5	0.015783	0.0071955	0.149389	0.0528332	0.0522768	0.201508	0.0702519	0.164786	By MS/MS	By MS/MS	By MS/MS	By MS/MS	By MS/MS	By MS/MS	By MS/MS
P53550	mRNA-decapping enzyme subunit 2	DCP2	35	35	35	18	19	7	12	10	20	10	11	18	19	7	12	10	20	10	11	18	19	7	12	10	20	10	11	108.67	970	41.9	41.9	41.9	-0.00395841	0.00389003	-0.0685136	-0.0231818	-0.0431404	-0.0166579	0.0736832	-0.0704514	By MS/MS	By MS/MS	By MS/MS	By MS/MS	By MS/MS	By MS/MS	By MS/MS
P49095	Glycine dehydrogenase (decarboxylating), mitochondrial	GCV2	33	33	33	18	19	15	25	20	25	10	7	18	19	15	25	20	25	10	7	18	19	15	25	20	25	10	7	114.45	1034	51.2	51.2	51.2	0.0473988	0.0357647	0.0677764	0.0272956	0.0182069	0.00762609	0.0869196	-0.0257203	By MS/MS	By MS/MS	By MS/MS	By MS/MS	By MS/MS	By MS/MS	By MS/MS
Q04336	Uncharacterized protein YMR196W		32	32	32	18	19	8	20	19	21	10	6	18	19	8	20	19	21	10	6	18	19	8	20	19	21	10	6	126.62	1088	38.2	38.2	38.2	-0.338779	-0.275716	-0.472529	-0.261206	-0.226105	-0.500034	-0.394999	-0.32983	By MS/MS	By MS/MS	By MS/MS	By MS/MS	By MS/MS	By MS/MS	By MS/MS
P41832	Protein BNI1	BNI1	38	38	38	17	19	2	10	15	17	13	9	17	19	2	10	15	17	13	9	17	19	2	10	15	17	13	9	219.67	1953	21.8	21.8	21.8	-0.0560112	-0.130697	-0.483965	-0.239617	-0.176185	-0.155904	-0.106514	0.00963382	By MS/MS	By MS/MS	By MS/MS	By MS/MS	By MS/MS	By MS/MS	By MS/MS
P15180	Lysine--tRNA ligase, cytoplasmic	KRS1	29	29	29	17	19	17	24	22	24	16	13	17	19	17	24	22	24	16	13	17	19	17	24	22	24	16	13	67.958	591	55.3	55.3	55.3	-0.00408862	-0.070103	-0.0037125	0.119423	0.0430645	-0.0149368	-0.153142	-0.030914	By MS/MS	By MS/MS	By MS/MS	By MS/MS	By MS/MS	By MS/MS	By MS/MS
P07342	Acetolactate synthase catalytic subunit, mitochondrial	ILV2	25	25	25	17	19	16	17	16	22	15	11	17	19	16	17	16	22	15	11	17	19	16	17	16	22	15	11	74.936	687	45.9	45.9	45.9	-0.227439	-0.253945	-0.146962	-0.167458	-0.22265	-0.159976	-0.23204	-0.259616	By MS/MS	By MS/MS	By MS/MS	By MS/MS	By MS/MS	By MS/MS	By MS/MS
P08518	DNA-directed RNA polymerase II subunit RPB2	RPB2	40	40	40	16	19	12	14	12	30	19	20	16	19	12	14	12	30	19	20	16	19	12	14	12	30	19	20	138.75	1224	36.2	36.2	36.2	-0.277621	-0.13687	-0.223121	-0.106855	-0.190767	-0.180054	-0.13397	-0.145366	By MS/MS	By MS/MS	By MS/MS	By MS/MS	By MS/MS	By MS/MS	By MS/MS
P49090	Asparagine synthetase [glutamine-hydrolyzing] 2	ASN2	27	19	19	16	19	13	17	21	19	10	7	12	13	8	12	15	14	6	5	12	13	8	12	15	14	6	5	64.592	572	57.5	42.7	42.7	-0.0498302	-0.365946	-0.0175923	-0.18372	-0.21093	-0.267548	-0.199355	0.0923428	By MS/MS	By MS/MS	By MS/MS	By MS/MS	By MS/MS	By MS/MS	By MS/MS
P39986	Manganese-transporting ATPase 1	SPF1	36	36	36	15	19	12	17	14	28	20	16	15	19	12	17	14	28	20	16	15	19	12	17	14	28	20	16	135.27	1215	37.9	37.9	37.9	0.00273852	-0.052102	0.0746424	-0.0475919	-0.12455	0.0102069	-0.193288	-0.0784113	By MS/MS	By MS/MS	By MS/MS	By MS/MS	By MS/MS	By MS/MS	By MS/MS
P06168	Ketol-acid reductoisomerase, mitochondrial	ILV5	23	23	23	15	19	13	20	20	20	11	7	15	19	13	20	20	20	11	7	15	19	13	20	20	20	11	7	44.368	395	63.5	63.5	63.5	0.201132	0.187514	0.148088	0.160275	0.141564	0.0771062	0.0244615	0.0313952	By MS/MS	By MS/MS	By MS/MS	By MS/MS	By MS/MS	By MS/MS	By MS/MS
P07284	Serine--tRNA ligase, cytoplasmic	SES1	26	26	26	14	19	13	18	19	24	16	10	14	19	13	18	19	24	16	10	14	19	13	18	19	24	16	10	53.309	462	60	60	60	-0.0434675	0.0430645	0.0285692	0.023894	-0.0343819	-0.0182934	0.00460925	0.0268709	By MS/MS	By MS/MS	By MS/MS	By MS/MS	By MS/MS	By MS/MS	By MS/MS
P35845	Oxysterol-binding protein homolog 1	SWH1	32	32	32	12	19	7	14	9	15	10	13	12	19	7	14	9	15	10	13	12	19	7	14	9	15	10	13	135.1	1188	33.8	33.8	33.8	-1.11372	-1.04982	-0.877155	-0.91232	-0.828306	-0.764224	-0.96539	-0.826975	By MS/MS	By MS/MS	By MS/MS	By MS/MS	By MS/MS	By MS/MS	By MS/MS
Q00416	Helicase SEN1	SEN1	42	42	42	21	18	12	14	13	16	16	17	21	18	12	14	13	16	16	17	21	18	12	14	13	16	16	17	252.49	2231	23.3	23.3	23.3	-0.185327	-0.184638	0.0742314	-0.398113	-0.295429	-0.299365	-0.306002	-0.231075	By MS/MS	By MS/MS	By MS/MS	By MS/MS	By MS/MS	By MS/MS	By MS/MS
P04806	Hexokinase-1	HXK1	28	28	26	21	18	19	17	21	22	16	13	21	18	19	17	21	22	16	13	20	18	18	17	20	20	15	12	53.738	485	70.7	70.7	67.4	-0.193041	-0.0338944	-0.21088	-0.196525	-0.0989845	-0.18349	-0.167685	-0.115285	By MS/MS	By MS/MS	By MS/MS	By MS/MS	By MS/MS	By MS/MS	By MS/MS
P23201	Protein SPA2	SPA2	41	41	41	20	18	2	16	15	25	10	11	20	18	2	16	15	25	10	11	20	18	2	16	15	25	10	11	163.14	1466	38.2	38.2	38.2	-0.29018	-0.433448	0.389897	-0.206296	-0.0294555	-0.26304	-0.402512	-0.275734	By MS/MS	By MS/MS	By MS/MS	By MS/MS	By MS/MS	By MS/MS	By MS/MS
Q01476	Ubiquitin carboxyl-terminal hydrolase 2	UBP2	40	40	40	20	18	4	12	14	17	13	21	20	18	4	12	14	17	13	21	20	18	4	12	14	17	13	21	146.35	1272	37.9	37.9	37.9	-0.078777	0.0197731	-0.527263	-0.0594198	-0.268365	-0.148673	-0.0842879	-0.0767367	By MS/MS	By MS/MS	By MS/MS	By MS/MS	By MS/MS	By MS/MS	By MS/MS
P09440	C-1-tetrahydrofolate synthase, mitochondrial;Methylenetetrahydrofolate dehydrogenase;Methenyltetrahydrofolate cyclohydrolase;Formyltetrahydrofolate synthetase	MIS1	42	42	37	20	18	16	23	21	28	13	12	20	18	16	23	21	28	13	12	19	17	14	23	21	24	11	9	106.22	975	46.9	46.9	44.1	-0.144233	-0.230516	-0.110231	-0.207944	-0.197104	-0.176055	-0.103302	-0.343604	By MS/MS	By MS/MS	By MS/MS	By MS/MS	By MS/MS	By MS/MS	By MS/MS
P07244	Bifunctional purine biosynthetic protein ADE5,7;Phosphoribosylamine--glycine ligase;Phosphoribosylformylglycinamidine cyclo-ligase	ADE5,7	30	30	30	20	18	15	19	22	26	18	15	20	18	15	19	22	26	18	15	20	18	15	19	22	26	18	15	86.067	802	53.9	53.9	53.9	-0.108223	-0.159041	-0.0179428	0.067088	-0.0192581	-0.10855	-0.160605	-0.192299	By MS/MS	By MS/MS	By MS/MS	By MS/MS	By MS/MS	By MS/MS	By MS/MS
P27692	Transcription elongation factor SPT5	SPT5	34	34	34	19	18	9	17	17	22	25	18	19	18	9	17	17	22	25	18	19	18	9	17	17	22	25	18	115.65	1063	37.3	37.3	37.3	-0.183769	-0.249376	-0.178502	-0.0712242	-0.198163	-0.286691	-0.176854	-0.138934	By MS/MS	By MS/MS	By MS/MS	By MS/MS	By MS/MS	By MS/MS	By MS/MS
Q12466	Tricalbin-1	TCB1	33	33	33	19	18	14	19	16	20	15	8	19	18	14	19	16	20	15	8	19	18	14	19	16	20	15	8	133.57	1186	35.6	35.6	35.6	-0.00869676	0.0706641	-0.046176	0.0329472	-0.118241	-0.0457143	-0.10524	-0.0396366	By MS/MS	By MS/MS	By MS/MS	By MS/MS	By MS/MS	By MS/MS	By MS/MS
P00927	Threonine dehydratase, mitochondrial	ILV1	28	28	28	19	18	16	17	16	21	16	11	19	18	16	17	16	21	16	11	19	18	16	17	16	21	16	11	63.83	576	62.8	62.8	62.8	-0.079417	-0.0142519	-0.0693005	-0.0389101	-0.126187	-0.113864	0.038998	-0.108316	By MS/MS	By MS/MS	By MS/MS	By MS/MS	By MS/MS	By MS/MS	By MS/MS
P22138	DNA-directed RNA polymerase I subunit RPA135	RPA135	39	39	39	18	18	17	19	18	30	22	14	18	18	17	19	18	30	22	14	18	18	17	19	18	30	22	14	135.74	1203	45.2	45.2	45.2	-0.179466	-0.191096	0.0360461	-0.0324625	0.0258793	-0.0527303	-0.104775	-0.253429	By MS/MS	By MS/MS	By MS/MS	By MS/MS	By MS/MS	By MS/MS	By MS/MS
P38968	Protein transport protein SEC31	SEC31	39	39	39	18	18	17	20	23	29	18	15	18	18	17	20	23	29	18	15	18	18	17	20	23	29	18	15	138.72	1273	44.8	44.8	44.8	0.0339339	-0.0844409	-0.050622	0.0901759	0.063779	-0.106871	-0.043081	-0.0859866	By MS/MS	By MS/MS	By MS/MS	By MS/MS	By MS/MS	By MS/MS	By MS/MS
P32319	Vacuolar protein sorting/targeting protein VPS10	PEP1	40	40	35	18	18	11	19	18	24	16	13	18	18	11	19	18	24	16	13	14	15	10	16	14	24	14	10	177.78	1579	32.6	32.6	29.2	0.0152121	0.0519985	0.00920383	0.0153548	-0.0385989	-0.120137	-0.0783809	0.144307	By MS/MS	By MS/MS	By MS/MS	By MS/MS	By MS/MS	By MS/MS	By MS/MS
P39730	Eukaryotic translation initiation factor 5B	FUN12	34	34	34	18	18	14	19	20	27	22	19	18	18	14	19	20	27	22	19	18	18	14	19	20	27	22	19	112.27	1002	39.2	39.2	39.2	-1.05526	-1.05877	-0.911316	-0.818198	-0.8859	-1.02709	-0.950369	-0.93716	By MS/MS	By MS/MS	By MS/MS	By MS/MS	By MS/MS	By MS/MS	By MS/MS
P19414	Aconitate hydratase, mitochondrial	ACO1	29	29	29	18	18	18	21	20	26	14	9	18	18	18	21	20	26	14	9	18	18	18	21	20	26	14	9	85.367	778	43.7	43.7	43.7	0.0536674	0.00187429	-0.209245	-0.067954	0.00187429	-0.0874881	0.0611541	0.0499095	By MS/MS	By MS/MS	By MS/MS	By MS/MS	By MS/MS	By MS/MS	By MS/MS
P46367	Potassium-activated aldehyde dehydrogenase, mitochondrial	ALD4	28	28	27	18	18	17	22	22	24	19	16	18	18	17	22	22	24	19	16	17	18	16	21	22	23	18	15	56.723	519	66.5	66.5	64.9	-0.466118	-0.369967	-0.484449	-0.425928	-0.364496	-0.539561	-0.526743	-0.47283	By MS/MS	By MS/MS	By MS/MS	By MS/MS	By MS/MS	By MS/MS	By MS/MS
P47054	Nucleoporin NUP192	NUP192	38	38	38	17	18	12	16	13	22	13	13	17	18	12	16	13	22	13	13	17	18	12	16	13	22	13	13	191.53	1683	27.6	27.6	27.6	-0.0435567	-0.204549	-0.119698	-0.0109773	-0.231701	-0.0701333	-0.138997	-0.0317101	By MS/MS	By MS/MS	By MS/MS	By MS/MS	By MS/MS	By MS/MS	By MS/MS
P23254	Transketolase 1	TKL1	27	27	27	16	18	20	19	20	19	12	14	16	18	20	19	20	19	12	14	16	18	20	19	20	19	12	14	73.805	680	42.4	42.4	42.4	-0.267931	-0.14543	-0.054602	-0.2123	-0.188841	-0.161089	-0.11129	-0.296563	By MS/MS	By MS/MS	By MS/MS	By MS/MS	By MS/MS	By MS/MS	By MS/MS
P37012	Phosphoglucomutase-2	PGM2	28	28	24	15	18	14	20	15	21	9	11	15	18	14	20	15	21	9	11	12	15	11	17	14	17	7	8	63.088	569	63.6	63.6	58.5	-0.327457	-0.241919	-0.176381	-0.227827	-0.213404	-0.295429	-0.12688	0.0100637	By MS/MS	By MS/MS	By MS/MS	By MS/MS	By MS/MS	By MS/MS	By MS/MS
P00925	Enolase 2	ENO2	24	24	13	15	18	18	17	16	19	17	9	15	18	18	17	16	19	17	9	9	11	10	10	9	11	8	5	46.914	437	61.3	61.3	37.1	0.325847	0.31371	0.364236	0.291839	0.289952	0.293841	0.168129	0.154713	By MS/MS	By MS/MS	By MS/MS	By MS/MS	By MS/MS	By MS/MS	By MS/MS
P24783	ATP-dependent RNA helicase DBP2	DBP2	27	26	26	14	18	12	15	13	20	16	17	13	17	11	14	12	19	15	16	13	17	11	14	12	19	15	16	60.999	546	53.5	51.5	51.5	-0.175403	-0.17223	0.210264	0.028852	0.0695647	-0.0412687	-0.0244285	-0.0500991	By MS/MS	By MS/MS	By MS/MS	By MS/MS	By MS/MS	By MS/MS	By MS/MS
P38720	6-phosphogluconate dehydrogenase, decarboxylating 1	GND1	28	28	22	14	18	14	16	17	23	14	12	14	18	14	16	17	23	14	12	11	15	11	15	14	18	12	9	53.543	489	69.5	69.5	54	0.057277	0.0392788	0.303342	0.241718	0.289244	0.202637	0.121944	0.122871	By MS/MS	By MS/MS	By MS/MS	By MS/MS	By MS/MS	By MS/MS	By MS/MS
P52910;Q01574	Acetyl-coenzyme A synthetase 2	ACS2	29	29	29	10	18	15	17	13	25	13	12	10	18	15	17	13	25	13	12	10	18	15	17	13	25	13	12	75.491	683	47.9	47.9	47.9	-0.114238	-0.0851753	-0.265605	0.0292762	-0.0421448	-0.0724372	-0.040393	-0.158655	By MS/MS	By MS/MS	By MS/MS	By MS/MS	By MS/MS	By MS/MS	By MS/MS
P33734	Imidazole glycerol phosphate synthase hisHF;Glutamine amidotransferase;Cyclase	HIS7	36	36	36	21	17	16	20	21	27	19	14	21	17	16	20	21	27	19	14	21	17	16	20	21	27	19	14	61.067	552	75.4	75.4	75.4	0.0360461	0.157949	0.00762609	-0.0221266	-0.00011542	0.117296	0.0903115	-0.123293	By MS/MS	By MS/MS	By MS/MS	By MS/MS	By MS/MS	By MS/MS	By MS/MS
P30822	Exportin-1	CRM1	37	37	37	19	17	9	19	14	22	21	16	19	17	9	19	14	22	21	16	19	17	9	19	14	22	21	16	124.1	1084	38	38	38	-0.0171542	-0.14046	-0.0186295	-0.160298	-0.231007	-0.176479	-0.124016	-0.0884695	By MS/MS	By MS/MS	By MS/MS	By MS/MS	By MS/MS	By MS/MS	By MS/MS
Q12112	Transposon Ty1-NL1 Gag-Pol polyprotein;Capsid protein;Ty1 protease;Integrase;Reverse transcriptase/ribonuclease H	TY1B-NL1	42	2	0	19	17	14	15	12	31	33	29	1	1	0	0	0	0	1	1	0	0	0	0	0	0	0	0	199	1755	30.5	1.8	0	NaN	NaN	NaN	NaN	NaN	NaN	1.21754	NaN	By MS/MS	By MS/MS	By matching	By matching	By matching	By matching	By MS/MS
P32590	Heat shock protein homolog SSE2	SSE2	35	29	29	18	17	13	23	22	22	11	9	15	14	9	18	17	17	6	4	15	14	9	18	17	17	6	4	77.62	693	58.3	48.3	48.3	-0.121753	-0.0362152	-0.219488	-0.00485562	-0.0168185	-0.142194	-0.0451486	-0.181558	By MS/MS	By MS/MS	By MS/MS	By MS/MS	By MS/MS	By MS/MS	By MS/MS
P06634	ATP-dependent RNA helicase DED1	DED1	32	32	27	18	17	19	20	19	28	23	21	18	17	19	20	19	28	23	21	15	13	16	16	15	23	18	17	65.552	604	71.7	71.7	63.4	0.00489684	-0.105427	0.00863031	-0.105722	-0.0403485	-0.103054	-0.0605778	0.045443	By MS/MS	By MS/MS	By MS/MS	By MS/MS	By MS/MS	By MS/MS	By MS/MS
P04807	Hexokinase-2	HXK2	25	23	23	18	17	20	18	17	21	15	9	17	17	19	18	16	19	14	8	17	17	19	18	16	19	14	8	53.942	486	66.9	63.6	63.6	0.0648829	0.0751903	0.179638	0.0448837	0.0368901	0.0569996	0.117429	0.121281	By MS/MS	By MS/MS	By MS/MS	By MS/MS	By MS/MS	By MS/MS	By MS/MS
P12709	Glucose-6-phosphate isomerase	PGI1	22	22	22	18	17	22	18	18	22	17	10	18	17	22	18	18	22	17	10	18	17	22	18	18	22	17	10	61.298	554	47.8	47.8	47.8	-0.0100036	0.0433445	0.1145	-0.0059417	-0.0345445	-0.00283046	0.00676478	0.0588014	By MS/MS	By MS/MS	By MS/MS	By MS/MS	By MS/MS	By MS/MS	By MS/MS
P39685	Nucleoporin POM152	POM152	36	36	36	17	17	11	16	18	12	12	13	17	17	11	16	18	12	12	13	17	17	11	16	18	12	12	13	151.65	1337	34.2	34.2	34.2	-0.0798744	-0.0630022	-0.231871	-0.31088	-0.12224	-0.279792	0.00475306	-0.161831	By MS/MS	By MS/MS	By MS/MS	By MS/MS	By MS/MS	By MS/MS	By MS/MS
P08678	Adenylate cyclase	CYR1	35	35	35	17	17	8	8	7	14	15	13	17	17	8	8	7	14	15	13	17	17	8	8	7	14	15	13	227.83	2026	23.6	23.6	23.6	-0.349842	-0.515274	-0.0963447	-0.274547	-0.472269	-0.11926	-0.267687	-0.311632	By MS/MS	By MS/MS	By MS/MS	By MS/MS	By MS/MS	By MS/MS	By MS/MS
P30624	Long-chain-fatty-acid--CoA ligase 1	FAA1	30	30	30	17	17	15	16	17	22	14	9	17	17	15	16	17	22	14	9	17	17	15	16	17	22	14	9	77.865	700	48.7	48.7	48.7	-0.260083	-0.22945	-0.342488	-0.28279	-0.395132	-0.233854	-0.272576	-0.274756	By MS/MS	By MS/MS	By MS/MS	By MS/MS	By MS/MS	By MS/MS	By MS/MS
Q06010	A-factor-processing enzyme	STE23	30	30	30	17	17	10	16	15	17	11	7	17	17	10	16	15	17	11	7	17	17	10	16	15	17	11	7	117.58	1027	37.2	37.2	37.2	-0.298407	-0.137108	-0.299223	-0.054677	-0.0777717	-0.0505771	-0.212501	-0.40255	By MS/MS	By MS/MS	By MS/MS	By MS/MS	By MS/MS	By MS/MS	By MS/MS
P15625	Phenylalanine--tRNA ligase alpha subunit	FRS2	29	29	29	17	17	10	20	16	25	15	12	17	17	10	20	16	25	15	12	17	17	10	20	16	25	15	12	57.511	503	57.5	57.5	57.5	0.101516	0.115166	0.0536674	-0.0380211	0.0469799	0.0542233	0.0992279	0.0258793	By MS/MS	By MS/MS	By MS/MS	By MS/MS	By MS/MS	By MS/MS	By MS/MS
P11412	Glucose-6-phosphate 1-dehydrogenase	ZWF1	29	29	29	17	17	12	15	16	19	11	8	17	17	12	15	16	19	11	8	17	17	12	15	16	19	11	8	57.521	505	62.6	62.6	62.6	0.0758749	-0.00930648	-0.137838	-0.186902	-0.0731656	-0.192975	-0.115644	-0.359268	By MS/MS	By MS/MS	By MS/MS	By MS/MS	By MS/MS	By MS/MS	By MS/MS
P38707	Asparagine--tRNA ligase, cytoplasmic	DED81	27	27	27	17	17	14	16	18	24	18	14	17	17	14	16	18	24	18	14	17	17	14	16	18	24	18	14	62.206	554	56.7	56.7	56.7	-0.0262638	0.0405418	-0.110262	-0.018995	-0.0993553	-0.106187	-0.0548118	-0.105613	By MS/MS	By MS/MS	By MS/MS	By MS/MS	By MS/MS	By MS/MS	By MS/MS
P38427	Trehalose synthase complex regulatory subunit TSL1	TSL1	36	36	35	16	17	17	22	17	27	22	14	16	17	17	22	17	27	22	14	16	16	17	21	16	26	22	14	123.02	1098	40.8	40.8	39.2	-0.245455	-0.150017	-0.322	-0.171531	-0.184408	-0.423159	-0.264357	-0.124865	By MS/MS	By MS/MS	By MS/MS	By MS/MS	By MS/MS	By MS/MS	By MS/MS
P40064	Nucleoporin NUP157	NUP157	34	34	34	16	17	7	12	15	18	12	12	16	17	7	12	15	18	12	12	16	17	7	12	15	18	12	12	156.65	1391	32.9	32.9	32.9	0.0294175	-0.00366911	0.0990932	-0.190092	-0.123937	-0.195203	-0.212451	-0.133432	By MS/MS	By MS/MS	By MS/MS	By MS/MS	By MS/MS	By MS/MS	By MS/MS
P47047	ATP-dependent RNA helicase DOB1	MTR4	33	33	33	16	17	11	14	14	23	15	12	16	17	11	14	14	23	15	12	16	17	11	14	14	23	15	12	122.05	1073	34.8	34.8	34.8	-0.212584	-0.179662	-0.235824	-0.104279	-0.211448	-0.217105	-0.152677	-0.163623	By MS/MS	By MS/MS	By MS/MS	By MS/MS	By MS/MS	By MS/MS	By MS/MS
P15303	Protein transport protein SEC23	SEC23	30	30	30	16	17	12	14	16	24	13	10	16	17	12	14	16	24	13	10	16	17	12	14	16	24	13	10	85.384	768	45.8	45.8	45.8	-0.124487	-0.119996	-0.0371919	-0.182066	-0.173238	-0.147522	-0.171693	-0.21486	By MS/MS	By MS/MS	By MS/MS	By MS/MS	By MS/MS	By MS/MS	By MS/MS
P04147	Polyadenylate-binding protein, cytoplasmic and nuclear	PAB1	30	30	30	16	17	22	17	19	23	19	19	16	17	22	17	19	23	19	19	16	17	22	17	19	23	19	19	64.343	577	58.6	58.6	58.6	-0.0139168	0.0765591	0.0511633	0.0692897	0.0071955	0.105946	0.135929	0.119688	By MS/MS	By MS/MS	By MS/MS	By MS/MS	By MS/MS	By MS/MS	By MS/MS
P37291	Serine hydroxymethyltransferase, cytosolic	SHM2	28	28	27	16	17	17	13	16	24	19	14	16	17	17	13	16	24	19	14	15	16	16	13	15	23	18	13	52.218	469	58.2	58.2	56.7	0.194087	0.241474	0.385265	0.161307	0.256769	0.309875	0.00776959	-0.0168477	By MS/MS	By MS/MS	By MS/MS	By MS/MS	By MS/MS	By MS/MS	By MS/MS
P36775	Lon protease homolog, mitochondrial	PIM1	38	38	38	15	17	11	14	14	24	19	14	15	17	11	14	14	24	19	14	15	17	11	14	14	24	19	14	127.11	1133	42.5	42.5	42.5	-0.202838	-0.168804	-0.100778	-0.354464	-0.349493	-0.0409866	-0.148849	-0.145446	By MS/MS	By MS/MS	By MS/MS	By MS/MS	By MS/MS	By MS/MS	By MS/MS
P33338	Protein SLA2	SLA2	33	33	33	15	17	15	20	17	18	20	12	15	17	15	20	17	18	20	12	15	17	15	20	17	18	20	12	108.91	968	45.7	45.7	45.7	0.0489336	-0.0437054	-0.15117	-0.128976	-0.215228	-0.268591	-0.139728	-0.0610142	By MS/MS	By MS/MS	By MS/MS	By MS/MS	By MS/MS	By MS/MS	By MS/MS
P25375	Saccharolysin	PRD1	25	25	25	15	17	11	16	16	17	8	4	15	17	11	16	16	17	8	4	15	17	11	16	16	17	8	4	81.933	712	44.2	44.2	44.2	-0.0811711	-0.0587584	-0.200034	0.146916	0.180657	0.0133551	-0.218615	0.190678	By MS/MS	By MS/MS	By MS/MS	By MS/MS	By MS/MS	By MS/MS	By MS/MS
Q02892	Nucleolar GTP-binding protein 1	NOG1	25	25	25	15	17	8	9	9	17	16	15	15	17	8	9	9	17	16	15	15	17	8	9	9	17	16	15	74.409	647	37.4	37.4	37.4	0.0221902	-0.065642	0.055751	0.0629506	-0.0597957	-0.0832024	-0.023783	0.0186342	By MS/MS	By MS/MS	By MS/MS	By MS/MS	By MS/MS	By MS/MS	By MS/MS
P39976	D-lactate dehydrogenase [cytochrome] 3	DLD3	23	23	22	15	17	16	17	16	17	12	7	15	17	16	17	16	17	12	7	15	17	16	17	16	16	11	7	55.224	496	57.5	57.5	55.8	-0.176756	-0.2001	-0.169485	-0.1376	-0.176071	-0.0976099	-0.211047	-0.0923556	By MS/MS	By MS/MS	By MS/MS	By MS/MS	By MS/MS	By MS/MS	By MS/MS
P33401	Phosphoglucomutase-1	PGM1	24	20	20	15	17	10	19	14	17	13	11	12	14	7	16	13	13	11	8	12	14	7	16	13	13	11	8	63.111	570	49.3	42.6	42.6	-0.205297	-0.136474	-0.171498	-0.0368366	-0.0176069	-0.0507116	0.0384362	0.0927487	By MS/MS	By MS/MS	By MS/MS	By MS/MS	By MS/MS	By MS/MS	By MS/MS
P19812	E3 ubiquitin-protein ligase UBR1	UBR1	30	30	30	14	17	9	11	11	14	9	12	14	17	9	11	11	14	9	12	14	17	9	11	11	14	9	12	224.84	1950	18.7	18.7	18.7	-0.179956	0.126973	-0.205048	0.0294175	-0.386355	-0.012781	-0.10925	-0.0593296	By MS/MS	By MS/MS	By MS/MS	By MS/MS	By MS/MS	By MS/MS	By MS/MS
P22579	Transcriptional regulatory protein SIN3	SIN3	36	36	36	13	17	6	15	14	16	12	10	13	17	6	15	14	16	12	10	13	17	6	15	14	16	12	10	174.84	1536	30.2	30.2	30.2	-0.0314595	-0.232989	-0.127605	-0.396764	-0.118696	-0.173449	-0.133337	-0.166114	By MS/MS	By MS/MS	By MS/MS	By MS/MS	By MS/MS	By MS/MS	By MS/MS
P53278	Uncharacterized protein YGR130C	YGR130C	32	32	32	11	17	9	11	11	13	17	14	11	17	9	11	11	13	17	14	11	17	9	11	11	13	17	14	92.697	816	48.4	48.4	48.4	-0.0647213	-0.0799659	-0.133211	-0.164335	0.0234683	-0.125809	-0.101722	0.0432045	By MS/MS	By MS/MS	By MS/MS	By MS/MS	By MS/MS	By MS/MS	By MS/MS
P21954	Isocitrate dehydrogenase [NADP], mitochondrial	IDP1	27	27	23	20	16	14	16	15	21	17	13	20	16	14	16	15	21	17	13	17	13	11	13	12	17	13	9	48.19	428	55.1	55.1	49.8	0.0688771	0.273337	0.226015	0.109026	0.27035	0.135666	0.140648	0.120352	By MS/MS	By MS/MS	By MS/MS	By MS/MS	By MS/MS	By MS/MS	By MS/MS
P36161	Nucleoporin NUP133	NUP133	35	35	35	19	16	8	16	12	18	18	12	19	16	8	16	12	18	18	12	19	16	8	16	12	18	18	12	133.32	1157	37.1	37.1	37.1	-0.0767367	-0.0248688	0.026446	-0.0241644	-0.0399183	-0.127605	-0.139776	-0.292316	By MS/MS	By MS/MS	By MS/MS	By MS/MS	By MS/MS	By MS/MS	By MS/MS
P32563	V-type proton ATPase subunit a, vacuolar isoform	VPH1	29	29	29	18	16	13	19	18	20	22	23	18	16	13	19	18	20	22	23	18	16	13	19	18	20	22	23	95.528	840	38.5	38.5	38.5	0.0104934	0.141825	-0.0513543	0.0827026	0.119423	0.15069	0.183201	0.117429	By MS/MS	By MS/MS	By MS/MS	By MS/MS	By MS/MS	By MS/MS	By MS/MS
P40053	Altered inheritance of mitochondria protein 9, mitochondrial	AIM9	29	29	29	18	16	11	13	16	20	7	6	18	16	11	13	16	20	7	6	18	16	11	13	16	20	7	6	72.413	627	53.4	53.4	53.4	-0.230296	-0.296226	-0.243352	-0.0817054	-0.00378482	-0.262867	-0.410141	0.00690837	By MS/MS	By MS/MS	By MS/MS	By MS/MS	By MS/MS	By MS/MS	By MS/MS
P00830	ATP synthase subunit beta, mitochondrial	ATP2	22	22	22	18	16	16	18	18	19	16	13	18	16	16	18	18	19	16	13	18	16	16	18	18	19	16	13	54.793	511	55.6	55.6	55.6	-0.193321	-0.204316	-0.421998	-0.2041	-0.124031	-0.119949	-0.0870743	-0.330193	By MS/MS	By MS/MS	By MS/MS	By MS/MS	By MS/MS	By MS/MS	By MS/MS
P32568	Protein SNQ2	SNQ2	45	45	40	17	16	12	16	15	20	37	34	17	16	12	16	15	20	37	34	14	14	10	14	13	16	32	29	168.76	1501	35.1	35.1	32	0.303927	0.347212	0.308943	0.234624	0.172488	0.239398	0.477885	0.38084	By MS/MS	By MS/MS	By MS/MS	By MS/MS	By MS/MS	By MS/MS	By MS/MS
Q01217	Protein ARG5,6, mitochondrial;N-acetyl-gamma-glutamyl-phosphate reductase;Acetylglutamate kinase	ARG5,6	39	39	39	17	16	13	22	20	29	21	13	17	16	13	22	20	29	21	13	17	16	13	22	20	29	21	13	94.868	863	53.5	53.5	53.5	0.17645	0.081476	0.081476	0.109962	0.0590783	0.111966	0.0994972	0.0728604	By MS/MS	By MS/MS	By MS/MS	By MS/MS	By MS/MS	By MS/MS	By MS/MS
P16474	78 kDa glucose-regulated protein homolog	KAR2	28	26	26	17	16	20	17	18	24	20	20	15	14	19	16	16	22	18	18	15	14	19	16	16	22	18	18	74.467	682	42.4	39.6	39.6	-0.117631	-0.0753528	-0.141908	-0.12031	-0.115894	-0.0108465	-0.0923556	-0.205696	By MS/MS	By MS/MS	By MS/MS	By MS/MS	By MS/MS	By MS/MS	By MS/MS
P28273	5-oxoprolinase	OXP1	39	39	39	16	16	13	16	13	23	16	7	16	16	13	16	13	23	16	7	16	16	13	16	13	23	16	7	140.43	1286	36	36	36	-0.103922	-0.0497854	0.0040339	-0.193783	-0.226037	-0.0749728	-0.162783	-0.125652	By MS/MS	By MS/MS	By MS/MS	By MS/MS	By MS/MS	By MS/MS	By MS/MS
P18759	Vesicular-fusion protein SEC18	SEC18	34	34	34	16	16	14	13	17	29	18	16	16	16	14	13	17	29	18	16	16	16	14	13	17	29	18	16	84.055	758	52	52	52	-0.189598	-0.0842267	-0.164383	-0.000865877	-0.132942	-0.146755	-0.144473	-0.134841	By MS/MS	By MS/MS	By MS/MS	By MS/MS	By MS/MS	By MS/MS	By MS/MS
P32599;REV__P32599	Fimbrin	SAC6	29	29	29	16	16	12	16	18	23	19	18	16	16	12	16	18	23	19	18	16	16	12	16	18	23	19	18	71.772	642	54.2	54.2	54.2	-0.0581425	0.0147838	-0.279774	-0.0243698	-0.0599611	-0.123135	-0.0244872	-0.0190242	By MS/MS	By MS/MS	By MS/MS	By MS/MS	By MS/MS	By MS/MS	By MS/MS
P39076	T-complex protein 1 subunit beta	CCT2	28	28	28	16	16	13	19	17	22	14	16	16	16	13	19	17	22	14	16	16	16	13	19	17	22	14	16	57.203	527	71	71	71	0.0729976	0.0951818	0.0994972	0.0432045	0.0654344	0.0576929	-0.0986137	-0.0182788	By MS/MS	By MS/MS	By MS/MS	By MS/MS	By MS/MS	By MS/MS	By MS/MS
P32660	Phospholipid-transporting ATPase DNF1	DNF1	40	34	34	15	16	5	15	12	14	22	27	13	15	5	14	11	10	18	22	13	15	5	14	11	10	18	22	177.8	1571	28.5	24.5	24.5	0.148479	-0.02283	-0.372374	-0.0553814	-0.0932633	-0.233345	0.166587	0.0749164	By MS/MS	By MS/MS	By MS/MS	By MS/MS	By MS/MS	By MS/MS	By MS/MS
P39993	ARF guanine-nucleotide exchange factor 2	GEA2	35	35	33	15	16	9	11	12	22	14	15	15	16	9	11	12	22	14	15	15	15	9	11	12	21	13	14	165.67	1459	26.4	26.4	25.6	-0.150001	-0.150577	-0.00418989	-0.133195	0.067501	-0.102326	-0.146228	-0.208611	By MS/MS	By MS/MS	By MS/MS	By MS/MS	By MS/MS	By MS/MS	By MS/MS
P31380	ATP-dependent helicase FUN30	FUN30	32	32	32	15	16	7	10	16	19	6	8	15	16	7	10	16	19	6	8	15	16	7	10	16	19	6	8	128.51	1131	35.5	35.5	35.5	-0.841301	-0.95929	-1.03437	-1.13033	-1.1268	-0.934924	-0.940396	-0.914249	By MS/MS	By MS/MS	By MS/MS	By MS/MS	By MS/MS	By MS/MS	By MS/MS
P21524	Ribonucleoside-diphosphate reductase large chain 1	RNR1	35	35	26	15	16	11	17	16	28	16	10	15	16	11	17	16	28	16	10	14	15	9	13	13	20	13	8	99.56	888	49.2	49.2	34.7	-0.159444	-0.236266	-0.238715	-0.362028	-0.138378	-0.169842	-0.133511	-0.160089	By MS/MS	By MS/MS	By MS/MS	By MS/MS	By MS/MS	By MS/MS	By MS/MS
P39533	Homocitrate dehydratase, mitochondrial	ACO2	26	26	26	15	16	12	18	18	19	8	3	15	16	12	18	18	19	8	3	15	16	12	18	18	19	8	3	86.582	789	47	47	47	0.0461418	-0.019302	0.0765591	-0.0768736	-0.0328019	-0.0403189	-0.0919403	-0.127352	By MS/MS	By MS/MS	By MS/MS	By MS/MS	By MS/MS	By MS/MS	By MS/MS
Q08951	AP-3 complex subunit delta	APL5	31	31	31	14	16	11	11	12	17	17	14	14	16	11	11	12	17	17	14	14	16	11	11	12	17	17	14	106.92	932	36.2	36.2	36.2	-0.11034	-0.123811	0.065848	-0.0807896	-0.111103	-0.0226688	-0.113036	-0.076828	By MS/MS	By MS/MS	By MS/MS	By MS/MS	By MS/MS	By MS/MS	By MS/MS
P39077	T-complex protein 1 subunit gamma	CCT3	30	30	30	14	16	9	13	12	25	19	14	14	16	9	13	12	25	19	14	14	16	9	13	12	25	19	14	58.814	534	65.5	65.5	65.5	-0.0341899	0.0963968	-0.126061	0.0647449	0.0553345	0.0519985	-0.0253532	-0.139999	By MS/MS	By MS/MS	By MS/MS	By MS/MS	By MS/MS	By MS/MS	By MS/MS
P32368	Phosphoinositide phosphatase SAC1	SAC1	25	25	25	14	16	10	16	17	17	9	6	14	16	10	16	17	17	9	6	14	16	10	16	17	17	9	6	71.124	623	52.3	52.3	52.3	0.147567	-0.116192	-0.122633	-0.022449	0.0257376	-0.0338944	-0.0303835	-0.255236	By MS/MS	By MS/MS	By MS/MS	By MS/MS	By MS/MS	By MS/MS	By MS/MS
P16603	NADPH--cytochrome P450 reductase	NCP1	23	23	23	14	16	10	18	16	15	9	7	14	16	10	18	16	15	9	7	14	16	10	18	16	15	9	7	76.771	691	47.8	47.8	47.8	-0.0819802	0.0201999	-0.162299	-0.0826523	-0.0607584	0.0462815	-0.080576	-0.0611948	By MS/MS	By MS/MS	By MS/MS	By MS/MS	By MS/MS	By MS/MS	By MS/MS
P14906	Protein translocation protein SEC63	SEC63	22	22	22	14	16	10	11	12	15	11	11	14	16	10	11	12	15	11	11	14	16	10	11	12	15	11	11	75.344	663	41.9	41.9	41.9	-0.143198	-0.230651	-0.246823	-0.168139	-0.216636	-0.0309877	-0.308877	-0.154811	By MS/MS	By MS/MS	By MS/MS	By MS/MS	By MS/MS	By MS/MS	By MS/MS
P43593	Ubiquitin carboxyl-terminal hydrolase 6	UBP6	22	22	22	14	16	12	11	10	13	9	5	14	16	12	11	10	13	9	5	14	16	12	11	10	13	9	5	57.11	499	55.7	55.7	55.7	-0.0483525	-0.00129901	0.0268709	0.0740944	0.0629506	0.0809305	0.0268709	0.102322	By MS/MS	By MS/MS	By MS/MS	By MS/MS	By MS/MS	By MS/MS	By MS/MS
P37297	Phosphatidylinositol 4-kinase STT4	STT4	33	33	33	13	16	9	11	9	21	17	15	13	16	9	11	9	21	17	15	13	16	9	11	9	21	17	15	214.6	1900	22.6	22.6	22.6	-0.0412687	-0.119025	-0.244907	-0.186722	-0.198312	-0.0562962	0.00662118	-0.112428	By MS/MS	By MS/MS	By MS/MS	By MS/MS	By MS/MS	By MS/MS	By MS/MS
P43535	Protein GCN20	GCN20	30	30	30	11	16	11	14	14	23	14	12	11	16	11	14	14	23	14	12	11	16	11	14	14	23	14	12	85.026	752	43.1	43.1	43.1	-0.077315	-0.0400222	-0.0219069	0.00575927	-0.24197	-0.0704968	-0.0312383	-0.00542028	By MS/MS	By MS/MS	By MS/MS	By MS/MS	By MS/MS	By MS/MS	By MS/MS
P07213	Mitochondrial import receptor subunit TOM70	TOM70	29	29	29	11	16	9	13	15	24	14	11	11	16	9	13	15	24	14	11	11	16	9	13	15	24	14	11	70.122	617	50.4	50.4	50.4	-0.0322559	-0.0225515	0.120485	-0.043527	-0.0101344	0.0384362	-0.17878	-0.177474	By MS/MS	By MS/MS	By MS/MS	By MS/MS	By MS/MS	By MS/MS	By MS/MS
Q06631	Protein BFR2	BFR2	23	23	23	11	16	7	11	13	16	7	6	11	16	7	11	13	16	7	6	11	16	7	11	13	16	7	6	61.202	534	49.8	49.8	49.8	-0.0242378	-0.0417438	0.134352	0.0569996	0.0172093	0.135535	-0.0456399	0.0102069	By MS/MS	By MS/MS	By MS/MS	By MS/MS	By MS/MS	By MS/MS	By MS/MS
P17883	Superkiller protein 3	SKI3	38	38	38	10	16	11	16	14	18	17	12	10	16	11	16	14	18	17	12	10	16	11	16	14	18	17	12	163.72	1432	27.5	27.5	27.5	-0.133685	-0.00930648	-0.14178	0.0607392	0.149259	0.0326651	0.00417776	-0.0797067	By MS/MS	By MS/MS	By MS/MS	By MS/MS	By MS/MS	By MS/MS	By MS/MS
Q04439	Myosin-5	MYO5	32	32	28	10	16	8	12	11	14	21	13	10	16	8	12	11	14	21	13	7	13	7	8	8	11	17	9	136.9	1219	38.6	38.6	34	-0.10656	0.143916	-0.170102	-0.0662612	0.164658	-0.0694367	-0.0753984	-0.0103523	By MS/MS	By MS/MS	By MS/MS	By MS/MS	By MS/MS	By MS/MS	By MS/MS
P06103	Eukaryotic translation initiation factor 3 subunit B	PRT1	33	33	33	19	15	14	16	19	27	16	11	19	15	14	16	19	27	16	11	19	15	14	16	19	27	16	11	88.129	763	50.3	50.3	50.3	0.0578315	-0.135792	-0.00501486	-0.101041	-0.114332	-0.0326248	-0.144967	-0.0762347	By MS/MS	By MS/MS	By MS/MS	By MS/MS	By MS/MS	By MS/MS	By MS/MS
Q12122	Homocitrate synthase, mitochondrial	LYS21	26	26	9	18	15	17	21	18	21	17	13	18	15	17	21	18	21	17	13	6	5	5	8	6	7	4	3	48.594	440	73	73	27.3	0.228849	0.190172	0.174534	0.225398	0.197111	0.161049	0.15056	0.214374	By MS/MS	By MS/MS	By MS/MS	By MS/MS	By MS/MS	By MS/MS	By MS/MS
P38853	Kelch repeat-containing protein 1	KEL1	43	43	43	17	15	9	15	12	24	19	12	17	15	9	15	12	24	19	12	17	15	9	15	12	24	19	12	131.09	1164	45.4	45.4	45.4	-0.0115007	0.0277203	-0.406598	-0.083019	-0.130034	-0.118085	-0.133337	-0.235025	By MS/MS	By MS/MS	By MS/MS	By MS/MS	By MS/MS	By MS/MS	By MS/MS
Q03921	Protein dopey	DOP1	36	36	36	17	15	13	16	11	19	18	13	17	15	13	16	11	19	18	13	17	15	13	16	11	19	18	13	194.69	1698	23.9	23.9	23.9	-0.179613	-0.0615712	-0.0330085	-0.117146	0.0977456	-0.0197114	-0.190668	-0.286287	By MS/MS	By MS/MS	By MS/MS	By MS/MS	By MS/MS	By MS/MS	By MS/MS
P48570	Homocitrate synthase, cytosolic isozyme	LYS20	24	7	7	17	15	15	19	17	21	16	13	5	5	3	6	5	7	3	3	5	5	3	6	5	7	3	3	47.098	428	66.6	19.6	19.6	0.234501	0.369606	0.364348	0.410775	0.314755	0.225522	0.239031	0.196733	By MS/MS	By MS/MS	By MS/MS	By MS/MS	By MS/MS	By MS/MS	By MS/MS
P40457	Protein MLP2	MLP2	45	45	45	16	15	5	16	10	22	5	8	16	15	5	16	10	22	5	8	16	15	5	16	10	22	5	8	195.14	1679	31.6	31.6	31.6	-0.0584429	0.090718	-0.0363187	-0.117709	-0.00691262	0.106348	-0.0506369	-0.191788	By MS/MS	By MS/MS	By MS/MS	By MS/MS	By MS/MS	By MS/MS	By MS/MS
P02994	Elongation factor 1-alpha	TEF1	22	22	22	16	15	15	16	15	18	17	12	16	15	15	16	15	18	17	12	16	15	15	16	15	18	17	12	50.032	458	47.8	47.8	47.8	-0.144265	-0.0287931	-0.0223757	-0.180692	-0.141796	-0.191837	-0.0733022	-0.0661857	By MS/MS	By MS/MS	By MS/MS	By MS/MS	By MS/MS	By MS/MS	By MS/MS
P16120	Threonine synthase	THR4	29	29	29	15	15	11	18	16	22	17	13	15	15	11	18	16	22	17	13	15	15	11	18	16	22	17	13	57.474	514	57.4	57.4	57.4	-0.039859	-0.0160013	-0.0376361	-0.0942794	-0.0556663	-0.101459	-0.186525	-0.127967	By MS/MS	By MS/MS	By MS/MS	By MS/MS	By MS/MS	By MS/MS	By MS/MS
P32600	Serine/threonine-protein kinase TOR2	TOR2	28	27	27	15	15	6	9	8	11	10	7	15	15	6	9	8	10	10	7	15	15	6	9	8	10	10	7	281.56	2474	13.5	13.2	13.2	-0.0655665	-0.277516	-0.387072	-0.278339	0.0150693	0.170566	-0.113021	-0.174833	By MS/MS	By MS/MS	By MS/MS	By MS/MS	By MS/MS	By MS/MS	By MS/MS
P54783	D-arabinono-1,4-lactone oxidase	ALO1	24	24	24	15	15	10	13	14	17	12	6	15	15	10	13	14	17	12	6	15	15	10	13	14	17	12	6	59.493	526	50.4	50.4	50.4	-0.193519	-0.0475322	-0.0953425	-0.0498153	-0.0764933	-0.168366	-0.0538381	0.0112094	By MS/MS	By MS/MS	By MS/MS	By MS/MS	By MS/MS	By MS/MS	By MS/MS
P22768	Argininosuccinate synthase	ARG1	21	21	21	15	15	12	15	14	19	16	13	15	15	12	15	14	19	16	13	15	15	12	15	14	19	16	13	46.927	420	53.6	53.6	53.6	-0.0102361	0.147176	0.221568	0.123799	0.118227	0.200002	0.0219061	0.00389003	By MS/MS	By MS/MS	By MS/MS	By MS/MS	By MS/MS	By MS/MS	By MS/MS
P10081	ATP-dependent RNA helicase eIF4A	TIF1	21	21	21	15	15	14	17	18	17	15	14	15	15	14	17	18	17	15	14	15	15	14	17	18	17	15	14	44.697	395	70.6	70.6	70.6	0.165172	0.0924781	0.126576	0.175173	0.204015	0.0843364	0.0173518	0.0554733	By MS/MS	By MS/MS	By MS/MS	By MS/MS	By MS/MS	By MS/MS	By MS/MS
P50095;O42831	Inosine-5-monophosphate dehydrogenase 3	IMD3	20	20	7	15	15	11	14	14	19	12	11	15	15	11	14	14	19	12	11	6	5	4	5	5	7	3	2	56.584	523	52.6	52.6	14.9	-0.00921936	-0.118899	-0.0917558	-0.00715907	-0.019609	-0.100546	-0.19669	-0.304879	By MS/MS	By MS/MS	By MS/MS	By MS/MS	By MS/MS	By MS/MS	By MS/MS
P47771	Aldehyde dehydrogenase [NAD(P)+] 1	ALD2	20	20	6	15	15	13	11	9	7	7	1	15	15	13	11	9	7	7	1	4	4	4	4	2	4	3	0	55.187	506	50.4	50.4	17.6	-0.229162	-0.0531943	-0.333371	-0.070209	-0.0801337	-0.282544	-0.458862	NaN	By MS/MS	By MS/MS	By MS/MS	By MS/MS	By MS/MS	By MS/MS	By MS/MS
P19657	Plasma membrane ATPase 2	PMA2	19	1	1	15	15	16	17	15	17	17	16	0	0	0	1	0	0	0	1	0	0	0	1	0	0	0	1	102.17	947	24.7	1.4	1.4	NaN	NaN	NaN	NaN	NaN	NaN	NaN	NaN	By matching	By matching	By matching	By matching	By matching	By matching	By matching
Q06106	Multiple RNA-binding domain-containing protein 1	MRD1	31	31	31	14	15	6	13	15	15	5	4	14	15	6	13	15	15	5	4	14	15	6	13	15	15	5	4	101.12	887	40.2	40.2	40.2	-0.0194482	0.0522768	0.136848	0.097476	0.0579701	0.0214797	0.0575542	0.0326651	By MS/MS	By MS/MS	By MS/MS	By MS/MS	By MS/MS	By MS/MS	By MS/MS
P47079	T-complex protein 1 subunit theta	CCT8	27	27	27	14	15	14	17	16	24	19	19	14	15	14	17	16	24	19	19	14	15	14	17	16	24	19	19	61.662	568	59.7	59.7	59.7	-0.0302509	-0.0932633	-0.0429621	-0.0791275	-0.0213358	-0.0408827	-0.184392	-0.0915099	By MS/MS	By MS/MS	By MS/MS	By MS/MS	By MS/MS	By MS/MS	By MS/MS
P17967	Protein disulfide-isomerase	PDI1	26	26	26	14	15	12	20	18	19	18	18	14	15	12	20	18	19	18	18	14	15	12	20	18	19	18	18	58.226	522	62.6	62.6	62.6	-0.178518	-0.0623392	-0.203419	-0.0456697	-0.069134	0.000576963	-0.0831871	-0.157206	By MS/MS	By MS/MS	By MS/MS	By MS/MS	By MS/MS	By MS/MS	By MS/MS
P32457	Cell division control protein 3	CDC3	26	26	26	14	15	10	17	13	17	12	9	14	15	10	17	13	17	12	9	14	15	10	17	13	17	12	9	60.054	520	61.3	61.3	61.3	0.0206267	0.054779	-0.0448062	0.0863762	0.0684645	0.0142124	0.0873271	0.0251706	By MS/MS	By MS/MS	By MS/MS	By MS/MS	By MS/MS	By MS/MS	By MS/MS
P32481	Eukaryotic translation initiation factor 2 subunit gamma	GCD11	25	25	25	14	15	14	15	18	20	15	12	14	15	14	15	18	20	15	12	14	15	14	15	18	20	15	12	57.865	527	47.6	47.6	47.6	-0.222751	-0.14749	-0.16385	-0.15756	-0.230888	-0.178943	-0.302422	-0.273674	By MS/MS	By MS/MS	By MS/MS	By MS/MS	By MS/MS	By MS/MS	By MS/MS
P38999	Saccharopine dehydrogenase [NADP(+), L-glutamate-forming]	LYS9	25	25	25	14	15	12	13	13	16	10	3	14	15	12	13	13	16	10	3	14	15	12	13	13	16	10	3	48.917	446	60.1	60.1	60.1	0.198117	0.190172	-0.104139	0.121546	0.115566	0.189793	0.0206267	0.307662	By MS/MS	By MS/MS	By MS/MS	By MS/MS	By MS/MS	By MS/MS	By MS/MS
P00359	Glyceraldehyde-3-phosphate dehydrogenase 3	TDH3	23	23	7	14	15	14	17	18	19	15	13	14	15	14	17	18	19	15	13	4	3	3	4	6	5	4	1	35.746	332	82.5	82.5	38.6	-0.05288	-0.054677	0.0501882	-0.0127519	-0.0430512	0.0353424	0.0119249	-0.073287	By MS/MS	By MS/MS	By MS/MS	By MS/MS	By MS/MS	By MS/MS	By MS/MS
Q04217	Probable ATP-dependent RNA helicase DHR1	ECM16	34	34	34	13	15	9	14	10	23	11	8	13	15	9	14	10	23	11	8	13	15	9	14	10	23	11	8	144.95	1267	32.1	32.1	32.1	-0.154763	-0.314248	-0.212033	-0.262019	-0.264512	-0.0643592	-0.103689	-0.215195	By MS/MS	By MS/MS	By MS/MS	By MS/MS	By MS/MS	By MS/MS	By MS/MS
P48361	Activator of SKN7 protein 10	ASK10	30	30	27	13	15	8	15	10	15	13	10	13	15	8	15	10	15	13	10	12	15	8	15	10	12	12	9	126.86	1146	34.6	34.6	31.8	-0.411387	-0.497364	-0.521556	-0.533222	-0.335972	-0.474132	-0.477181	-0.47692	By MS/MS	By MS/MS	By MS/MS	By MS/MS	By MS/MS	By MS/MS	By MS/MS
P07263-2;P07263	Histidine--tRNA ligase, mitochondrial	HTS1	21	21	21	13	15	11	15	15	16	15	10	13	15	11	15	15	16	15	10	13	15	11	15	15	16	15	10	57.75	526	51	51	51	0.0761486	0.100843	0.0985543	0.0655723	0.0274372	-0.00174672	-0.0470403	-0.156097	By MS/MS	By MS/MS	By MS/MS	By MS/MS	By MS/MS	By MS/MS	By MS/MS
P20449	ATP-dependent RNA helicase DBP5	DBP5	20	20	20	13	15	9	14	12	16	14	8	13	15	9	14	12	16	14	8	13	15	9	14	12	16	14	8	53.873	482	51.7	51.7	51.7	-0.101381	-0.0672585	-0.0810643	0.0112094	0.102457	0.067914	-0.118007	-0.300928	By MS/MS	By MS/MS	By MS/MS	By MS/MS	By MS/MS	By MS/MS	By MS/MS
P53914	UPF0202 protein KRE33	KRE33	29	29	29	12	15	8	17	16	19	15	11	12	15	8	17	16	19	15	11	12	15	8	17	16	19	15	11	119.35	1056	35.8	35.8	35.8	-0.117474	-0.12844	-0.133274	-0.0702241	-0.174866	-0.102156	-0.1763	-0.230668	By MS/MS	By MS/MS	By MS/MS	By MS/MS	By MS/MS	By MS/MS	By MS/MS
P40482	Protein transport protein SEC24	SEC24	28	28	27	12	15	12	18	14	20	16	14	12	15	12	18	14	20	16	14	11	14	12	17	14	19	15	13	103.63	926	38	38	36.7	-0.286128	-0.217457	-0.215948	-0.19103	-0.285829	-0.27282	-0.327493	-0.201825	By MS/MS	By MS/MS	By MS/MS	By MS/MS	By MS/MS	By MS/MS	By MS/MS
Q12118	Small glutamine-rich tetratricopeptide repeat-containing protein 2	SGT2	19	19	19	12	15	10	12	11	15	10	7	12	15	10	12	11	15	10	7	12	15	10	12	11	15	10	7	37.218	346	61	61	61	0.0833836	0.0406821	-0.133163	0.0863762	0.0490731	-0.0276161	-0.0111808	-0.20312	By MS/MS	By MS/MS	By MS/MS	By MS/MS	By MS/MS	By MS/MS	By MS/MS
P00358	Glyceraldehyde-3-phosphate dehydrogenase 2	TDH2	19	4	2	12	15	14	16	14	16	11	12	3	3	3	4	3	3	1	1	2	2	2	2	2	2	1	1	35.846	332	61.1	19.3	8.7	0.473735	0.461633	0.617957	0.605494	0.475189	0.652693	NaN	0.413702	By MS/MS	By MS/MS	By MS/MS	By MS/MS	By MS/MS	By MS/MS	By MS/MS
P18963	Inhibitory regulator protein IRA1	IRA1	35	35	35	10	15	7	6	3	9	12	16	10	15	7	6	3	9	12	16	10	15	7	6	3	9	12	16	350.98	3092	12.7	12.7	12.7	-0.399026	-0.177392	-0.246207	-0.312796	-0.302546	-0.26259	-0.273657	-0.206296	By MS/MS	By MS/MS	By MS/MS	By MS/MS	By MS/MS	By MS/MS	By MS/MS
P33332	Exocyst complex component SEC3	SEC3	30	30	30	10	15	5	9	7	7	11	9	10	15	5	9	7	7	11	9	10	15	5	9	7	7	11	9	154.69	1336	28.8	28.8	28.8	-0.104217	0.0398403	-0.209762	-0.425288	-0.434676	-0.034441	-0.134303	0.124196	By MS/MS	By MS/MS	By MS/MS	By MS/MS	By MS/MS	By MS/MS	By MS/MS
Q08581	Kinetochore protein SLK19	SLK19	25	25	25	10	15	3	12	11	9	1	0	10	15	3	12	11	9	1	0	10	15	3	12	11	9	1	0	95.379	821	36.7	36.7	36.7	-0.0436608	0.0709388	-0.142003	0.00360224	0.104068	-0.278846	NaN	NaN	By MS/MS	By MS/MS	By MS/MS	By MS/MS	By MS/MS	By MS/MS	By MS/MS
Q03195	Translation initiation factor RLI1	RLI1	24	24	24	10	15	14	11	10	19	17	11	10	15	14	11	10	19	17	11	10	15	14	11	10	19	17	11	68.34	608	42.1	42.1	42.1	0.093425	0.0184917	-0.160927	-0.0814458	-0.153318	-0.111009	-0.0589839	-0.0758545	By MS/MS	By MS/MS	By MS/MS	By MS/MS	By MS/MS	By MS/MS	By MS/MS
P00958	Methionine--tRNA ligase, cytoplasmic	MES1	35	35	35	19	14	18	19	21	27	19	16	19	14	18	19	21	27	19	16	19	14	18	19	21	27	19	16	85.677	751	53.4	53.4	53.4	0.0143553	0.154583	0.0301242	0.169797	0.109294	-0.00252693	0.0396999	0.0360461	By MS/MS	By MS/MS	By MS/MS	By MS/MS	By MS/MS	By MS/MS	By MS/MS
Q12460	Nucleolar protein 56	NOP56	29	29	28	17	14	13	16	16	22	20	19	17	14	13	16	16	22	20	19	17	14	13	16	15	21	20	19	56.863	504	68.5	68.5	66.1	0.0482362	0.0647449	0.0688771	0.100439	-0.0618874	0.0724489	-0.00984383	-0.00429118	By MS/MS	By MS/MS	By MS/MS	By MS/MS	By MS/MS	By MS/MS	By MS/MS
P53090	Aromatic/aminoadipate aminotransferase 1	ARO8	21	21	21	17	14	11	17	15	19	12	7	17	14	11	17	15	19	12	7	17	14	11	17	15	19	12	7	56.177	500	53	53	53	-0.0559362	-0.0864921	-0.149137	-0.0462505	-0.0350765	-0.207245	-0.165596	0.075738	By MS/MS	By MS/MS	By MS/MS	By MS/MS	By MS/MS	By MS/MS	By MS/MS
P32565	26S proteasome regulatory subunit RPN2	RPN2	44	44	43	16	14	15	21	16	28	28	19	16	14	15	21	16	28	28	19	16	14	15	21	16	27	27	18	104.23	945	44.2	44.2	43.5	-0.0982121	0.0298416	0.108223	0.0727232	-0.076828	-0.0236364	-0.0550966	-0.0415359	By MS/MS	By MS/MS	By MS/MS	By MS/MS	By MS/MS	By MS/MS	By MS/MS
Q06706	Elongator complex protein 1	IKI3	40	40	40	16	14	7	18	17	23	20	17	16	14	7	18	17	23	20	17	16	14	7	18	17	23	20	17	152.99	1349	39.7	39.7	39.7	-0.130792	-0.128487	-0.02283	-0.14116	-0.121753	-0.160314	-0.0705574	-0.311506	By MS/MS	By MS/MS	By MS/MS	By MS/MS	By MS/MS	By MS/MS	By MS/MS
Q06833	Uncharacterized PH domain-containing protein YPR091C	YPR091C	30	30	30	16	14	7	10	14	14	14	10	16	14	7	10	14	14	14	10	16	14	7	10	14	14	14	10	87.323	770	49.2	49.2	49.2	0.194844	0.286408	0.2929	0.0521376	0.142479	0.081476	0.0762854	-0.163397	By MS/MS	By MS/MS	By MS/MS	By MS/MS	By MS/MS	By MS/MS	By MS/MS
P38788	Ribosome-associated complex subunit SSZ1	SSZ1	23	23	23	16	14	15	16	19	21	16	15	16	14	15	16	19	21	16	15	16	14	15	16	19	21	16	15	58.237	538	58.6	58.6	58.6	-0.0920787	-0.145573	-0.0432742	-0.131013	-0.180299	-0.0639369	-0.14081	-0.0834928	By MS/MS	By MS/MS	By MS/MS	By MS/MS	By MS/MS	By MS/MS	By MS/MS
P33302	Pleiotropic ABC efflux transporter of multiple drugs	PDR5	30	30	21	16	14	9	16	12	17	25	19	16	14	9	16	12	17	25	19	14	11	7	10	9	11	19	14	170.44	1511	25	25	18.1	-0.0228447	0.0361868	-0.0926324	-0.0350469	-0.0704211	0.0271541	0.192068	-0.0512646	By MS/MS	By MS/MS	By MS/MS	By MS/MS	By MS/MS	By MS/MS	By MS/MS
P15019	Transaldolase	TAL1	20	20	19	16	14	14	17	14	18	16	13	16	14	14	17	14	18	16	13	15	14	14	17	14	18	16	12	37.036	335	60.6	60.6	58.2	-0.0179136	0.0579701	-0.072058	0.0213376	0.0635029	-0.0365111	-0.0957279	-0.11641	By MS/MS	By MS/MS	By MS/MS	By MS/MS	By MS/MS	By MS/MS	By MS/MS
P31374	Serine/threonine-protein kinase PSK1	PSK1	36	36	35	15	14	12	13	10	16	7	8	15	14	12	13	10	16	7	8	15	14	12	13	10	15	7	8	152.33	1356	35.8	35.8	35.2	-0.856032	-0.909201	0.257011	-1.04088	-0.911397	-0.712811	-0.744028	-1.04487	By MS/MS	By MS/MS	By MS/MS	By MS/MS	By MS/MS	By MS/MS	By MS/MS
P54861	Dynamin-related protein DNM1	DNM1	34	34	33	15	14	15	16	16	21	12	11	15	14	15	16	16	21	12	11	15	14	15	16	16	20	12	11	84.971	757	55.2	55.2	54.3	0.068602	-0.0399183	0.140386	0.0938306	0.0945063	-0.00927744	0.021764	-0.0472341	By MS/MS	By MS/MS	By MS/MS	By MS/MS	By MS/MS	By MS/MS	By MS/MS
P32597	Nuclear protein STH1/NPS1	STH1	32	32	32	15	14	12	12	11	19	15	13	15	14	12	12	11	19	15	13	15	14	12	12	11	19	15	13	156.74	1359	27.2	27.2	27.2	-0.0223317	-0.207828	-0.153302	-0.134525	-0.170702	0.00460925	-0.183982	-0.105659	By MS/MS	By MS/MS	By MS/MS	By MS/MS	By MS/MS	By MS/MS	By MS/MS
Q12389	ATP-dependent RNA helicase DBP10	DBP10	31	31	31	15	14	14	12	8	20	8	7	15	14	14	12	8	20	8	7	15	14	14	12	8	20	8	7	112.94	995	37	37	37	-0.030354	-0.0977952	-0.122271	0.110497	0.0843364	0.0727232	-0.126722	0.0538064	By MS/MS	By MS/MS	By MS/MS	By MS/MS	By MS/MS	By MS/MS	By MS/MS
Q06704	Golgin IMH1	IMH1	29	29	29	15	14	4	12	12	19	3	2	15	14	4	12	12	19	3	2	15	14	4	12	12	19	3	2	105.22	911	36	36	36	0.0116388	0.0447438	-0.043408	-0.0149077	-0.339436	0.0625362	-0.160669	0.226015	By MS/MS	By MS/MS	By MS/MS	By MS/MS	By MS/MS	By MS/MS	By MS/MS
P39940	E3 ubiquitin-protein ligase RSP5	RSP5	28	28	28	15	14	11	15	16	19	15	11	15	14	11	15	16	19	15	11	15	14	11	15	16	19	15	11	91.815	809	43.4	43.4	43.4	0.116897	0.152119	-0.0614206	0.0882773	0.118227	0.0182069	0.0405418	0.000432744	By MS/MS	By MS/MS	By MS/MS	By MS/MS	By MS/MS	By MS/MS	By MS/MS
Q04728	Arginine biosynthesis bifunctional protein ArgJ, mitochondrial;Glutamate N-acetyltransferase;Amino-acid acetyltransferase;Arginine biosynthesis bifunctional protein ArgJ alpha chain;Arginine biosynthesis bifunctional protein ArgJ beta chain	ARG7	25	25	25	15	14	15	15	13	23	13	9	15	14	15	15	13	23	13	9	15	14	15	15	13	23	13	9	47.848	441	59.9	59.9	59.9	0.0169241	-0.062038	0.00532812	0.016211	0.0104934	0.0950467	-0.0147473	0.0231844	By MS/MS	By MS/MS	By MS/MS	By MS/MS	By MS/MS	By MS/MS	By MS/MS
P60010	Actin	ACT1	21	21	21	15	14	15	16	15	17	17	14	15	14	15	16	15	17	17	14	15	14	15	16	15	17	17	14	41.689	375	73.6	73.6	73.6	0.171719	0.269751	-0.013742	0.191057	0.223052	-0.098969	0.0859685	-0.0288961	By MS/MS	By MS/MS	By MS/MS	By MS/MS	By MS/MS	By MS/MS	By MS/MS
P32639	Pre-mRNA-splicing helicase BRR2	BRR2	41	41	41	14	14	8	11	6	17	14	13	14	14	8	11	6	17	14	13	14	14	8	11	6	17	14	13	246.18	2163	22.7	22.7	22.7	-0.237779	-0.313854	0.157691	-0.142863	-0.334298	0.00144197	-0.315612	-0.334935	By MS/MS	By MS/MS	By MS/MS	By MS/MS	By MS/MS	By MS/MS	By MS/MS
P40468	Cell morphogenesis protein PAG1	TAO3	29	29	29	14	14	5	11	9	11	10	10	14	14	5	11	9	11	10	10	14	14	5	11	9	11	10	10	269.85	2376	13.9	13.9	13.9	-0.180332	-0.0881167	-0.302956	-0.263906	-0.180512	-0.00421883	-0.230753	-0.129166	By MS/MS	By MS/MS	By MS/MS	By MS/MS	By MS/MS	By MS/MS	By MS/MS
P36006	Myosin-3	MYO3	28	24	24	14	14	2	11	10	12	21	12	11	11	1	7	7	9	17	8	11	11	1	7	7	9	17	8	142.45	1272	28.5	24	24	-0.195021	-0.159428	-0.211932	-0.203103	-0.261431	-0.110402	-0.202954	-0.0530596	By MS/MS	By MS/MS	By MS/MS	By MS/MS	By MS/MS	By MS/MS	By MS/MS
P22023	Killer toxin-resistance protein 5	KRE5	24	24	24	14	14	7	7	8	9	3	2	14	14	7	7	8	9	3	2	14	14	7	7	8	9	3	2	156.48	1365	22.9	22.9	22.9	-0.0351061	0.00805655	-0.0486659	-0.0499945	-0.111976	0.115566	0.245861	NaN	By MS/MS	By MS/MS	By MS/MS	By MS/MS	By MS/MS	By MS/MS	By MS/MS
Q07657	Seventh homolog of septin 1	SHS1	23	23	23	14	14	8	11	14	13	11	11	14	14	8	11	14	13	11	11	14	14	8	11	14	13	11	11	62.629	551	46.1	46.1	46.1	-0.10552	-0.151378	0.0746424	-0.149873	-0.211448	-0.102496	-0.178371	-0.237949	By MS/MS	By MS/MS	By MS/MS	By MS/MS	By MS/MS	By MS/MS	By MS/MS
P48231	Tricalbin-2	TCB2	23	23	23	14	14	9	12	10	12	6	8	14	14	9	12	10	12	6	8	14	14	9	12	10	12	6	8	132.51	1178	24.9	24.9	24.9	-0.0561012	-0.00586926	-0.145653	-0.0586232	-0.0320494	-0.0468912	0.143002	0.0277203	By MS/MS	By MS/MS	By MS/MS	By MS/MS	By MS/MS	By MS/MS	By MS/MS
P38295	Medium-chain fatty acid ethyl ester synthase/esterase 2	EHT1	22	22	22	14	14	11	16	14	17	10	4	14	14	11	16	14	17	10	4	14	14	11	16	14	17	10	4	51.255	451	55.9	55.9	55.9	0.178364	0.0381552	0.176067	0.111432	0.22132	0.153287	0.0439044	-0.26734	By MS/MS	By MS/MS	By MS/MS	By MS/MS	By MS/MS	By MS/MS	By MS/MS
P36112	MICOS complex subunit MIC60	MIC60	20	20	20	14	14	7	16	12	10	5	7	14	14	7	16	12	10	5	7	14	14	7	16	12	10	5	7	61.081	540	49.6	49.6	49.6	-0.0496212	0.102591	0.0680516	-0.00291719	0.0718999	-0.0682262	-0.407249	-0.146388	By MS/MS	By MS/MS	By MS/MS	By MS/MS	By MS/MS	By MS/MS	By MS/MS
P32497	Eukaryotic translation initiation factor 3 subunit C	NIP1	33	33	33	13	14	14	16	16	19	13	15	13	14	14	16	16	19	13	15	13	14	14	16	16	19	13	15	93.203	812	43.2	43.2	43.2	0.160791	0.123666	-0.114191	0.123004	0.140779	0.0695647	0.00187429	0.0545012	By MS/MS	By MS/MS	By MS/MS	By MS/MS	By MS/MS	By MS/MS	By MS/MS
P32333	TATA-binding protein-associated factor MOT1	MOT1	32	32	32	13	14	10	10	7	9	5	7	13	14	10	10	7	9	5	7	13	14	10	10	7	9	5	7	209.97	1867	21.2	21.2	21.2	-0.0839667	0.153676	-0.162525	-0.0782742	0.11836	-0.167637	0.0869196	-0.00601413	By MS/MS	By MS/MS	By MS/MS	By MS/MS	By MS/MS	By MS/MS	By MS/MS
P11938	DNA-binding protein RAP1	RAP1	24	24	24	13	14	8	12	13	14	6	4	13	14	8	12	13	14	6	4	13	14	8	12	13	14	6	4	92.412	827	45.8	45.8	45.8	0.0588014	-0.0400667	0.0828388	-0.030634	0.151989	0.0166389	-0.0444938	0.0152121	By MS/MS	By MS/MS	By MS/MS	By MS/MS	By MS/MS	By MS/MS	By MS/MS
Q06523	Uncharacterized protein YPR148C	YPR148C	21	21	21	13	14	7	13	14	13	6	5	13	14	7	13	14	13	6	5	13	14	7	13	14	13	6	5	49.279	435	49.4	49.4	49.4	-0.186525	-0.0298237	0.145482	-0.0290286	-0.0300446	0.041243	-0.0628816	0.196481	By MS/MS	By MS/MS	By MS/MS	By MS/MS	By MS/MS	By MS/MS	By MS/MS
Q08977	UPF0662 protein YPL260W	YPL260W	21	21	21	13	14	7	13	13	12	7	3	13	14	7	13	13	12	7	3	13	14	7	13	13	12	7	3	62.779	551	42.6	42.6	42.6	0.100709	-0.0406601	-0.0364371	0.111031	0.0894982	0.0604625	-0.125982	-0.0890525	By MS/MS	By MS/MS	By MS/MS	By MS/MS	By MS/MS	By MS/MS	By MS/MS
Q12136	Something about silencing protein 10	SAS10	18	18	18	13	14	4	9	11	8	6	3	13	14	4	9	11	8	6	3	13	14	4	9	11	8	6	3	70.259	610	33.1	33.1	33.1	0.187008	0.161565	0.129349	0.0271541	0.0930192	0.0799754	0.0179219	-0.0581124	By MS/MS	By MS/MS	By MS/MS	By MS/MS	By MS/MS	By MS/MS	By MS/MS
P34241	Nucleolar pre-ribosomal-associated protein 1	URB1	50	50	50	12	14	16	15	11	22	20	21	12	14	16	15	11	22	20	21	12	14	16	15	11	22	20	21	203.28	1764	32	32	32	-0.105427	-0.103519	0.0802483	0.0683269	-0.0679237	-0.146372	-0.0277044	-0.080515	By MS/MS	By MS/MS	By MS/MS	By MS/MS	By MS/MS	By MS/MS	By MS/MS
P39109	Metal resistance protein YCF1	YCF1	36	36	33	12	14	11	10	9	22	18	13	12	14	11	10	9	22	18	13	12	14	10	10	9	21	17	12	171.12	1515	27.3	27.3	25.7	-0.120373	-0.0527004	0.111298	-0.103565	-0.0552915	0.0736832	-0.0652193	0.0425043	By MS/MS	By MS/MS	By MS/MS	By MS/MS	By MS/MS	By MS/MS	By MS/MS
P53893	Ribosome assembly protein 1	RIA1	28	28	28	12	14	4	4	5	16	10	11	12	14	4	4	5	16	10	11	12	14	4	4	5	16	10	11	124.46	1110	29.9	29.9	29.9	-0.234329	-0.209645	0.179129	-0.0740613	-0.119965	-0.0342046	-0.24185	-0.373907	By MS/MS	By MS/MS	By MS/MS	By MS/MS	By MS/MS	By MS/MS	By MS/MS
P34167	Eukaryotic translation initiation factor 4B	TIF3	25	25	25	12	14	9	15	12	20	7	5	12	14	9	15	12	20	7	5	12	14	9	15	12	20	7	5	48.521	436	65.4	65.4	65.4	0.208392	0.0945063	-0.125998	0.0119249	-0.0260875	-0.329994	-0.4617	-0.214943	By MS/MS	By MS/MS	By MS/MS	By MS/MS	By MS/MS	By MS/MS	By MS/MS
P43609	Chromatin structure-remodeling complex protein RSC8	RSC8	24	24	24	12	14	11	11	11	16	11	10	12	14	11	11	11	16	11	10	12	14	11	11	11	16	11	10	63.167	557	47.2	47.2	47.2	-0.161573	-0.082637	0.0302654	0.0102069	-0.161621	-0.0467124	0.0416635	-0.20302	By MS/MS	By MS/MS	By MS/MS	By MS/MS	By MS/MS	By MS/MS	By MS/MS
Q07551	NADPH-dependent alpha-keto amide reductase		22	22	22	11	14	11	15	15	18	5	5	11	14	11	15	15	18	5	5	11	14	11	15	15	18	5	5	35.56	312	77.9	77.9	77.9	0.010923	0.0802483	-0.0360229	0.044604	0.0247452	-0.0358898	-0.0400667	0.292546	By MS/MS	By MS/MS	By MS/MS	By MS/MS	By MS/MS	By MS/MS	By MS/MS
P00950	Phosphoglycerate mutase 1	GPM1	17	17	17	11	14	13	15	15	16	10	5	11	14	13	15	15	16	10	5	11	14	13	15	15	16	10	5	27.608	247	66	66	66	0.0938306	0.0490731	0.114634	-0.114738	-0.12625	-0.0103233	-0.0380359	-0.202041	By MS/MS	By MS/MS	By MS/MS	By MS/MS	By MS/MS	By MS/MS	By MS/MS
P38426	Trehalose synthase complex regulatory subunit TPS3	TPS3	29	28	28	10	14	7	13	15	17	14	11	10	13	7	12	14	16	14	11	10	13	7	12	14	16	14	11	118.83	1054	33.4	31.7	31.7	0.0284277	-0.0757937	-0.0464144	0.0278618	0.0687396	0.0585243	0.0132121	-0.0709211	By MS/MS	By MS/MS	By MS/MS	By MS/MS	By MS/MS	By MS/MS	By MS/MS
P38129	Transcription initiation factor TFIID subunit 5	TAF5	28	28	28	10	14	8	7	6	15	10	9	10	14	8	7	6	15	10	9	10	14	8	7	6	15	10	9	88.967	798	46.2	46.2	46.2	0.0973411	-0.130302	-0.471829	-0.0390732	-0.212902	-0.0376509	-0.0360672	-0.353671	By MS/MS	By MS/MS	By MS/MS	By MS/MS	By MS/MS	By MS/MS	By MS/MS
P53303	Zinc finger protein ZPR1	ZPR1	23	23	23	10	14	7	11	12	14	6	8	10	14	7	11	12	14	6	8	10	14	7	11	12	14	6	8	55.071	486	52.5	52.5	52.5	0.135141	0.0123541	0.090718	-0.0835386	0.0322419	0.0346383	-0.00504381	0.0684645	By MS/MS	By MS/MS	By MS/MS	By MS/MS	By MS/MS	By MS/MS	By MS/MS
P38333	Essential nuclear protein 1	ENP1	23	23	23	10	14	9	10	10	14	14	11	10	14	9	10	10	14	14	11	10	14	9	10	10	14	14	11	55.136	483	53.6	53.6	53.6	0.00115369	0.0870554	0.0750534	-0.0620079	-0.0117189	0.0132121	0.0340748	0.032383	By MS/MS	By MS/MS	By MS/MS	By MS/MS	By MS/MS	By MS/MS	By MS/MS
P29468	Poly(A) polymerase	PAP1	22	22	22	10	14	9	11	11	16	7	6	10	14	9	11	11	16	7	6	10	14	9	11	11	16	7	6	64.551	568	42.4	42.4	42.4	0.0453032	-0.102976	0.0565835	0.0950467	-0.25658	-0.47696	0.0690147	-0.180315	By MS/MS	By MS/MS	By MS/MS	By MS/MS	By MS/MS	By MS/MS	By MS/MS
P47169	Sulfite reductase [NADPH] subunit beta	MET5	34	33	33	9	14	7	12	12	15	6	5	9	14	7	12	12	14	5	4	9	14	7	12	12	14	5	4	161.22	1442	31.1	30.7	30.7	-0.20317	0.0154976	-0.16942	0.0229004	0.0231844	0.0364682	-0.144074	0.0709388	By MS/MS	By MS/MS	By MS/MS	By MS/MS	By MS/MS	By MS/MS	By MS/MS
Q06488	Chromatin structure-remodeling complex subunit RSC2	RSC2	26	26	26	8	14	4	7	7	9	3	4	8	14	4	7	7	9	3	4	8	14	4	7	7	9	3	4	102.3	889	38.8	38.8	38.8	-0.225228	-0.256287	-0.729746	-0.148737	-0.311184	-0.285267	-0.225801	-0.195335	By MS/MS	By MS/MS	By MS/MS	By MS/MS	By MS/MS	By MS/MS	By MS/MS
Q12675	Phospholipid-transporting ATPase DNF2	DNF2	46	46	40	18	13	4	10	9	18	23	34	18	13	4	10	9	18	23	34	16	12	4	9	8	14	19	29	182.62	1612	32.6	32.6	28.8	-0.0535536	-0.0124608	-0.181362	-0.139347	-0.0723766	0.00475306	0.115033	0.0850167	By MS/MS	By MS/MS	By MS/MS	By MS/MS	By MS/MS	By MS/MS	By MS/MS
Q12754	Ribosomal RNA-processing protein 12	RRP12	39	39	39	18	13	10	19	15	24	15	9	18	13	10	19	15	24	15	9	18	13	10	19	15	24	15	9	137.51	1228	36.7	36.7	36.7	0.110764	-0.111898	-0.14535	0.0480967	-0.033791	0.0840643	0.140255	0.0395596	By MS/MS	By MS/MS	By MS/MS	By MS/MS	By MS/MS	By MS/MS	By MS/MS
Q03834	DNA mismatch repair protein MSH6	MSH6	30	30	30	17	13	6	14	14	14	9	6	17	13	6	14	14	14	9	6	17	13	6	14	14	14	9	6	140.08	1242	31.5	31.5	31.5	0.00028851	-0.109141	-0.248948	-0.0630323	-0.219556	0.0180644	-0.169664	-0.16246	By MS/MS	By MS/MS	By MS/MS	By MS/MS	By MS/MS	By MS/MS	By MS/MS
Q04264	Sister chromatid cohesion protein PDS5	PDS5	32	32	32	16	13	8	9	6	8	10	9	16	13	8	9	6	8	10	9	16	13	8	9	6	8	10	9	147.04	1277	29	29	29	-0.39973	-0.343604	-0.180168	-0.340733	-0.347766	-0.390623	-0.297449	-0.131139	By MS/MS	By MS/MS	By MS/MS	By MS/MS	By MS/MS	By MS/MS	By MS/MS
P40024	ABC transporter ATP-binding protein ARB1	ARB1	26	26	26	16	13	8	13	12	18	19	16	16	13	8	13	12	18	19	16	16	13	8	13	12	18	19	16	68.376	610	45.1	45.1	45.1	-0.00112574	-0.00505829	0.131458	0.0149265	0.0528332	0.0915306	-0.117067	-0.193288	By MS/MS	By MS/MS	By MS/MS	By MS/MS	By MS/MS	By MS/MS	By MS/MS
P43583	Proteasome activator BLM10	BLM10	40	40	40	15	13	11	14	10	19	12	10	15	13	11	14	10	19	12	10	15	13	11	14	10	19	12	10	245.99	2143	22.4	22.4	22.4	-0.0316512	-0.0690583	-0.0996181	-0.39817	0.0659858	0.0371713	-0.0848233	0.0569996	By MS/MS	By MS/MS	By MS/MS	By MS/MS	By MS/MS	By MS/MS	By MS/MS
P32591	SWI/SNF complex subunit SWI3	SWI3	28	28	28	15	13	4	12	9	13	8	11	15	13	4	12	9	13	8	11	15	13	4	12	9	13	8	11	92.925	825	40.7	40.7	40.7	-0.240861	-0.311041	0.0130692	-0.38794	-0.237081	0.0982848	-0.0532841	-0.0824842	By MS/MS	By MS/MS	By MS/MS	By MS/MS	By MS/MS	By MS/MS	By MS/MS
Q12263	Serine/threonine-protein kinase GIN4	GIN4	28	28	28	15	13	7	9	6	11	6	7	15	13	7	9	6	11	6	7	15	13	7	9	6	11	6	7	129.86	1142	31.5	31.5	31.5	-0.411963	-0.474432	0.0717627	-0.202257	-0.280159	-0.165386	-0.357918	-0.358435	By MS/MS	By MS/MS	By MS/MS	By MS/MS	By MS/MS	By MS/MS	By MS/MS
P38891	Branched-chain-amino-acid aminotransferase, mitochondrial	BAT1	22	22	19	15	13	7	16	17	18	10	7	15	13	7	16	17	18	10	7	13	10	6	13	14	15	8	5	43.596	393	67.4	67.4	60.6	-0.142799	-0.164448	-0.0936019	-0.132641	-0.154394	-0.0560262	-0.0646459	-0.235535	By MS/MS	By MS/MS	By MS/MS	By MS/MS	By MS/MS	By MS/MS	By MS/MS
Q12271	Polyphosphatidylinositol phosphatase INP53;SAC1-like phosphoinositide phosphatase;Phosphatidylinositol 4,5-bisphosphate 5-phosphatase	INP53	32	32	31	14	13	3	12	10	18	11	12	14	13	3	12	10	18	11	12	14	13	3	12	10	17	11	12	124.58	1107	34.3	34.3	33.5	-0.183916	0.00518438	-0.184916	-0.0781524	-0.136109	-0.084961	-0.49216	-0.151426	By MS/MS	By MS/MS	By MS/MS	By MS/MS	By MS/MS	By MS/MS	By MS/MS
P13382	DNA polymerase alpha catalytic subunit A	POL1	30	30	30	14	13	7	14	9	11	9	10	14	13	7	14	9	11	9	10	14	13	7	14	9	11	9	10	166.81	1468	27.6	27.6	27.6	-0.086921	-0.20151	-0.629947	-0.342726	0.0246034	-0.078259	-0.251676	-0.301124	By MS/MS	By MS/MS	By MS/MS	By MS/MS	By MS/MS	By MS/MS	By MS/MS
P53091	DNA replication licensing factor MCM6	MCM6	30	29	29	14	13	6	13	8	16	16	14	14	13	6	13	8	16	15	14	14	13	6	13	8	16	15	14	112.98	1017	36.9	36.2	36.2	-0.214592	-0.232464	-0.169274	-0.391967	-0.32081	-0.341373	-0.244326	-0.199786	By MS/MS	By MS/MS	By MS/MS	By MS/MS	By MS/MS	By MS/MS	By MS/MS
P14742	Glutamine--fructose-6-phosphate aminotransferase [isomerizing]	GFA1	28	28	28	14	13	14	15	11	20	15	12	14	13	14	15	11	20	15	12	14	13	14	15	11	20	15	12	80.046	717	45.6	45.6	45.6	-0.159283	-0.248879	-0.244292	-0.248519	-0.223087	-0.243182	-0.195005	-0.279179	By MS/MS	By MS/MS	By MS/MS	By MS/MS	By MS/MS	By MS/MS	By MS/MS
Q12176	Ribosome biogenesis protein MAK21	MAK21	26	26	26	14	13	14	13	13	15	17	15	14	13	14	13	13	15	17	15	14	13	14	13	13	15	17	15	116.68	1025	28.7	28.7	28.7	0.188654	-0.0195359	0.0832474	0.0749164	0.135535	0.0859685	0.138028	-0.00907418	By MS/MS	By MS/MS	By MS/MS	By MS/MS	By MS/MS	By MS/MS	By MS/MS
P42943	T-complex protein 1 subunit eta	CCT7	25	25	25	14	13	11	15	14	21	14	12	14	13	11	15	14	21	14	12	14	13	11	15	14	21	14	12	59.735	550	55.3	55.3	55.3	-0.145893	-0.144744	-0.0901271	0.0501882	-0.0195067	-0.10656	-0.0431107	-0.0300004	By MS/MS	By MS/MS	By MS/MS	By MS/MS	By MS/MS	By MS/MS	By MS/MS
P41807	V-type proton ATPase subunit H	VMA13	25	25	25	14	13	11	16	15	16	12	7	14	13	11	16	15	16	12	7	14	13	11	16	15	16	12	7	54.415	478	61.9	61.9	61.9	0.0247452	-0.119526	-0.0175047	-0.150978	-0.0185419	-0.122224	-0.190865	-0.170881	By MS/MS	By MS/MS	By MS/MS	By MS/MS	By MS/MS	By MS/MS	By MS/MS
P16387	Pyruvate dehydrogenase E1 component subunit alpha, mitochondrial	PDA1	23	23	23	14	13	12	11	10	20	14	10	14	13	12	11	10	20	14	10	14	13	12	11	10	20	14	10	46.343	420	51.7	51.7	51.7	0.0597706	0.0897693	0.00561557	-0.00127013	0.1503	0.0546401	0.0265876	-0.0558012	By MS/MS	By MS/MS	By MS/MS	By MS/MS	By MS/MS	By MS/MS	By MS/MS
P40327	26S protease regulatory subunit 4 homolog	RPT2	22	22	22	14	13	10	12	9	17	12	7	14	13	10	12	9	17	12	7	14	13	10	12	9	17	12	7	48.828	437	57.2	57.2	57.2	0.0394192	-0.0418329	0.0375931	0.174534	-0.075368	-0.193849	-0.0774215	-0.134208	By MS/MS	By MS/MS	By MS/MS	By MS/MS	By MS/MS	By MS/MS	By MS/MS
P21304	Periodic tryptophan protein 1	PWP1	22	22	22	14	13	8	7	8	17	14	14	14	13	8	7	8	17	14	14	14	13	8	7	8	17	14	14	63.803	576	51.2	51.2	51.2	0.0297002	-0.140778	0.047678	0.0455828	-0.023739	-0.0131449	-0.00685463	0.00158609	By MS/MS	By MS/MS	By MS/MS	By MS/MS	By MS/MS	By MS/MS	By MS/MS
P32898	Mitochondrial presequence protease	CYM1	22	22	22	14	13	9	11	9	12	5	4	14	13	9	11	9	12	5	4	14	13	9	11	9	12	5	4	112.18	989	27.8	27.8	27.8	-0.0928324	0.088413	-0.0473235	-0.0757785	-0.0267781	0.0197731	0.0745054	0.0817487	By MS/MS	By MS/MS	By MS/MS	By MS/MS	By MS/MS	By MS/MS	By MS/MS
P47035	Nucleolar protein NET1	NET1	38	38	38	13	13	16	12	10	25	8	7	13	13	16	12	10	25	8	7	13	13	16	12	10	25	8	7	128.53	1189	40.2	40.2	40.2	-0.446109	-0.135301	-0.533535	-0.102202	-0.320828	-0.30718	-0.0185711	-0.293872	By MS/MS	By MS/MS	By MS/MS	By MS/MS	By MS/MS	By MS/MS	By MS/MS
P43638	MAP-homologous protein 1	MHP1	32	32	32	13	13	12	11	7	14	12	12	13	13	12	11	7	14	12	12	13	13	12	11	7	14	12	12	155.21	1398	30	30	30	-0.266038	-0.161831	-0.088132	-0.0242084	-0.253464	-0.242584	-0.0766606	-0.144792	By MS/MS	By MS/MS	By MS/MS	By MS/MS	By MS/MS	By MS/MS	By MS/MS
P34160	Nuclear cap-binding protein complex subunit 1	STO1	30	30	30	13	13	9	12	12	21	10	4	13	13	9	12	12	21	10	4	13	13	9	12	12	21	10	4	100.02	861	40.7	40.7	40.7	0.13014	0.026446	-0.0884848	-0.0755656	-0.110308	0.0443242	-0.0251036	-0.142767	By MS/MS	By MS/MS	By MS/MS	By MS/MS	By MS/MS	By MS/MS	By MS/MS
P52593	Nucleoporin NUP188	NUP188	28	28	28	13	13	10	11	7	15	16	9	13	13	10	11	7	15	16	9	13	13	10	11	7	15	16	9	188.57	1655	19.2	19.2	19.2	-0.0579172	-0.17041	0.0943712	0.0160684	-0.0337615	-0.105722	0.0122111	-0.0640123	By MS/MS	By MS/MS	By MS/MS	By MS/MS	By MS/MS	By MS/MS	By MS/MS
Q04409	Putative glucokinase-2	EMI2	26	26	25	13	13	10	12	9	20	10	7	13	13	10	12	9	20	10	7	12	12	9	11	8	19	9	6	55.92	500	53.6	53.6	50.8	0.125651	0.0462815	0.208642	0.212383	0.419107	0.03492	0.0963968	0.189666	By MS/MS	By MS/MS	By MS/MS	By MS/MS	By MS/MS	By MS/MS	By MS/MS
Q03661	Silent chromatin protein ESC1	ESC1	25	25	25	13	13	4	9	10	12	6	1	13	13	4	9	10	12	6	1	13	13	4	9	10	12	6	1	187.14	1658	22	22	22	-0.149473	-0.0387768	-0.328453	-0.25269	-0.177457	-0.13253	-0.0507863	NaN	By MS/MS	By MS/MS	By MS/MS	By MS/MS	By MS/MS	By MS/MS	By MS/MS
Q08225	Probable dipeptidyl peptidase 3		24	24	24	13	13	7	15	15	12	2	1	13	13	7	15	15	12	2	1	13	13	7	15	15	12	2	1	80.509	711	41.4	41.4	41.4	-0.19375	0.0938306	-0.03851	-0.075596	-0.149809	-0.00829042	0.0126402	NaN	By MS/MS	By MS/MS	By MS/MS	By MS/MS	By MS/MS	By MS/MS	By MS/MS
P38687	Signal recognition particle subunit SRP68	SRP68	22	22	22	13	13	10	14	13	14	11	7	13	13	10	14	13	14	11	7	13	13	10	14	13	14	11	7	69.005	599	41.4	41.4	41.4	0.110631	-0.0922171	-0.0359045	-0.0367478	0.0885487	-0.114285	0.0144981	0.064331	By MS/MS	By MS/MS	By MS/MS	By MS/MS	By MS/MS	By MS/MS	By MS/MS
P15565-2;P15565	tRNA (guanine(26)-N(2))-dimethyltransferase, mitochondrial	TRM1	21	21	21	13	13	7	7	11	15	10	6	13	13	7	7	11	15	10	6	13	13	7	7	11	15	10	6	62.183	554	47.5	47.5	47.5	0.0328061	-0.0076086	0.161049	-0.0487255	0.129876	-0.0193458	0.0357647	-0.191771	By MS/MS	By MS/MS	By MS/MS	By MS/MS	By MS/MS	By MS/MS	By MS/MS
P47037	Structural maintenance of chromosomes protein 3	SMC3	32	32	32	12	13	8	14	10	12	11	8	12	13	8	14	10	12	11	8	12	13	8	14	10	12	11	8	141.33	1230	28.8	28.8	28.8	0.117296	0.0177794	0.146916	0.0988238	0.118891	-0.252432	0.0728604	-0.054602	By MS/MS	By MS/MS	By MS/MS	By MS/MS	By MS/MS	By MS/MS	By MS/MS
P32790	Actin cytoskeleton-regulatory complex protein SLA1	SLA1	29	29	29	12	13	11	14	15	17	8	6	12	13	11	14	15	17	8	6	12	13	11	14	15	17	8	6	135.85	1244	32	32	32	-0.195699	-0.210747	-0.379432	-0.346225	-0.0299268	-0.107057	-0.128582	-0.659062	By MS/MS	By MS/MS	By MS/MS	By MS/MS	By MS/MS	By MS/MS	By MS/MS
P16649	General transcriptional corepressor TUP1	TUP1	28	28	28	12	13	11	13	13	19	18	14	12	13	11	13	13	19	18	14	12	13	11	13	13	19	18	14	78.307	713	47.4	47.4	47.4	-0.0191265	0.0593553	0.0223323	0.0216219	-0.0636504	-0.130413	-0.104046	-0.126707	By MS/MS	By MS/MS	By MS/MS	By MS/MS	By MS/MS	By MS/MS	By MS/MS
P15624	Phenylalanine--tRNA ligase beta subunit	FRS1	27	27	27	12	13	15	17	19	25	15	11	12	13	15	17	19	25	15	11	12	13	15	17	19	25	15	11	67.364	595	53.8	53.8	53.8	0.0943712	-0.0340421	-0.0947878	-0.00871127	0.0479571	-0.168382	-0.016585	0.0250288	By MS/MS	By MS/MS	By MS/MS	By MS/MS	By MS/MS	By MS/MS	By MS/MS
P14922	General transcriptional corepressor CYC8	CYC8	27	27	27	12	13	6	12	11	17	9	10	12	13	6	12	11	17	9	10	12	13	6	12	11	17	9	10	107.2	966	40	40	40	-0.407804	-0.418099	0.000865357	-0.479794	-0.229349	-0.0692097	-0.296687	-0.00727507	By MS/MS	By MS/MS	By MS/MS	By MS/MS	By MS/MS	By MS/MS	By MS/MS
P47136	Bud site selection protein 4	BUD4	27	27	27	12	13	3	13	10	7	4	5	12	13	3	13	10	7	4	5	12	13	3	13	10	7	4	5	164.48	1447	26.3	26.3	26.3	0.0136409	-0.13193	-0.0594799	0.0110662	0.0017302	-0.12677	0.00374614	0.127765	By MS/MS	By MS/MS	By MS/MS	By MS/MS	By MS/MS	By MS/MS	By MS/MS
P37292	Serine hydroxymethyltransferase, mitochondrial	SHM1	25	24	24	12	13	13	10	9	18	12	7	11	12	12	10	8	17	11	6	11	12	12	10	8	17	11	6	53.686	490	59.6	58.2	58.2	0.041243	-0.0320051	0.047678	0.0576929	0.138683	-0.03552	-0.230127	-0.128014	By MS/MS	By MS/MS	By MS/MS	By MS/MS	By MS/MS	By MS/MS	By MS/MS
Q06440	Coronin-like protein	CRN1	24	24	24	12	13	8	11	9	17	11	6	12	13	8	11	9	17	11	6	12	13	8	11	9	17	11	6	72.552	651	42.9	42.9	42.9	-0.24313	-0.293589	-0.00102468	-0.0324772	-0.312384	-0.32771	-0.328616	-0.443948	By MS/MS	By MS/MS	By MS/MS	By MS/MS	By MS/MS	By MS/MS	By MS/MS
Q06408	Transaminated amino acid decarboxylase	ARO10	23	23	23	12	13	8	15	9	15	7	6	12	13	8	15	9	15	7	6	12	13	8	15	9	15	7	6	71.384	635	46.5	46.5	46.5	0.120485	0.199876	0.324235	0.0261627	0.0978804	0.225768	0.110497	-0.131392	By MS/MS	By MS/MS	By MS/MS	By MS/MS	By MS/MS	By MS/MS	By MS/MS
P39936	Eukaryotic initiation factor 4F subunit p130	TIF4632	24	21	21	12	13	4	10	9	15	8	7	10	11	3	9	8	12	8	6	10	11	3	9	8	12	8	6	103.9	914	31.3	28.2	28.2	-0.314123	-0.146867	-0.106187	-0.278916	0.0543623	-0.100855	0.18574	-0.00219456	By MS/MS	By MS/MS	By MS/MS	By MS/MS	By MS/MS	By MS/MS	By MS/MS
P80210	Adenylosuccinate synthetase	ADE12	20	20	20	12	13	9	13	12	18	14	11	12	13	9	13	12	18	14	11	12	13	9	13	12	18	14	11	48.279	433	50.3	50.3	50.3	-0.156209	-0.197435	0.0169241	-0.0531195	-0.145637	-0.130176	-0.169177	0.030548	By MS/MS	By MS/MS	By MS/MS	By MS/MS	By MS/MS	By MS/MS	By MS/MS
Q12363	Transcriptional modulator WTM1	WTM1	19	19	19	12	13	13	13	13	16	8	5	12	13	13	13	13	16	8	5	12	13	13	13	13	16	8	5	48.382	437	59.3	59.3	59.3	-0.0108901	0.0170667	-0.135554	-0.14551	-0.148769	-0.0575568	-0.0820718	-0.0177968	By MS/MS	By MS/MS	By MS/MS	By MS/MS	By MS/MS	By MS/MS	By MS/MS
P07283	Phosphomannomutase	SEC53	18	18	18	12	13	14	11	10	16	12	9	12	13	14	11	10	16	12	9	12	13	14	11	10	16	12	9	29.063	254	77.6	77.6	77.6	0.128821	0.171591	0.120883	0.1145	-0.0571815	-0.0224343	0.030548	0.0182069	By MS/MS	By MS/MS	By MS/MS	By MS/MS	By MS/MS	By MS/MS	By MS/MS
P41338	Acetyl-CoA acetyltransferase	ERG10	17	17	17	12	13	10	13	13	15	11	6	12	13	10	13	13	15	11	6	12	13	10	13	13	15	11	6	41.728	398	59	59	59	0.397693	0.70248	0.427177	0.46289	0.464145	0.451646	0.360533	0.306846	By MS/MS	By MS/MS	By MS/MS	By MS/MS	By MS/MS	By MS/MS	By MS/MS
P17505	Malate dehydrogenase, mitochondrial	MDH1	16	16	16	12	13	11	12	12	15	11	6	12	13	11	12	12	15	11	6	12	13	11	12	12	15	11	6	35.65	334	58.7	58.7	58.7	-0.336756	-0.175811	-0.104558	-0.174328	-0.139935	-0.0498004	-0.284862	-0.405585	By MS/MS	By MS/MS	By MS/MS	By MS/MS	By MS/MS	By MS/MS	By MS/MS
P29311	Protein BMH1	BMH1	15	15	3	12	13	11	9	9	14	13	11	12	13	11	9	9	14	13	11	2	3	2	2	2	2	2	2	30.091	267	60.7	60.7	13.5	0.110898	0.201885	0.152119	0.154842	0.16337	0.0436245	0.0996319	0.0777899	By MS/MS	By MS/MS	By MS/MS	By MS/MS	By MS/MS	By MS/MS	By MS/MS
P10664	60S ribosomal protein L4-A	RPL4A	16	16	2	12	13	14	14	13	13	15	9	12	13	14	14	13	13	15	9	1	2	2	2	2	2	2	1	39.092	362	54.1	54.1	3.9	-0.0638766	0.0539454	0.0542233	-0.00704309	-0.0875187	-0.130729	-0.0907261	-0.0322116	By MS/MS	By MS/MS	By MS/MS	By MS/MS	By MS/MS	By MS/MS	By MS/MS
P49626	60S ribosomal protein L4-B	RPL4B	16	2	2	12	13	14	13	13	13	15	9	1	2	2	1	2	2	2	1	1	2	2	1	2	2	2	1	39.062	362	54.1	3.9	3.9	-0.213956	-0.281965	0.0920721	NaN	-0.325124	-0.011239	-0.160347	NaN	By MS/MS	By MS/MS	By MS/MS	By MS/MS	By MS/MS	By MS/MS	By MS/MS
P04046	Amidophosphoribosyltransferase	ADE4	29	29	29	11	13	11	17	15	26	17	8	11	13	11	17	15	26	17	8	11	13	11	17	15	26	17	8	56.719	510	68.4	68.4	68.4	0.340277	0.342669	0.181166	0.393197	0.277747	0.345737	0.348912	0.30906	By MS/MS	By MS/MS	By MS/MS	By MS/MS	By MS/MS	By MS/MS	By MS/MS
P32843	Mitochondrial escape protein 2	YME2	26	26	26	11	13	6	9	6	13	8	8	11	13	6	9	6	13	8	8	11	13	6	9	6	13	8	8	96.687	850	35.3	35.3	35.3	-0.0586382	-0.0196383	-0.224806	0.000721167	-0.0522815	0.0176369	-0.131882	0.0462815	By MS/MS	By MS/MS	By MS/MS	By MS/MS	By MS/MS	By MS/MS	By MS/MS
P21264	Phosphoribosylaminoimidazole carboxylase	ADE2	25	25	25	11	13	13	15	15	24	20	16	11	13	13	15	15	24	20	16	11	13	13	15	15	24	20	16	62.339	571	54.1	54.1	54.1	-0.00122681	0.0299829	0.16877	0.0480967	0.0920721	0.0659858	0.0780633	-0.0583227	By MS/MS	By MS/MS	By MS/MS	By MS/MS	By MS/MS	By MS/MS	By MS/MS
P20676	Nucleoporin NUP1	NUP1	23	23	23	11	13	9	8	7	11	2	2	11	13	9	8	7	11	2	2	11	13	9	8	7	11	2	2	113.58	1076	29.6	29.6	29.6	-0.238493	-0.400644	-0.107928	-0.299738	-0.291663	-0.291221	-0.0838444	-0.414864	By MS/MS	By MS/MS	By MS/MS	By MS/MS	By MS/MS	By MS/MS	By MS/MS
P39705	Nucleoporin NUP60	NUP60	23	23	23	11	13	8	15	14	10	0	1	11	13	8	15	14	10	0	1	11	13	8	15	14	10	0	1	59.039	539	60.3	60.3	60.3	-0.345784	-0.267062	-0.127794	-0.422869	-0.323859	-0.448154	NaN	NaN	By MS/MS	By MS/MS	By MS/MS	By MS/MS	By MS/MS	By MS/MS	By matching
P53131	Pre-mRNA-splicing factor ATP-dependent RNA helicase PRP43	PRP43	23	23	22	11	13	8	8	10	16	17	15	11	13	8	8	10	16	17	15	10	13	7	8	10	15	17	14	87.561	767	36.4	36.4	35.2	-0.190223	-0.198808	-0.250629	-0.0751248	-0.162864	-0.125101	-0.0924632	-0.10084	By MS/MS	By MS/MS	By MS/MS	By MS/MS	By MS/MS	By MS/MS	By MS/MS
Q12499	Nucleolar protein 58	NOP58	21	20	20	11	13	9	14	16	16	16	16	11	13	9	14	15	15	16	16	11	13	9	14	15	15	16	16	56.956	511	45.6	43.2	43.2	0.0461418	-0.00388608	0.00805655	0.0968016	0.00863031	0.136323	-0.0120534	-0.078061	By MS/MS	By MS/MS	By MS/MS	By MS/MS	By MS/MS	By MS/MS	By MS/MS
P00817	Inorganic pyrophosphatase	IPP1	17	17	17	11	13	11	14	15	15	11	8	11	13	11	14	15	15	11	8	11	13	11	14	15	15	11	8	32.299	287	62	62	62	-0.371516	-0.398475	-0.386204	-0.201725	-0.160314	-0.253481	-0.401959	-0.609927	By MS/MS	By MS/MS	By MS/MS	By MS/MS	By MS/MS	By MS/MS	By MS/MS
P40340	Tat-binding homolog 7	YTA7	27	27	27	10	13	7	12	10	14	9	7	10	13	7	12	10	14	9	7	10	13	7	12	10	14	9	7	157.41	1379	23.4	23.4	23.4	-0.365407	-0.385469	-0.21729	-0.199305	0.0130692	-0.304077	0.0571383	-0.0654609	By MS/MS	By MS/MS	By MS/MS	By MS/MS	By MS/MS	By MS/MS	By MS/MS
P27476	Nuclear localization sequence-binding protein	NSR1	26	26	26	10	13	9	10	9	19	14	13	10	13	9	10	9	19	14	13	10	13	9	10	9	19	14	13	44.535	414	55.8	55.8	55.8	-0.231752	-0.114004	-0.333462	0.123401	-0.188907	-0.00306176	0.0565835	0.0908534	By MS/MS	By MS/MS	By MS/MS	By MS/MS	By MS/MS	By MS/MS	By MS/MS
P31384	Glucose-repressible alcohol dehydrogenase transcriptional effector	CCR4	22	22	22	10	13	11	13	9	10	6	4	10	13	11	13	9	10	6	4	10	13	11	13	9	10	6	4	94.669	837	30.6	30.6	30.6	-0.63536	-0.769945	-0.756453	-0.988018	-1.12315	-0.616968	-0.657218	-0.631399	By MS/MS	By MS/MS	By MS/MS	By MS/MS	By MS/MS	By MS/MS	By MS/MS
P00431	Cytochrome c peroxidase, mitochondrial	CCP1	19	19	19	10	13	7	9	8	15	6	6	10	13	7	9	8	15	6	6	10	13	7	9	8	15	6	6	40.352	361	49.9	49.9	49.9	-0.117459	-0.0123153	-0.0446872	-0.103054	-0.104294	0.0192037	0.093425	0.301354	By MS/MS	By MS/MS	By MS/MS	By MS/MS	By MS/MS	By MS/MS	By MS/MS
P42842	Essential for maintenance of the cell wall protein 1	EMW1	30	30	30	9	13	7	15	11	17	10	6	9	13	7	15	11	17	10	6	9	13	7	15	11	17	10	6	102.34	904	41	41	41	-0.124582	0.00992041	-0.112506	0.00647756	-0.105706	-0.0413874	-0.120655	-0.164254	By MS/MS	By MS/MS	By MS/MS	By MS/MS	By MS/MS	By MS/MS	By MS/MS
P39531	Recyclin-1	RCY1	22	22	22	9	13	3	7	6	7	6	5	9	13	3	7	6	7	6	5	9	13	3	7	6	7	6	5	97.47	840	33.8	33.8	33.8	0.091666	0.0411028	0.329525	0.0261627	0.0304067	-0.00124125	-0.137727	-0.177033	By MS/MS	By MS/MS	By MS/MS	By MS/MS	By MS/MS	By MS/MS	By MS/MS
P24280	SEC14 cytosolic factor	SEC14	18	18	16	9	13	8	9	11	16	6	5	9	13	8	9	11	16	6	5	8	11	7	9	10	14	5	4	34.9	304	63.2	63.2	60.5	-0.363327	-0.162541	-0.0739095	-0.162412	-0.0524909	0.00317044	-0.289827	-0.15946	By MS/MS	By MS/MS	By MS/MS	By MS/MS	By MS/MS	By MS/MS	By MS/MS
P35207	Antiviral helicase SKI2	SKI2	34	34	34	18	12	11	14	12	17	17	14	18	12	11	14	12	17	17	14	18	12	11	14	12	17	17	14	146.06	1287	32.6	32.6	32.6	-0.224739	-0.14038	-0.0702241	0.0309716	0.0124972	0.108892	-0.0746385	0.0176369	By MS/MS	By MS/MS	By MS/MS	By MS/MS	By MS/MS	By MS/MS	By MS/MS
Q12337	Transposon Ty2-GR1 Gag-Pol polyprotein;Capsid protein;Ty2 protease;Integrase;Reverse transcriptase/ribonuclease H	TY2B-GR1	36	1	0	16	12	11	14	10	16	23	25	0	0	0	1	0	1	1	1	0	0	0	0	0	0	0	0	202.12	1770	24	1	0	NaN	NaN	NaN	NaN	NaN	NaN	NaN	NaN	By matching	By matching	By matching	By MS/MS	By matching	By MS/MS	By MS/MS
P0CX64;P0CX63	Transposon Ty2-GR2 Gag-Pol polyprotein;Capsid protein;Ty2 protease;Integrase;Reverse transcriptase/ribonuclease H;Transposon Ty2-F Gag-Pol polyprotein;Capsid protein;Ty2 protease;Integrase;Reverse transcriptase/ribonuclease H	TY2B-GR2;TY2B-F	37	22	0	16	12	11	14	11	15	22	25	7	6	4	7	5	4	11	13	0	0	0	0	0	0	0	0	202.04	1770	25.8	15.8	0	-0.133416	-0.221909	-0.182213	0.0373119	0.101247	0.31904	-0.0395179	0.00934717	By MS/MS	By MS/MS	By MS/MS	By MS/MS	By MS/MS	By MS/MS	By MS/MS
Q04781	E3 ubiquitin-protein ligase listerin	RKR1	36	36	36	15	12	11	12	9	12	19	16	15	12	11	12	9	12	19	16	15	12	11	12	9	12	19	16	180.18	1562	27.5	27.5	27.5	-0.0412538	0.0107798	-0.215144	-0.138664	-0.180577	-0.0902806	-0.0663971	-0.0617067	By MS/MS	By MS/MS	By MS/MS	By MS/MS	By MS/MS	By MS/MS	By MS/MS
P32795	Mitochondrial inner membrane i-AAA protease supercomplex subunit YME1	YME1	27	27	27	15	12	6	15	10	19	13	12	15	12	6	15	10	19	13	12	15	12	6	15	10	19	13	12	81.771	747	43.1	43.1	43.1	-0.0774824	0.0596322	-0.0786855	0.0246034	-0.0659893	-0.175273	-0.185573	-0.446482	By MS/MS	By MS/MS	By MS/MS	By MS/MS	By MS/MS	By MS/MS	By MS/MS
P07251	ATP synthase subunit alpha, mitochondrial	ATP1	25	25	25	15	12	15	13	17	18	20	16	15	12	15	13	17	18	20	16	15	12	15	13	17	18	20	16	58.607	545	52.8	52.8	52.8	-0.00520307	0.0436245	-0.0607584	0.121015	0.0701145	-0.141287	-0.0460718	-0.00252693	By MS/MS	By MS/MS	By MS/MS	By MS/MS	By MS/MS	By MS/MS	By MS/MS
Q03940	RuvB-like protein 1	RVB1	22	22	22	15	12	11	15	16	17	13	13	15	12	11	15	16	17	13	13	15	12	11	15	16	17	13	13	50.452	463	65	65	65	-0.125604	-0.329776	-0.13386	-0.169112	-0.20078	-0.23304	-0.257373	-0.244207	By MS/MS	By MS/MS	By MS/MS	By MS/MS	By MS/MS	By MS/MS	By MS/MS
Q01477	Ubiquitin carboxyl-terminal hydrolase 3	UBP3	22	22	22	15	12	8	9	10	15	11	9	15	12	8	9	10	15	11	9	15	12	8	9	10	15	11	9	101.92	912	27.4	27.4	27.4	-0.10276	0.0858325	-0.0372511	-0.05951	-0.306181	-0.00802926	-0.309806	-0.35135	By MS/MS	By MS/MS	By MS/MS	By MS/MS	By MS/MS	By MS/MS	By MS/MS
P52918	Protein MSN5	MSN5	30	30	30	14	12	9	13	13	16	10	5	14	12	9	13	13	16	10	5	14	12	9	13	13	16	10	5	142.12	1224	31.7	31.7	31.7	-0.324383	-0.0525508	-0.511876	-0.205713	-0.0454463	-0.235365	-0.237609	-0.237524	By MS/MS	By MS/MS	By MS/MS	By MS/MS	By MS/MS	By MS/MS	By MS/MS
P40563	Altered inheritance of mitochondria protein 21	AIM21	19	19	19	14	12	3	12	9	8	2	2	14	12	3	12	9	8	2	2	14	12	3	12	9	8	2	2	74.762	679	42.7	42.7	42.7	-0.0290433	0.0398403	0.336055	0.158337	0.181675	0.248292	-0.0601416	0.931834	By MS/MS	By MS/MS	By MS/MS	By MS/MS	By MS/MS	By MS/MS	By matching
P06208;P06208-2	2-isopropylmalate synthase	LEU4	28	28	17	14	12	16	12	14	22	20	17	14	12	16	12	14	22	20	17	6	6	8	8	9	13	10	8	68.408	619	51.1	51.1	33.3	0.0287106	0.0590783	0.0681893	0.115433	0.064607	0.024887	-0.00589824	-0.0500244	By MS/MS	By MS/MS	By MS/MS	By MS/MS	By MS/MS	By MS/MS	By MS/MS
P37838	Nucleolar protein 4	NOP4	17	17	17	14	12	7	10	9	9	12	10	14	12	7	10	9	9	12	10	14	12	7	10	9	9	12	10	77.824	685	33.3	33.3	33.3	0.0503276	0.00748258	-0.0477261	-0.100438	0.0832474	0.0963968	0.00158609	-0.127904	By MS/MS	By MS/MS	By MS/MS	By MS/MS	By MS/MS	By MS/MS	By MS/MS
P22202	Heat shock protein SSA4	SSA4	25	15	11	14	12	7	11	13	18	12	10	6	5	2	3	3	8	4	3	5	4	1	2	2	6	2	2	69.65	642	48.8	31.8	24.9	-0.152436	-0.0346036	-0.199852	-0.144361	-0.123575	-0.0832024	-0.174784	-0.188085	By MS/MS	By MS/MS	By MS/MS	By MS/MS	By MS/MS	By MS/MS	By MS/MS
P00330	Alcohol dehydrogenase 1	ADH1	18	18	10	14	12	13	14	15	17	14	13	14	12	13	14	15	17	14	13	8	8	7	8	8	10	9	8	36.849	348	48.9	48.9	27.3	0.205893	0.20389	0.157173	0.131853	0.110096	0.201006	0.137635	0.00360224	By MS/MS	By MS/MS	By MS/MS	By MS/MS	By MS/MS	By MS/MS	By MS/MS
Q12166	2-isopropylmalate synthase 2, mitochondrial	LEU9	20	9	9	14	12	14	9	11	16	16	13	6	6	6	5	6	7	6	4	6	6	6	5	6	7	6	4	67.199	604	38.6	20.4	20.4	-0.392308	-0.138569	-0.269025	-0.113583	-0.292458	-0.158156	-0.30961	-0.233736	By MS/MS	By MS/MS	By MS/MS	By MS/MS	By MS/MS	By MS/MS	By MS/MS
P32501	Translation initiation factor eIF-2B subunit epsilon	GCD6	26	26	26	13	12	8	12	9	15	14	8	13	12	8	12	9	15	14	8	13	12	8	12	9	15	14	8	81.16	712	42.3	42.3	42.3	-0.0677876	-0.104542	-0.154297	-0.0210137	0.0206267	-0.128992	-0.0877334	-0.192118	By MS/MS	By MS/MS	By MS/MS	By MS/MS	By MS/MS	By MS/MS	By MS/MS
Q99287	Protein SEY1	SEY1	25	25	25	13	12	5	10	10	15	8	6	13	12	5	10	10	15	8	6	13	12	5	10	10	15	8	6	89.431	776	34.3	34.3	34.3	0.209641	-0.15319	-0.122428	-0.065008	0.0127832	-0.0522516	-0.181804	-0.265761	By MS/MS	By MS/MS	By MS/MS	By MS/MS	By MS/MS	By MS/MS	By MS/MS
P36008	Elongation factor 1-gamma 2	TEF4	22	22	20	13	12	13	12	11	19	14	13	13	12	13	12	11	19	14	13	12	10	12	11	9	17	14	13	46.52	412	54.1	54.1	51.7	0.00834346	0.0496308	0.117163	0.0455828	0.073409	-0.0666389	-0.106747	-0.101846	By MS/MS	By MS/MS	By MS/MS	By MS/MS	By MS/MS	By MS/MS	By MS/MS
P10869	Aspartokinase	HOM3	17	17	17	13	12	12	12	10	14	9	9	13	12	12	12	10	14	9	9	13	12	12	12	10	14	9	9	58.109	527	45.9	45.9	45.9	-0.0308993	-0.201095	-0.182737	-0.0392807	-0.139458	-0.27694	-0.103612	-0.235399	By MS/MS	By MS/MS	By MS/MS	By MS/MS	By MS/MS	By MS/MS	By MS/MS
Q12230	Sphingolipid long chain base-responsive protein LSP1	LSP1	16	14	14	13	12	12	13	11	12	14	13	12	11	10	12	10	11	13	12	12	11	10	12	10	11	13	12	38.071	341	54	46.9	46.9	-0.173238	-0.0464591	-0.175452	-0.159009	0.0513025	-0.630573	-0.154972	-0.145238	By MS/MS	By MS/MS	By MS/MS	By MS/MS	By MS/MS	By MS/MS	By MS/MS
P40054	D-3-phosphoglycerate dehydrogenase 1	SER3	19	19	10	13	12	11	15	14	17	12	9	13	12	11	15	14	17	12	9	7	6	6	7	6	8	6	4	51.193	469	58.4	58.4	35.2	-0.546203	-0.584652	-0.450479	-0.692175	-0.516821	-0.502648	-0.594966	-0.5707	By MS/MS	By MS/MS	By MS/MS	By MS/MS	By MS/MS	By MS/MS	By MS/MS
P38181	Nucleoporin NUP170	NUP170	39	39	39	12	12	10	14	8	13	19	11	12	12	10	14	8	13	19	11	12	12	10	14	8	13	19	11	169.47	1502	32.8	32.8	32.8	-0.0959129	0.173255	-0.164157	-0.239208	-0.0100327	-0.198295	-0.0936635	-0.00733307	By MS/MS	By MS/MS	By MS/MS	By MS/MS	By MS/MS	By MS/MS	By MS/MS
P38080	Serine/threonine-protein kinase AKL1	AKL1	31	31	30	12	12	5	11	8	16	10	6	12	12	5	11	8	16	10	6	11	12	5	11	8	15	10	6	123.99	1108	37.5	37.5	36.6	0.111298	0.0901759	0.0398403	-0.219925	-0.100391	-0.260014	-0.119589	-0.507275	By MS/MS	By MS/MS	By MS/MS	By MS/MS	By MS/MS	By MS/MS	By MS/MS
P38219	Obg-like ATPase 1	OLA1	28	28	28	12	12	14	16	16	21	14	8	12	12	14	16	16	21	14	8	12	12	14	16	16	21	14	8	44.174	394	74.9	74.9	74.9	-0.172132	-0.159492	-0.226257	-0.0726041	-0.110526	-0.0287489	-0.218179	-0.170589	By MS/MS	By MS/MS	By MS/MS	By MS/MS	By MS/MS	By MS/MS	By MS/MS
P15891	Actin-binding protein	ABP1	28	28	28	12	12	3	14	17	20	12	11	12	12	3	14	17	20	12	11	12	12	3	14	17	20	12	11	65.575	592	57.8	57.8	57.8	-0.044717	-0.389338	-0.446482	-0.0293525	-0.064842	-0.46915	-0.256838	-0.163106	By MS/MS	By MS/MS	By MS/MS	By MS/MS	By MS/MS	By MS/MS	By MS/MS
Q02931	NET1-associated nuclear protein 1	NAN1	26	26	26	12	12	14	13	9	15	19	16	12	12	14	13	9	15	19	16	12	12	14	13	9	15	19	16	101.24	896	35.7	35.7	35.7	-0.0432445	-0.0425459	-0.0489643	0.0471195	-0.166179	-0.000649359	0.00144197	0.0533894	By MS/MS	By MS/MS	By MS/MS	By MS/MS	By MS/MS	By MS/MS	By MS/MS
Q12211	tRNA pseudouridine synthase 1	PUS1	25	25	25	12	12	9	12	11	17	5	6	12	12	9	12	11	17	5	6	12	12	9	12	11	17	5	6	62.142	544	47.8	47.8	47.8	-0.250011	-0.389583	-0.274843	-0.331137	-0.33032	-0.258891	-0.305111	-0.358454	By MS/MS	By MS/MS	By MS/MS	By MS/MS	By MS/MS	By MS/MS	By MS/MS
P32608	Retrograde regulation protein 2	RTG2	25	25	25	12	12	3	11	7	14	10	8	12	12	3	11	7	14	10	8	12	12	3	11	7	14	10	8	65.571	588	47.8	47.8	47.8	0.00762609	-0.117349	-0.37174	0.0924781	0.106214	-0.0206477	-0.14307	-0.170865	By MS/MS	By MS/MS	By MS/MS	By MS/MS	By MS/MS	By MS/MS	By MS/MS
Q03016	GLC7-interacting protein 3	GIP3	26	26	24	12	12	8	8	10	12	8	4	12	12	8	8	10	12	8	4	11	11	7	8	9	11	6	3	140.89	1276	26	26	24.5	-0.446463	-0.508629	-0.647219	-0.227337	-0.477683	-0.344886	-0.405375	-0.436725	By MS/MS	By MS/MS	By MS/MS	By MS/MS	By MS/MS	By MS/MS	By MS/MS
Q04660	Ribosome biogenesis protein ERB1	ERB1	23	23	23	12	12	10	12	9	16	8	7	12	12	10	12	9	16	8	7	12	12	10	12	9	16	8	7	91.704	807	33	33	33	-0.0628816	0.041243	-0.292034	-0.00192006	0.0308304	-0.169534	-0.0222878	0.00590296	By MS/MS	By MS/MS	By MS/MS	By MS/MS	By MS/MS	By MS/MS	By MS/MS
P47108	Nucleolar pre-ribosomal-associated protein 2	URB2	22	22	22	12	12	9	7	7	10	10	11	12	12	9	7	7	10	10	11	12	12	9	7	7	10	10	11	135.12	1174	21.3	21.3	21.3	-0.192052	-0.135998	-0.10067	-0.140523	0.148479	0.0343566	-0.171238	-0.0442408	By MS/MS	By MS/MS	By MS/MS	By MS/MS	By MS/MS	By MS/MS	By MS/MS
P31116	Homoserine dehydrogenase	HOM6	18	18	18	12	12	10	16	14	15	7	6	12	12	10	16	14	15	7	6	12	12	10	16	14	15	7	6	38.502	359	54.3	54.3	54.3	-0.258287	-0.283439	-0.0416844	-0.0245752	-0.091802	-0.10869	0.134352	-0.0433039	By MS/MS	By MS/MS	By MS/MS	By MS/MS	By MS/MS	By MS/MS	By MS/MS
P14540	Fructose-bisphosphate aldolase	FBA1	18	18	18	12	12	12	14	13	14	10	6	12	12	12	14	13	14	10	6	12	12	12	14	13	14	10	6	39.62	359	58.2	58.2	58.2	0.110898	0.190678	0.322851	0.184344	0.152638	0.255803	0.151989	0.177089	By MS/MS	By MS/MS	By MS/MS	By MS/MS	By MS/MS	By MS/MS	By MS/MS
P21243	Proteasome subunit alpha type-1	SCL1	17	17	17	12	12	8	10	8	13	11	9	12	12	8	10	8	13	11	9	12	12	8	10	8	13	11	9	28.001	252	76.2	76.2	76.2	0.0513025	0.261952	0.108357	0.0326651	0.00561557	0.0698396	0.0429244	-0.127825	By MS/MS	By MS/MS	By MS/MS	By MS/MS	By MS/MS	By MS/MS	By MS/MS
P00360	Glyceraldehyde-3-phosphate dehydrogenase 1	TDH1	19	10	10	12	12	10	12	11	17	9	10	5	5	4	4	4	10	3	4	5	5	4	4	4	10	3	4	35.75	332	66.9	34.6	34.6	0.648097	0.864889	0.369271	0.46069	0.818523	0.323658	0.511063	0.576377	By MS/MS	By MS/MS	By MS/MS	By MS/MS	By MS/MS	By MS/MS	By MS/MS
P34730	Protein BMH2	BMH2	14	2	2	12	12	11	8	8	14	13	11	2	2	2	1	1	2	2	2	2	2	2	1	1	2	2	2	31.061	273	54.9	8.8	8.8	0.191057	0.205893	0.161436	0.181929	0.136323	0.0147838	0.181039	0.0405418	By MS/MS	By MS/MS	By MS/MS	By MS/MS	By MS/MS	By MS/MS	By MS/MS
Q12451	Oxysterol-binding protein homolog 2	OSH2	33	33	33	11	12	9	15	10	15	6	6	11	12	9	15	10	15	6	6	11	12	9	15	10	15	6	6	145.79	1283	33.6	33.6	33.6	-0.257942	0.0326651	-0.0755808	0.00662118	-0.0162348	-0.170979	-0.0225809	0.0221902	By MS/MS	By MS/MS	By MS/MS	By MS/MS	By MS/MS	By MS/MS	By MS/MS
P25623	Suppressor of yeast profilin deletion	SYP1	31	31	31	11	12	10	11	10	24	9	11	11	12	10	11	10	24	9	11	11	12	10	11	10	24	9	11	96.136	870	49.4	49.4	49.4	0.0402612	-0.173628	-0.06679	0.0186342	0.212009	-0.043631	-0.0536285	-0.00471087	By MS/MS	By MS/MS	By MS/MS	By MS/MS	By MS/MS	By MS/MS	By MS/MS
Q03497	Serine/threonine-protein kinase STE20	STE20	28	28	27	11	12	4	10	8	11	9	8	11	12	4	10	8	11	9	8	11	12	4	9	8	11	9	8	102.36	939	43	43	41.7	-0.127463	-0.13914	0.0461418	-0.170751	0.00489684	0.0284277	-0.104992	-0.0551565	By MS/MS	By MS/MS	By MS/MS	By MS/MS	By MS/MS	By MS/MS	By MS/MS
P05453	Eukaryotic peptide chain release factor GTP-binding subunit	SUP35	26	26	26	11	12	10	14	13	21	17	14	11	12	10	14	13	21	17	14	11	12	10	14	13	21	17	14	76.55	685	50.9	50.9	50.9	-0.0468614	-0.0594348	-0.13348	-0.0183957	0.0229004	-0.297325	-0.186639	-0.392516	By MS/MS	By MS/MS	By MS/MS	By MS/MS	By MS/MS	By MS/MS	By MS/MS
P40469	DNA repair/transcription protein MET18/MMS19	MET18	26	26	26	11	12	11	12	13	12	8	7	11	12	11	12	13	12	8	7	11	12	11	12	13	12	8	7	117.88	1032	33	33	33	0.016211	0.146134	-0.0331118	-0.0952963	-0.12089	0.0850167	-0.0907108	-0.309699	By MS/MS	By MS/MS	By MS/MS	By MS/MS	By MS/MS	By MS/MS	By MS/MS
P20967	2-oxoglutarate dehydrogenase, mitochondrial	KGD1	25	25	25	11	12	9	15	15	20	10	9	11	12	9	15	15	20	10	9	11	12	9	15	15	20	10	9	114.41	1014	29.1	29.1	29.1	-0.339254	-0.190915	-0.375815	-0.370676	-0.0948802	-0.293041	-0.31883	-0.200084	By MS/MS	By MS/MS	By MS/MS	By MS/MS	By MS/MS	By MS/MS	By MS/MS
P54860	E4 ubiquitin-protein ligase UFD2	UFD2	26	26	25	11	12	6	10	9	16	12	6	11	12	6	10	9	16	12	6	11	12	6	10	9	15	11	6	109.91	961	30.7	30.7	29.9	-0.161831	-0.268799	-0.284177	-0.215697	-0.241066	-0.140603	-0.0583678	-0.411982	By MS/MS	By MS/MS	By MS/MS	By MS/MS	By MS/MS	By MS/MS	By MS/MS
P41940	Mannose-1-phosphate guanyltransferase	PSA1	23	23	23	11	12	13	15	16	18	7	7	11	12	13	15	16	18	7	7	11	12	13	15	16	18	7	7	39.565	361	66.5	66.5	66.5	-0.285636	-0.225278	-0.296297	-0.184589	-0.329359	-0.477402	-0.463151	-0.46909	By MS/MS	By MS/MS	By MS/MS	By MS/MS	By MS/MS	By MS/MS	By MS/MS
P50109	Protein PSP2	PSP2	23	23	23	11	12	6	11	10	18	9	7	11	12	6	11	10	18	9	7	11	12	6	11	10	18	9	7	65.583	593	44.2	44.2	44.2	-0.0654307	-0.0868444	-0.0441813	0.0219061	0.0920721	-0.127415	-0.113926	-0.247765	By MS/MS	By MS/MS	By MS/MS	By MS/MS	By MS/MS	By MS/MS	By MS/MS
P40010	Nuclear GTP-binding protein NUG1	NUG1	22	22	22	11	12	7	13	12	18	12	11	11	12	7	13	12	18	12	11	11	12	7	13	12	18	12	11	57.708	520	51.5	51.5	51.5	-0.205946	-0.0888837	0.047678	-0.133939	-0.39208	-0.21553	-0.159122	-0.0802557	By MS/MS	By MS/MS	By MS/MS	By MS/MS	By MS/MS	By MS/MS	By MS/MS
P00899	Anthranilate synthase component 1	TRP2	21	21	21	11	12	9	14	13	17	13	10	11	12	9	14	13	17	13	10	11	12	9	14	13	17	13	10	56.767	507	48.3	48.3	48.3	-0.193305	-0.30171	-0.184261	-0.179123	-0.215915	-0.146531	-0.369632	-0.209378	By MS/MS	By MS/MS	By MS/MS	By MS/MS	By MS/MS	By MS/MS	By MS/MS
P39517	ATP-dependent RNA helicase DHH1	DHH1	19	19	19	11	12	9	11	13	16	10	10	11	12	9	11	13	16	10	10	11	12	9	11	13	16	10	10	57.543	506	42.5	42.5	42.5	0.00360224	0.118891	0.10675	0.00863031	0.0892269	-0.0372067	-0.128708	-0.0827439	By MS/MS	By MS/MS	By MS/MS	By MS/MS	By MS/MS	By MS/MS	By MS/MS
P53128	Methylenetetrahydrofolate reductase 2	MET13	19	19	19	11	12	8	11	10	10	6	3	11	12	8	11	10	10	6	3	11	12	8	11	10	10	6	3	68.559	600	38.7	38.7	38.7	0.0539454	0.129745	-0.148209	-0.0122571	0.0496308	0.00259452	-0.222936	-0.0235337	By MS/MS	By MS/MS	By MS/MS	By MS/MS	By MS/MS	By MS/MS	By MS/MS
P40217	Eukaryotic translation initiation factor 3 subunit I	TIF34	18	18	18	11	12	9	11	12	14	7	7	11	12	9	11	12	14	7	7	11	12	9	11	12	14	7	7	38.755	347	76.9	76.9	76.9	0.00345832	0.0969365	0.0170667	-0.138855	-0.16524	0.081476	-0.0551416	-0.0206624	By MS/MS	By MS/MS	By MS/MS	By MS/MS	By MS/MS	By MS/MS	By MS/MS
Q03161	Glucose-6-phosphate 1-epimerase		16	16	16	11	12	8	10	9	10	5	3	11	12	8	10	9	10	5	3	11	12	8	10	9	10	5	3	33.955	297	59.6	59.6	59.6	-0.0294997	0.0739573	-0.13348	-0.282474	-0.0915099	-0.0540777	0.0174944	-0.148433	By MS/MS	By MS/MS	By MS/MS	By MS/MS	By MS/MS	By MS/MS	By MS/MS
Q12344	GTPase-activating protein GYP5	GYP5	16	16	16	11	12	1	8	9	9	7	2	11	12	1	8	9	9	7	2	11	12	1	8	9	9	7	2	101.8	894	24	24	24	-0.101459	-0.133037	NaN	-0.135871	-0.114988	-0.256614	-0.289951	-0.216904	By MS/MS	By MS/MS	By MS/MS	By MS/MS	By MS/MS	By MS/MS	By MS/MS
P54114	Aldehyde dehydrogenase [NAD(P)+] 2	ALD3	17	3	3	11	12	11	7	7	3	4	2	0	1	2	0	0	0	0	1	0	1	2	0	0	0	0	1	55.385	506	41.5	8.7	8.7	NaN	-0.69094	NaN	NaN	NaN	NaN	NaN	NaN	By matching	By MS/MS	By MS/MS	By matching	By matching	By matching	By matching
P53145	Large subunit GTPase 1	LSG1	22	22	22	10	12	6	15	14	16	13	9	10	12	6	15	14	16	13	9	10	12	6	15	14	16	13	9	72.727	640	41.7	41.7	41.7	0.10017	0.0469799	-0.03552	0.163499	0.0758749	-0.149297	0.0475384	-0.0147328	By MS/MS	By MS/MS	By MS/MS	By MS/MS	By MS/MS	By MS/MS	By MS/MS
P53261	Pescadillo homolog	NOP7	22	22	22	10	12	7	11	11	15	11	9	10	12	7	11	11	15	11	9	10	12	7	11	11	15	11	9	69.876	605	37.2	37.2	37.2	-0.00572441	0.0740944	0.0846086	0.314871	-0.00653576	0.064607	-0.0535985	-0.100871	By MS/MS	By MS/MS	By MS/MS	By MS/MS	By MS/MS	By MS/MS	By MS/MS
P41895	Transcription initiation factor IIF subunit alpha	TFG1	22	22	22	10	12	2	11	7	14	4	2	10	12	2	11	7	14	4	2	10	12	2	11	7	14	4	2	82.193	735	34.6	34.6	34.6	-0.381592	-0.291592	-0.087672	-0.35345	-0.537885	-0.326335	-0.0406304	NaN	By MS/MS	By MS/MS	By MS/MS	By MS/MS	By MS/MS	By MS/MS	By MS/MS
P35177	Transcriptional activator SPT7	SPT7	22	22	22	10	12	3	9	9	1	2	5	10	12	3	9	9	1	2	5	10	12	3	9	9	1	2	5	152.62	1332	20.7	20.7	20.7	0.157302	-0.0682111	-0.097363	0.0292762	-0.0752312	NaN	0.193583	0.117163	By MS/MS	By MS/MS	By MS/MS	By MS/MS	By MS/MS	By MS/MS	By MS/MS
P32191	Glycerol-3-phosphate dehydrogenase, mitochondrial	GUT2	21	21	21	10	12	5	13	8	15	7	6	10	12	5	13	8	15	7	6	10	12	5	13	8	15	7	6	72.388	649	34.2	34.2	34.2	-0.128346	0.0318186	-0.318758	-0.0723462	0.0635029	-0.216099	0.0705267	-0.210813	By MS/MS	By MS/MS	By MS/MS	By MS/MS	By MS/MS	By MS/MS	By MS/MS
P50896	Protein PSP1	PSP1	24	24	21	10	12	7	9	11	7	6	5	10	12	7	9	11	7	6	5	8	11	5	9	9	6	5	4	95.346	841	39.4	39.4	37	-0.19446	0.0234683	-0.0892827	0.00891709	-0.00179005	0.110631	0.0419438	-0.236537	By MS/MS	By MS/MS	By MS/MS	By MS/MS	By MS/MS	By MS/MS	By MS/MS
P07256	Cytochrome b-c1 complex subunit 1, mitochondrial	COR1	20	20	20	10	12	10	12	13	18	11	12	10	12	10	12	13	18	11	12	10	12	10	12	13	18	11	12	50.227	457	53.8	53.8	53.8	-0.0730442	0.000432744	-0.071497	-0.00342325	0.144046	-0.0971315	0.0399806	0.0455828	By MS/MS	By MS/MS	By MS/MS	By MS/MS	By MS/MS	By MS/MS	By MS/MS
P53742	Nucleolar GTP-binding protein 2	NOG2	20	20	20	10	12	8	11	9	10	14	10	10	12	8	11	9	10	14	10	10	12	8	11	9	10	14	10	55.488	486	45.3	45.3	45.3	-0.149729	-0.0427243	0.132116	-0.108176	-0.0957895	-0.0126791	-0.00850809	-0.21322	By MS/MS	By MS/MS	By MS/MS	By MS/MS	By MS/MS	By MS/MS	By MS/MS
P09064	Eukaryotic translation initiation factor 2 subunit beta	SUI3	19	19	19	10	12	4	11	10	15	9	8	10	12	4	11	10	15	9	8	10	12	4	11	10	15	9	8	31.574	285	64.6	64.6	64.6	-0.134034	-0.119291	0.0233263	-0.0548718	-0.0211015	0.0600474	-0.307019	-0.24185	By MS/MS	By MS/MS	By MS/MS	By MS/MS	By MS/MS	By MS/MS	By MS/MS
Q06505	Transcription factor SPN1	SPN1	19	19	19	10	12	8	10	12	13	9	6	10	12	8	10	12	13	9	6	10	12	8	10	12	13	9	6	46.082	410	56.6	56.6	56.6	0.0359054	0.1038	-0.198494	0.00561557	0.0972062	0.00144197	-0.177376	-0.343842	By MS/MS	By MS/MS	By MS/MS	By MS/MS	By MS/MS	By MS/MS	By MS/MS
P54839	Hydroxymethylglutaryl-CoA synthase	ERG13	18	18	18	10	12	11	9	9	16	8	7	10	12	11	9	9	16	8	7	10	12	11	9	9	16	8	7	55.013	491	44.2	44.2	44.2	-0.0388805	0.125651	-0.0621735	-0.0348548	-0.0847621	0.130272	-0.044836	-0.12257	By MS/MS	By MS/MS	By MS/MS	By MS/MS	By MS/MS	By MS/MS	By MS/MS
P38715	NADPH-dependent aldose reductase GRE3	GRE3	17	17	17	10	12	6	10	9	15	9	5	10	12	6	10	9	15	9	5	10	12	6	10	9	15	9	5	37.118	327	54.1	54.1	54.1	-0.0126791	0.157949	0.116498	0.230326	0.164014	0.0982848	0.0150693	-0.106778	By MS/MS	By MS/MS	By MS/MS	By MS/MS	By MS/MS	By MS/MS	By MS/MS
P07170	Adenylate kinase	ADK1	16	16	16	10	12	11	10	10	14	5	4	10	12	11	10	10	14	5	4	10	12	11	10	10	14	5	4	24.254	222	71.6	71.6	71.6	0.1125	0.0226164	0.186501	0.0621217	0.207643	-0.0399035	0.16092	0.318809	By MS/MS	By MS/MS	By MS/MS	By MS/MS	By MS/MS	By MS/MS	By MS/MS
P49723	Ribonucleoside-diphosphate reductase small chain 2	RNR4	16	16	16	10	12	10	13	13	10	7	8	10	12	10	13	13	10	7	8	10	12	10	13	13	10	7	8	40.054	345	55.9	55.9	55.9	0.073409	0.0996319	-0.0488748	0.12446	0.0480967	0.0885487	0.0842004	0.092884	By MS/MS	By MS/MS	By MS/MS	By MS/MS	By MS/MS	By MS/MS	By MS/MS
Q06698	Putative ATP-dependent RNA helicase YLR419W	YLR419W	32	32	32	9	12	5	7	10	18	12	8	9	12	5	7	10	18	12	8	9	12	5	7	10	18	12	8	163.04	1435	25.9	25.9	25.9	0.0549179	0.146395	0.0316775	-0.035313	-0.0140479	0.0234683	-0.342049	-0.440557	By MS/MS	By MS/MS	By MS/MS	By MS/MS	By MS/MS	By MS/MS	By MS/MS
Q02725	Vacuolar transporter chaperone 3	VTC3	24	23	23	9	12	9	10	8	12	5	9	8	11	8	10	8	11	4	8	8	11	8	10	8	11	4	8	96.552	835	32.8	31.7	31.7	0.711495	0.532167	0.523562	0.503756	0.477574	0.565012	0.499884	0.0556122	By MS/MS	By MS/MS	By MS/MS	By MS/MS	By MS/MS	By MS/MS	By MS/MS
Q06639	Chromatin structure-remodeling complex protein RSC3	RSC3	20	20	20	9	12	9	8	9	11	6	6	9	12	9	8	9	11	6	6	9	12	9	8	9	11	6	6	101.72	885	31.8	31.8	31.8	-0.162008	-0.0203258	0.0565835	0.133958	0.0381552	-0.218229	-0.150177	0.0119249	By MS/MS	By MS/MS	By MS/MS	By MS/MS	By MS/MS	By MS/MS	By MS/MS
P47061	Vacuolar protein sorting-associated protein 53	VPS53	19	19	19	9	12	7	8	8	9	6	6	9	12	7	8	8	9	6	6	9	12	7	8	8	9	6	6	95.448	822	31.3	31.3	31.3	-0.0102651	0.0529723	-0.214408	0.127765	0.0698396	-0.119103	0.0163537	-0.352805	By MS/MS	By MS/MS	By MS/MS	By MS/MS	By MS/MS	By MS/MS	By MS/MS
P39969	Protein BOI2	BOI2	21	19	19	9	12	5	10	8	6	5	2	9	12	4	10	8	4	5	2	9	12	4	10	8	4	5	2	115.69	1040	27.3	25.7	25.7	-0.0655816	0.123004	-0.13443	-0.293129	-0.247834	-0.367546	-0.0306487	NaN	By MS/MS	By MS/MS	By MS/MS	By MS/MS	By MS/MS	By MS/MS	By MS/MS
P35197	ADP-ribosylation factor GTPase-activating protein GCS1	GCS1	16	16	16	8	12	7	9	8	8	7	4	8	12	7	9	8	8	7	4	8	12	7	9	8	8	7	4	39.296	352	60.2	60.2	60.2	-0.00284491	-0.0898046	-0.0653401	-0.00310513	-0.175273	0.00848689	-0.303045	-0.162089	By MS/MS	By MS/MS	By MS/MS	By MS/MS	By MS/MS	By MS/MS	By MS/MS
Q06218	ATP-dependent RNA helicase DBP9	DBP9	22	22	22	7	12	7	10	9	8	5	9	7	12	7	10	9	8	5	9	7	12	7	10	9	8	5	9	68.059	594	43.3	43.3	43.3	0.0418037	-0.114176	0.160662	0.0692897	-0.00392948	0.124328	0.073409	-0.0682716	By MS/MS	By MS/MS	By MS/MS	By MS/MS	By MS/MS	By MS/MS	By MS/MS
Q07896	Nucleolar complex-associated protein 3	NOC3	17	17	17	6	12	2	8	9	9	4	3	6	12	2	8	9	9	4	3	6	12	2	8	9	9	4	3	75.581	663	29.6	29.6	29.6	-0.100964	-0.0924786	0.047678	-0.033791	-0.000837006	-0.271461	-0.217424	-0.269356	By MS/MS	By MS/MS	By MS/MS	By MS/MS	By MS/MS	By MS/MS	By MS/MS
P43585	Vacuolar transporter chaperone 2	VTC2	34	34	33	19	11	6	9	9	21	17	13	19	11	6	9	9	21	17	13	18	10	5	9	9	20	16	12	95.44	828	44.7	44.7	43.6	-0.0401705	-0.254685	-0.245643	-0.205597	0.0234683	0.0996319	-0.0483824	-0.0833705	By MS/MS	By MS/MS	By MS/MS	By MS/MS	By MS/MS	By MS/MS	By MS/MS
Q03494;P0C2J3	Transposon Ty2-DR2 Gag-Pol polyprotein;Capsid protein;Ty2 protease;Integrase;Reverse transcriptase/ribonuclease H;Transposon Ty2-LR1 Gag-Pol polyprotein;Capsid protein;Ty2 protease;Integrase;Reverse transcriptase/ribonuclease H	TY2B-DR2;TY2B-LR1	36	1	0	16	11	10	14	9	16	24	24	1	0	0	0	0	1	1	0	0	0	0	0	0	0	0	0	202.09	1770	23.9	1	0	NaN	NaN	NaN	NaN	NaN	NaN	NaN	NaN	By MS/MS	By matching	By matching	By matching	By matching	By matching	By MS/MS
P49687	Nucleoporin NUP145;Nucleoporin NUP145N;Nucleoporin NUP145C	NUP145	29	29	29	15	11	8	15	13	14	11	10	15	11	8	15	13	14	11	10	15	11	8	15	13	14	11	10	145.66	1317	32.1	32.1	32.1	-0.260273	-0.199289	-0.290745	-0.353616	-0.497405	-0.332644	-0.26986	-0.247149	By MS/MS	By MS/MS	By MS/MS	By MS/MS	By MS/MS	By MS/MS	By MS/MS
P15274	AMP deaminase	AMD1	24	24	24	14	11	6	12	11	16	10	7	14	11	6	12	11	16	10	7	14	11	6	12	11	16	10	7	93.3	810	37.5	37.5	37.5	0.103531	-0.15109	-0.0743499	0.0280033	-0.124424	-0.180626	-0.245951	0.0226164	By MS/MS	By MS/MS	By MS/MS	By MS/MS	By MS/MS	By MS/MS	By MS/MS
P32356	Neutral trehalase	NTH1	26	26	23	14	11	2	12	10	18	12	7	14	11	2	12	10	18	12	7	13	10	2	12	8	17	12	6	85.878	751	42.7	42.7	38.3	-0.0531195	-0.117067	-0.438366	0.0117819	-0.0773759	-0.204765	-0.21969	-0.21729	By MS/MS	By MS/MS	By MS/MS	By MS/MS	By MS/MS	By MS/MS	By MS/MS
P13586	Calcium-transporting ATPase 1	PMR1	29	29	29	13	11	10	14	13	13	11	14	13	11	10	14	13	13	11	14	13	11	10	14	13	13	11	14	104.57	950	31.1	31.1	31.1	0.0618453	0.0918014	-0.0508461	-0.0633941	-0.119369	-0.100453	-0.136775	-0.164901	By MS/MS	By MS/MS	By MS/MS	By MS/MS	By MS/MS	By MS/MS	By MS/MS
P30771	ATP-dependent helicase NAM7	NAM7	28	28	28	13	11	8	16	12	17	12	13	13	11	8	16	12	17	12	13	13	11	8	16	12	17	12	13	109.43	971	37.4	37.4	37.4	-0.0438541	-0.176234	-0.0435864	-0.0594047	0.0647449	-0.228588	0.104873	0.128821	By MS/MS	By MS/MS	By MS/MS	By MS/MS	By MS/MS	By MS/MS	By MS/MS
P43123	UDP-N-acetylglucosamine pyrophosphorylase	QRI1	23	23	23	13	11	5	11	11	16	6	2	13	11	5	11	11	16	6	2	13	11	5	11	11	16	6	2	53.475	477	63.7	63.7	63.7	-0.0105558	-0.028955	0.0938306	-0.100917	-0.134921	-0.0350765	-0.0296322	-0.038925	By MS/MS	By MS/MS	By MS/MS	By MS/MS	By MS/MS	By MS/MS	By MS/MS
Q12109	Tryptophan--tRNA ligase, cytoplasmic	WRS1	22	22	22	13	11	12	10	9	14	9	7	13	11	12	10	9	14	9	7	13	11	12	10	9	14	9	7	49.35	432	52.3	52.3	52.3	-0.209712	-0.0913254	-0.0596002	-0.0634996	-0.111212	-0.0560712	-0.00108243	-0.102032	By MS/MS	By MS/MS	By MS/MS	By MS/MS	By MS/MS	By MS/MS	By MS/MS
P36114	Mitochondrial outer membrane protein YKR018C	YKR018C	21	21	21	13	11	6	12	9	17	10	6	13	11	6	12	9	17	10	6	13	11	6	12	9	17	10	6	81.753	725	43.2	43.2	43.2	-0.0437203	0.0265876	-0.339802	-0.0201064	-0.0399035	0.0284277	-0.004928	-0.144186	By MS/MS	By MS/MS	By MS/MS	By MS/MS	By MS/MS	By MS/MS	By MS/MS
P07257	Cytochrome b-c1 complex subunit 2, mitochondrial	QCR2	21	21	21	13	11	11	13	14	16	11	14	13	11	11	13	14	16	11	14	13	11	11	13	14	16	11	14	40.478	368	64.4	64.4	64.4	-0.108861	-0.165111	0.0263043	-0.157769	-0.059044	-0.124645	-0.136965	-0.139808	By MS/MS	By MS/MS	By MS/MS	By MS/MS	By MS/MS	By MS/MS	By MS/MS
P40564	DnaJ-like protein 1	DJP1	21	21	21	13	11	5	11	11	11	1	1	13	11	5	11	11	11	1	1	13	11	5	11	11	11	1	1	48.574	432	52.3	52.3	52.3	-0.079097	-0.0801947	-0.0514141	-0.127683	0.0430645	0.125783	NaN	NaN	By MS/MS	By MS/MS	By MS/MS	By MS/MS	By MS/MS	By MS/MS	By MS/MS
P40047	Aldehyde dehydrogenase 5, mitochondrial	ALD5	21	20	20	13	11	10	14	12	18	14	14	12	11	9	13	12	17	13	13	12	11	9	13	12	17	13	13	56.692	520	44.4	42.9	42.9	0.152248	0.16092	0.0958569	0.123401	0.0820213	0.00302648	0.0114956	-0.00855162	By MS/MS	By MS/MS	By MS/MS	By MS/MS	By MS/MS	By MS/MS	By MS/MS
Q02776	Mitochondrial import inner membrane translocase subunit TIM50	TIM50	20	20	20	13	11	8	12	13	15	8	6	13	11	8	12	13	15	8	6	13	11	8	12	13	15	8	6	55.098	476	45.8	45.8	45.8	-0.0590139	-0.12874	0.0268709	-0.0516832	-0.113567	-0.0978878	-0.198361	-0.246276	By MS/MS	By MS/MS	By MS/MS	By MS/MS	By MS/MS	By MS/MS	By MS/MS
P48582	Vacuolar-sorting protein BRO1	BRO1	29	29	29	12	11	5	15	11	15	9	11	12	11	5	15	11	15	9	11	12	11	5	15	11	15	9	11	97.275	844	40.9	40.9	40.9	-0.222229	-0.239566	0.135929	-0.181886	0.151989	-0.205197	-0.00526099	-0.0927094	By MS/MS	By MS/MS	By MS/MS	By MS/MS	By MS/MS	By MS/MS	By MS/MS
P50101	Ubiquitin carboxyl-terminal hydrolase 15	UBP15	28	28	28	12	11	9	9	13	14	12	9	12	11	9	9	13	14	12	9	12	11	9	9	13	14	12	9	143.56	1230	27.7	27.7	27.7	-0.131297	0.116498	-0.0121116	-0.207211	-0.152035	-0.124991	-0.195566	-0.137394	By MS/MS	By MS/MS	By MS/MS	By MS/MS	By MS/MS	By MS/MS	By MS/MS
Q08773	ISWI chromatin-remodeling complex ATPase ISW2	ISW2	28	25	25	12	11	4	9	10	8	4	11	10	10	2	8	9	7	3	11	10	10	2	8	9	7	3	11	130.33	1120	27	24.4	24.4	-0.0469509	0.024887	0.0846086	0.0381552	0.0299829	-0.0120098	-0.122476	0.063641	By MS/MS	By MS/MS	By MS/MS	By MS/MS	By MS/MS	By MS/MS	By MS/MS
P38625	GMP synthase [glutamine-hydrolyzing]	GUA1	24	24	24	12	11	10	11	12	16	13	10	12	11	10	11	12	16	13	10	12	11	10	11	12	16	13	10	58.482	525	55.4	55.4	55.4	0.100305	0.115832	0.00891709	0.0701145	0.0201999	0.0458623	-0.00827591	-0.00521755	By MS/MS	By MS/MS	By MS/MS	By MS/MS	By MS/MS	By MS/MS	By MS/MS
Q12464	RuvB-like protein 2	RVB2	24	24	24	12	11	7	9	11	16	17	12	12	11	7	9	11	16	17	12	12	11	7	9	11	16	17	12	51.611	471	57.7	57.7	57.7	0.0152121	-0.102791	0.0174944	0.0969365	0.123401	0.010923	-0.0361264	-0.0306782	By MS/MS	By MS/MS	By MS/MS	By MS/MS	By MS/MS	By MS/MS	By MS/MS
Q07478	ATP-dependent RNA helicase SUB2	SUB2	24	24	24	12	11	13	13	13	15	11	9	12	11	13	13	13	15	11	9	12	11	13	13	13	15	11	9	50.308	446	59	59	59	-0.000245279	0.0571383	-0.0659742	0.0596322	-0.00168894	0.0352016	0.0503276	-0.0512048	By MS/MS	By MS/MS	By MS/MS	By MS/MS	By MS/MS	By MS/MS	By MS/MS
P33299	26S protease regulatory subunit 7 homolog	RPT1	23	23	23	12	11	7	12	14	20	15	13	12	11	7	12	14	20	15	13	12	11	7	12	14	20	15	13	51.982	467	54.8	54.8	54.8	-0.10135	-0.218716	-0.368104	-0.0324772	-0.13405	-0.220261	0.00201836	-0.13695	By MS/MS	By MS/MS	By MS/MS	By MS/MS	By MS/MS	By MS/MS	By MS/MS
P54838	Dihydroxyacetone kinase 1	DAK1	23	23	23	12	11	8	16	12	20	12	11	12	11	8	16	12	20	12	11	12	11	8	16	12	20	12	11	62.206	584	51.2	51.2	51.2	-0.0156221	-0.0364667	0	-0.0926478	0.0448837	-0.147777	-0.252003	-0.209311	By MS/MS	By MS/MS	By MS/MS	By MS/MS	By MS/MS	By MS/MS	By MS/MS
P38069	Alpha-1,2-mannosyltransferase MNN2	MNN2	22	22	22	12	11	7	11	15	16	11	8	12	11	7	11	15	16	11	8	12	11	7	11	15	16	11	8	67.773	597	44.4	44.4	44.4	-0.075064	-0.000981366	0.0697022	-0.13443	-0.00526099	-0.0148494	-0.136188	-0.446109	By MS/MS	By MS/MS	By MS/MS	By MS/MS	By MS/MS	By MS/MS	By MS/MS
P31383	Protein phosphatase PP2A regulatory subunit A	TPD3	21	21	21	12	11	5	9	14	17	11	8	12	11	5	9	14	17	11	8	12	11	5	9	14	17	11	8	70.907	635	35.6	35.6	35.6	-0.970074	-0.852381	-0.903819	-1.04023	-0.787966	-0.910258	-0.995218	-0.964066	By MS/MS	By MS/MS	By MS/MS	By MS/MS	By MS/MS	By MS/MS	By MS/MS
P22213	Protein SLY1	SLY1	21	21	21	12	11	8	10	11	15	9	8	12	11	8	10	11	15	9	8	12	11	8	10	11	15	9	8	74.678	666	47.6	47.6	47.6	-0.0243551	0.0394192	0.0749164	-0.100484	0.0301242	-0.0335843	-0.180005	-0.145526	By MS/MS	By MS/MS	By MS/MS	By MS/MS	By MS/MS	By MS/MS	By MS/MS
P40991	25S rRNA (cytosine(2870)-C(5))-methyltransferase	NOP2	20	20	20	12	11	10	9	9	13	11	5	12	11	10	9	9	13	11	5	12	11	10	9	9	13	11	5	69.811	618	36.4	36.4	36.4	-0.215262	-0.0274838	-0.0817512	-0.186163	-0.0743043	-0.15917	-0.279529	-0.0268957	By MS/MS	By MS/MS	By MS/MS	By MS/MS	By MS/MS	By MS/MS	By MS/MS
Q02875	SMY2 homolog 2	SYH1	20	20	20	12	11	6	11	12	12	1	5	12	11	6	11	12	12	1	5	12	11	6	11	12	12	1	5	94.355	849	35	35	35	-0.105691	-0.264946	-0.195319	-0.103069	-0.196475	-0.199057	NaN	-0.165742	By MS/MS	By MS/MS	By MS/MS	By MS/MS	By MS/MS	By MS/MS	By MS/MS
P00890	Citrate synthase, mitochondrial	CIT1	19	19	19	12	11	10	12	11	17	9	6	12	11	10	12	11	17	9	6	12	11	10	12	11	17	9	6	53.359	479	40.9	40.9	40.9	-0.0848692	0.0339339	-0.251006	-0.00988741	-0.0242084	-0.316097	-0.341501	-0.275472	By MS/MS	By MS/MS	By MS/MS	By MS/MS	By MS/MS	By MS/MS	By MS/MS
P17555	Adenylyl cyclase-associated protein	SRV2	19	19	19	12	11	6	13	16	12	8	7	12	11	6	13	16	12	8	7	12	11	6	13	16	12	8	7	57.521	526	51.3	51.3	51.3	0.090718	0.255199	0.121546	0.141956	0.0909889	0.113967	0.144307	0.0783366	By MS/MS	By MS/MS	By MS/MS	By MS/MS	By MS/MS	By MS/MS	By MS/MS
P04840	Mitochondrial outer membrane protein porin 1	POR1	18	18	18	12	11	13	11	13	14	16	15	12	11	13	11	13	14	16	15	12	11	13	11	13	14	16	15	30.428	283	71.7	71.7	71.7	0.109561	0.0381552	-0.0108174	0.173255	0.0809305	0.0176369	-0.226949	-0.106917	By MS/MS	By MS/MS	By MS/MS	By MS/MS	By MS/MS	By MS/MS	By MS/MS
P54885	Gamma-glutamyl phosphate reductase	PRO2	17	17	17	12	11	8	11	10	11	10	7	12	11	8	11	10	11	10	7	12	11	8	11	10	11	10	7	49.74	456	48.7	48.7	48.7	-0.105163	0.0703893	-0.087764	-0.0502484	-0.106265	-0.112397	-0.0279838	-0.0553964	By MS/MS	By MS/MS	By MS/MS	By MS/MS	By MS/MS	By MS/MS	By MS/MS
P47166	Protein SGM1	SGM1	17	17	17	12	11	1	10	10	8	4	5	12	11	1	10	10	8	4	5	12	11	1	10	10	8	4	5	81.17	707	33.5	33.5	33.5	0.0387171	0.180148	NaN	-0.0650986	0.106616	0.167872	0.0467006	-0.0313415	By MS/MS	By MS/MS	By MS/MS	By MS/MS	By MS/MS	By MS/MS	By MS/MS
P40357	Protein transport protein SEC9	SEC9	16	16	16	12	11	2	8	7	7	3	3	12	11	2	8	7	7	3	3	12	11	2	8	7	7	3	3	73.623	651	33.9	33.9	33.9	-0.00775364	0.0762854	-0.447544	-0.0659138	0.177344	0.0750534	0.208268	0.275007	By MS/MS	By MS/MS	By MS/MS	By MS/MS	By MS/MS	By MS/MS	By MS/MS
P47176	Branched-chain-amino-acid aminotransferase, cytosolic	BAT2	18	15	15	12	11	8	10	11	13	9	6	10	8	7	7	8	10	7	4	10	8	7	7	8	10	7	4	41.624	376	59.3	52.1	52.1	-0.198676	-0.213906	-0.1271	-0.0811711	0.15082	-0.0272485	-0.242618	0.0451634	By MS/MS	By MS/MS	By MS/MS	By MS/MS	By MS/MS	By MS/MS	By MS/MS
P53094	Negative regulator of sporulation MDS3	MDS3	27	27	27	11	11	3	12	8	11	10	8	11	11	3	12	8	11	10	8	11	11	3	12	8	11	10	8	166.97	1487	25.4	25.4	25.4	-0.354225	-0.315971	-0.577939	-0.358361	-0.285671	-0.404993	-0.329758	-0.357178	By MS/MS	By MS/MS	By MS/MS	By MS/MS	By MS/MS	By MS/MS	By MS/MS
P53235	Eukaryotic translation initiation factor 2A	YGR054W	23	23	23	11	11	11	11	11	14	12	10	11	11	11	11	11	14	12	10	11	11	11	11	11	14	12	10	71.304	642	47.7	47.7	47.7	-0.273326	-0.091141	-0.385827	-0.135966	-0.0870283	-0.0749576	-0.159154	-0.164545	By MS/MS	By MS/MS	By MS/MS	By MS/MS	By MS/MS	By MS/MS	By MS/MS
P32614	Fumarate reductase 1	FRD1	22	22	22	11	11	11	12	10	19	13	8	11	11	11	12	10	19	13	8	11	11	11	12	10	19	13	8	50.843	470	55.1	55.1	55.1	-0.169728	-0.211247	-0.107275	-0.192958	-0.361064	-0.147218	-0.0627762	-0.216317	By MS/MS	By MS/MS	By MS/MS	By MS/MS	By MS/MS	By MS/MS	By MS/MS
P39954	Adenosylhomocysteinase	SAH1	21	21	21	11	11	14	10	10	20	14	12	11	11	14	10	10	20	14	12	11	11	14	10	10	20	14	12	49.125	449	41.6	41.6	41.6	-0.103209	-0.121581	-0.124	-0.0867831	-0.11048	-0.12009	-0.157431	-0.0925248	By MS/MS	By MS/MS	By MS/MS	By MS/MS	By MS/MS	By MS/MS	By MS/MS
Q08686	Thiosulfate sulfurtransferase TUM1	TUM1	21	21	21	11	11	6	9	6	16	0	2	11	11	6	9	6	16	0	2	11	11	6	9	6	16	0	2	34.219	304	71.4	71.4	71.4	0.0203422	-0.144265	0.0220482	-0.0727255	-0.247474	-0.152981	NaN	0.332049	By MS/MS	By MS/MS	By MS/MS	By MS/MS	By MS/MS	By MS/MS	By matching
P38791	Deoxyhypusine synthase	DYS1	21	21	21	11	11	7	11	11	15	10	8	11	11	7	11	11	15	10	8	11	11	7	11	11	15	10	8	42.892	387	60.5	60.5	60.5	-0.0903267	-0.0744107	0.0190614	-0.0610142	-0.116692	0.0590783	-0.114847	-0.0317101	By MS/MS	By MS/MS	By MS/MS	By MS/MS	By MS/MS	By MS/MS	By MS/MS
P43616	Cys-Gly metallodipeptidase DUG1	DUG1	20	20	20	11	11	12	15	12	15	11	6	11	11	12	15	12	15	11	6	11	11	12	15	12	15	11	6	52.871	481	56.1	56.1	56.1	0.0787464	0.0281448	0.0539454	-0.11749	0.0224743	-0.0325362	-0.23143	-0.286251	By MS/MS	By MS/MS	By MS/MS	By MS/MS	By MS/MS	By MS/MS	By MS/MS
Q12114	Chitin biosynthesis protein CHS5	CHS5	20	20	20	11	11	5	12	10	12	8	7	11	11	5	12	10	12	8	7	11	11	5	12	10	12	8	7	73.638	671	41	41	41	-0.268991	-0.38464	-0.0720732	-0.242328	-0.343714	-0.271026	-0.330266	-0.237711	By MS/MS	By MS/MS	By MS/MS	By MS/MS	By MS/MS	By MS/MS	By MS/MS
P33297	26S protease regulatory subunit 6A	RPT5	19	19	19	11	11	12	10	11	16	12	10	11	11	12	10	11	16	12	10	11	11	12	10	11	16	12	10	48.255	434	58.8	58.8	58.8	-0.0370439	-0.143819	-0.104341	-0.113068	0.0133551	-0.0133197	-0.206595	-0.0542275	By MS/MS	By MS/MS	By MS/MS	By MS/MS	By MS/MS	By MS/MS	By MS/MS
Q08641	tRNA(Thr) (cytosine(32)-N(3))-methyltransferase	ABP140	18	18	18	11	11	5	12	10	10	11	5	11	11	5	12	10	10	11	5	11	11	5	12	10	10	11	5	71.485	628	41.1	41.1	41.1	0.115832	0.0384362	0.196733	0.11929	0.0970714	0.109026	0.0756011	0.0129262	By MS/MS	By MS/MS	By MS/MS	By MS/MS	By MS/MS	By MS/MS	By MS/MS
P40531	Protein GVP36	GVP36	17	17	17	11	11	15	12	13	14	13	7	11	11	15	12	13	14	13	7	11	11	15	12	13	14	13	7	36.67	326	63.2	63.2	63.2	-0.116927	-0.0069851	-0.0507116	-0.00374143	-0.067712	0.016211	0.0455828	0.0919367	By MS/MS	By MS/MS	By MS/MS	By MS/MS	By MS/MS	By MS/MS	By MS/MS
P25087	Sterol 24-C-methyltransferase	ERG6	16	16	16	11	11	10	11	11	15	12	11	11	11	10	11	11	15	12	11	11	11	10	11	11	15	12	11	43.43	383	48.8	48.8	48.8	0.160146	0.199625	0.165558	0.15562	0.138945	0.0425043	0.0190614	0.0170667	By MS/MS	By MS/MS	By MS/MS	By MS/MS	By MS/MS	By MS/MS	By MS/MS
P23248	40S ribosomal protein S1-B	RPS1B	16	4	4	11	11	12	11	11	13	15	12	3	4	3	3	3	3	3	3	3	4	3	3	3	3	3	3	28.812	255	60.4	13.3	13.3	0.110764	0.166073	0.0142124	0.126576	0.121413	0.0515809	0.00977712	-0.0411351	By MS/MS	By MS/MS	By MS/MS	By MS/MS	By MS/MS	By MS/MS	By MS/MS
P38934	Nuclear segregation protein BFR1	BFR1	24	24	24	10	11	8	11	12	21	12	5	10	11	8	11	12	21	12	5	10	11	8	11	12	21	12	5	54.639	470	40.9	40.9	40.9	0.0444641	-0.0369995	-0.180201	-0.216585	-0.104248	-0.0288519	-0.189154	0.026446	By MS/MS	By MS/MS	By MS/MS	By MS/MS	By MS/MS	By MS/MS	By MS/MS
P40462	Protein TMA108	TMA108	23	23	23	10	11	9	10	10	15	12	9	10	11	9	10	10	15	12	9	10	11	9	10	10	15	12	9	107.72	946	30.3	30.3	30.3	-0.183212	-0.242908	-0.336391	-0.12411	-0.224621	-0.332789	-0.0845785	-0.341153	By MS/MS	By MS/MS	By MS/MS	By MS/MS	By MS/MS	By MS/MS	By MS/MS
P28274	CTP synthase 1	URA7	23	23	22	10	11	11	12	12	17	12	9	10	11	11	12	12	17	12	9	10	11	11	11	11	16	12	9	64.71	579	43.7	43.7	41.3	-0.150978	-0.251865	0.0622599	-0.0771476	-0.270382	-0.0534937	-0.0618874	-0.134699	By MS/MS	By MS/MS	By MS/MS	By MS/MS	By MS/MS	By MS/MS	By MS/MS
P32337	Importin subunit beta-3	PSE1	22	22	22	10	11	5	11	10	15	11	8	10	11	5	11	10	15	11	8	10	11	5	11	10	15	11	8	121.03	1089	28.4	28.4	28.4	-0.200134	-0.0248835	-0.241202	-0.118445	-0.200399	-0.188661	-0.170767	-0.177865	By MS/MS	By MS/MS	By MS/MS	By MS/MS	By MS/MS	By MS/MS	By MS/MS
P53953	SED5-binding protein 2	SFB2	23	22	22	10	11	6	9	12	14	9	7	9	10	6	8	12	13	8	6	9	10	6	8	12	13	8	6	98.942	876	35.6	34.2	34.2	-0.010861	-0.240827	-0.0120971	-0.117881	-0.0887303	-0.157689	-0.0972241	-0.155181	By MS/MS	By MS/MS	By MS/MS	By MS/MS	By MS/MS	By MS/MS	By MS/MS
Q12018	Cell division control protein 53	CDC53	21	21	21	10	11	9	10	10	12	12	12	10	11	9	10	10	12	12	12	10	11	9	10	10	12	12	12	93.943	815	31.7	31.7	31.7	0.0773797	0.108625	-0.125353	0.10608	0.0172093	0.00748258	0.0255958	-0.0817054	By MS/MS	By MS/MS	By MS/MS	By MS/MS	By MS/MS	By MS/MS	By MS/MS
P38688	Signal recognition particle subunit SRP72	SRP72	19	19	19	10	11	7	8	6	14	9	10	10	11	7	8	6	14	9	10	10	11	7	8	6	14	9	10	73.54	640	35.2	35.2	35.2	0.0892269	0.0444641	-0.00096693	-0.0199308	-0.066382	-0.00711558	0.0444641	-0.0354461	By MS/MS	By MS/MS	By MS/MS	By MS/MS	By MS/MS	By MS/MS	By MS/MS
P41697	Bud site selection protein 6	BUD6	19	19	19	10	11	2	8	7	8	6	4	10	11	2	8	7	8	6	4	10	11	2	8	7	8	6	4	88.816	788	32.6	32.6	32.6	-0.023871	0.0714881	0.345851	-0.0690735	-0.253911	-0.256097	-0.0159138	0.0451634	By MS/MS	By MS/MS	By MS/MS	By MS/MS	By MS/MS	By MS/MS	By MS/MS
P53890	Bud neck protein 5	BNI5	18	18	18	10	11	3	6	8	9	4	1	10	11	3	6	8	9	4	1	10	11	3	6	8	9	4	1	49.694	448	51.6	51.6	51.6	-0.0502634	-0.0549317	-0.24325	-0.0476217	-0.0902806	0.0518593	-0.0378434	NaN	By MS/MS	By MS/MS	By MS/MS	By MS/MS	By MS/MS	By MS/MS	By MS/MS
Q03104	Meiotic sister chromatid recombination protein 1	MSC1	18	18	18	10	11	6	10	12	6	3	1	10	11	6	10	12	6	3	1	10	11	6	10	12	6	3	1	59.588	513	46.2	46.2	46.2	-0.199504	-0.0266312	-0.243301	-0.185097	-0.0639218	-0.426393	0.124196	NaN	By MS/MS	By MS/MS	By MS/MS	By MS/MS	By MS/MS	By MS/MS	By MS/MS
P31412	V-type proton ATPase subunit C	VMA5	17	17	17	10	11	12	12	11	14	14	10	10	11	12	12	11	14	14	10	10	11	12	12	11	14	14	10	44.188	392	51	51	51	0.130404	0.147697	0.0648829	0.132248	0.0900404	0.0271541	0.0540844	0.0106366	By MS/MS	By MS/MS	By MS/MS	By MS/MS	By MS/MS	By MS/MS	By MS/MS
P38011	Guanine nucleotide-binding protein subunit beta-like protein	ASC1	16	16	16	10	11	11	12	12	13	11	8	10	11	11	12	12	13	11	8	10	11	11	12	12	13	11	8	34.805	319	57.1	57.1	57.1	0.126312	0.15095	0.166073	0.143785	0.130404	0.0683269	0.0234683	-0.0384804	By MS/MS	By MS/MS	By MS/MS	By MS/MS	By MS/MS	By MS/MS	By MS/MS
P28834	Isocitrate dehydrogenase [NAD] subunit 1, mitochondrial	IDH1	16	16	16	10	11	9	9	10	13	12	7	10	11	9	9	10	13	12	7	10	11	9	9	10	13	12	7	39.324	360	56.1	56.1	56.1	-0.168577	-0.0327281	-0.0362596	-0.210346	-0.150817	-0.19347	-0.129008	-0.0319019	By MS/MS	By MS/MS	By MS/MS	By MS/MS	By MS/MS	By MS/MS	By MS/MS
P25567	RNA-binding protein SRO9	SRO9	16	16	16	10	11	8	12	12	8	7	7	10	11	8	12	12	8	7	7	10	11	8	12	12	8	7	7	48.059	434	59.7	59.7	59.7	-0.345399	-0.456326	-0.398646	-0.385431	-0.414999	-0.442477	-0.505718	-0.427731	By MS/MS	By MS/MS	By MS/MS	By MS/MS	By MS/MS	By MS/MS	By MS/MS
P32628	UV excision repair protein RAD23	RAD23	15	15	15	10	11	5	10	9	10	8	7	10	11	5	10	9	10	8	7	10	11	5	10	9	10	8	7	42.366	398	50.8	50.8	50.8	-0.129166	-0.115363	-0.184802	-0.0861245	-0.13016	-0.0272926	-0.48344	-0.0440921	By MS/MS	By MS/MS	By MS/MS	By MS/MS	By MS/MS	By MS/MS	By MS/MS
P07267	Saccharopepsin	PEP4	14	14	14	10	11	9	10	9	10	7	5	10	11	9	10	9	10	7	5	10	11	9	10	9	10	7	5	44.498	405	40.2	40.2	40.2	0.145612	0.0603241	0.0237521	0.0468403	0.0586628	0.0187766	-0.0570464	-0.0424122	By MS/MS	By MS/MS	By MS/MS	By MS/MS	By MS/MS	By MS/MS	By MS/MS
Q02785	ATP-dependent permease PDR12	PDR12	37	36	36	9	11	9	13	9	18	25	26	9	11	9	13	9	18	24	25	9	11	9	13	9	18	24	25	171.06	1511	29.6	29.2	29.2	-0.240043	-0.240844	-0.163058	-0.262123	-0.279214	-0.401997	0.0724489	0.100709	By MS/MS	By MS/MS	By MS/MS	By MS/MS	By MS/MS	By MS/MS	By MS/MS
Q03496	tRNA (cytidine(32)-2-O)-methyltransferase non-catalytic subunit TRM732	TRM732	28	28	28	9	11	8	13	8	7	11	8	9	11	8	13	8	7	11	8	9	11	8	13	8	7	11	8	163.58	1420	22.7	22.7	22.7	0.00446544	0.0626744	-0.157303	-0.00669519	-0.173319	-0.0188634	0.038998	0	By MS/MS	By MS/MS	By MS/MS	By MS/MS	By MS/MS	By MS/MS	By MS/MS
P06102	General negative regulator of transcription subunit 3	NOT3	24	24	24	9	11	8	9	11	15	9	9	9	11	8	9	11	15	9	9	9	11	8	9	11	15	9	9	94.402	836	37	37	37	-0.318164	-0.176609	0.0373119	-0.215362	-0.086538	-0.132404	-0.0802252	-0.103193	By MS/MS	By MS/MS	By MS/MS	By MS/MS	By MS/MS	By MS/MS	By MS/MS
P38966	Uncharacterized protein YDR089W		20	20	20	9	11	5	9	10	8	12	10	9	11	5	9	10	8	12	10	9	11	5	9	10	8	12	10	98.711	869	32.5	32.5	32.5	-0.175273	-0.273221	-0.179792	-0.224368	-0.13584	-0.125715	-0.00959692	-0.0997882	By MS/MS	By MS/MS	By MS/MS	By MS/MS	By MS/MS	By MS/MS	By MS/MS
Q03558;P41816	NADPH dehydrogenase 2	OYE2	18	18	18	9	11	12	10	12	16	8	5	9	11	12	10	12	16	8	5	9	11	12	10	12	16	8	5	45.01	400	48.2	48.2	48.2	0.593306	0.498353	0.541217	0.537743	0.577054	0.339935	0.387804	0.282025	By MS/MS	By MS/MS	By MS/MS	By MS/MS	By MS/MS	By MS/MS	By MS/MS
P39538	Ubiquitin carboxyl-terminal hydrolase 12	UBP12	18	18	18	9	11	3	7	7	9	8	7	9	11	3	7	7	9	8	7	9	11	3	7	7	9	8	7	143.19	1254	18.7	18.7	18.7	-0.218632	-0.166341	-0.220648	-0.173205	-0.149169	0.073409	-0.173498	-0.285794	By MS/MS	By MS/MS	By MS/MS	By MS/MS	By MS/MS	By MS/MS	By MS/MS
P47025	Mitochondrial division protein 1	MDV1	15	15	15	9	11	3	4	2	8	6	6	9	11	3	4	2	8	6	6	9	11	3	4	2	8	6	6	80.031	714	27.6	27.6	27.6	0.162983	0.0750534	0.0387171	0.27858	0.347325	0.168642	0.310922	0.152768	By MS/MS	By MS/MS	By MS/MS	By MS/MS	By MS/MS	By MS/MS	By MS/MS
Q03656	Serine/threonine-protein kinase SKY1	SKY1	15	15	15	9	11	5	5	4	6	3	5	9	11	5	5	4	6	3	5	9	11	5	5	4	6	3	5	83.237	742	32.1	32.1	32.1	-0.0174755	-0.0829273	-0.204233	0.0443242	-0.0220827	0.0677764	0.0451634	0.0250288	By MS/MS	By MS/MS	By MS/MS	By MS/MS	By MS/MS	By MS/MS	By MS/MS
Q12246	Sphingoid long chain base kinase 4	LCB4	14	14	14	9	11	3	9	6	10	5	5	9	11	3	9	6	10	5	5	9	11	3	9	6	10	5	5	69.639	624	34.6	34.6	34.6	-0.0234457	-0.0556513	-0.220648	-0.0972549	0.0268709	-0.144409	0.0394192	0.112367	By MS/MS	By MS/MS	By MS/MS	By MS/MS	By MS/MS	By MS/MS	By MS/MS
Q05016	Uncharacterized oxidoreductase YMR226C		13	13	13	9	11	7	10	9	10	6	4	9	11	7	10	9	10	6	4	9	11	7	10	9	10	6	4	29.158	267	56.6	56.6	56.6	-0.0263667	0.103531	0.126841	0.0137838	-0.0130285	-0.0581275	-0.18705	-0.285653	By MS/MS	By MS/MS	By MS/MS	By MS/MS	By MS/MS	By MS/MS	By MS/MS
P00924	Enolase 1	ENO1	17	6	6	9	11	11	11	12	12	13	7	3	4	3	4	5	4	4	3	3	4	3	4	5	4	4	3	46.816	437	47.6	17.2	17.2	0.408277	0.370834	0.167101	0.28238	0.264596	0.117163	0.219958	0.0590783	By MS/MS	By MS/MS	By MS/MS	By MS/MS	By MS/MS	By MS/MS	By MS/MS
P21951	DNA polymerase epsilon catalytic subunit A	POL2	38	38	38	8	11	6	10	6	19	16	14	8	11	6	10	6	19	16	14	8	11	6	10	6	19	16	14	255.67	2222	19.1	19.1	19.1	0.12446	0.111833	-0.121173	0.105812	-0.286005	-0.16524	0.0672257	-0.24708	By MS/MS	By MS/MS	By MS/MS	By MS/MS	By MS/MS	By MS/MS	By MS/MS
P53115	Putative DNA helicase INO80	INO80	29	29	29	8	11	8	11	11	11	14	15	8	11	8	11	11	11	14	15	8	11	8	11	11	11	14	15	171.45	1489	22.6	22.6	22.6	-0.0847774	-0.0475173	-0.096283	-0.134018	-0.110558	-0.0111227	-0.086201	-0.0819191	By MS/MS	By MS/MS	By MS/MS	By MS/MS	By MS/MS	By MS/MS	By MS/MS
P53008	Mannosyl-oligosaccharide glucosidase	CWH41	27	27	27	8	11	8	12	12	14	8	6	8	11	8	12	12	14	8	6	8	11	8	12	12	14	8	6	96.506	833	39.3	39.3	39.3	-0.153029	-0.255426	0.0695647	-0.109297	-0.257011	0.072586	-0.0161472	-0.17197	By MS/MS	By MS/MS	By MS/MS	By MS/MS	By MS/MS	By MS/MS	By MS/MS
P89105	RNA polymerase-associated protein CTR9	CTR9	25	25	25	8	11	4	8	7	10	10	14	8	11	4	8	7	10	10	14	8	11	4	8	7	10	10	14	124.71	1077	24.4	24.4	24.4	0.0694272	-0.07312	-0.211281	-0.417772	-0.21103	-0.0610594	-0.0349878	0.00518438	By MS/MS	By MS/MS	By MS/MS	By MS/MS	By MS/MS	By MS/MS	By MS/MS
P53734	ATP-dependent RNA helicase DBP6	DBP6	24	24	24	8	11	7	13	9	10	3	4	8	11	7	13	9	10	3	4	8	11	7	13	9	10	3	4	70.361	629	43.2	43.2	43.2	-0.138537	-0.0420111	0.0285692	-0.0243992	-0.106172	-0.461104	-0.440616	-0.297449	By MS/MS	By MS/MS	By MS/MS	By MS/MS	By MS/MS	By MS/MS	By MS/MS
P32861	UTP--glucose-1-phosphate uridylyltransferase	UGP1	23	23	23	8	11	10	11	12	18	12	12	8	11	10	11	12	18	12	12	8	11	10	11	12	18	12	12	55.987	499	60.1	60.1	60.1	-0.0534188	-0.0181181	-0.230262	-0.159267	-0.0886536	-0.197104	-0.302137	-0.138664	By MS/MS	By MS/MS	By MS/MS	By MS/MS	By MS/MS	By MS/MS	By MS/MS
P39078	T-complex protein 1 subunit delta	CCT4	23	23	23	8	11	10	11	13	15	14	9	8	11	10	11	13	15	14	9	8	11	10	11	13	15	14	9	57.603	528	52.5	52.5	52.5	0.0374525	0.168257	0.0404015	-0.0677574	-0.00225236	0.0713508	0.0422241	-0.0986446	By MS/MS	By MS/MS	By MS/MS	By MS/MS	By MS/MS	By MS/MS	By MS/MS
P32832	Chromatin structure-remodeling complex subunit RSC7	NPL6	22	22	22	8	11	3	6	5	13	5	6	8	11	3	6	5	13	5	6	8	11	3	6	5	13	5	6	49.65	435	55.2	55.2	55.2	-0.227202	0.0635029	0.15782	-0.238936	0.0024505	-0.0668353	-0.0295439	-0.0630173	By MS/MS	By MS/MS	By MS/MS	By MS/MS	By MS/MS	By MS/MS	By MS/MS
P53549	26S protease subunit RPT4	RPT4	23	23	21	8	11	8	9	10	14	10	9	8	11	8	9	10	14	10	9	7	10	6	8	10	12	9	8	49.408	437	50.1	50.1	47.4	0.0999011	0.117562	-0.238885	0.0398403	0.0795658	-0.0867218	0.0220482	0.0833836	By MS/MS	By MS/MS	By MS/MS	By MS/MS	By MS/MS	By MS/MS	By MS/MS
P33322	H/ACA ribonucleoprotein complex subunit 4	CBF5	21	21	21	8	11	8	8	9	10	13	7	8	11	8	8	9	10	13	7	8	11	8	8	9	10	13	7	54.704	483	43.5	43.5	43.5	-0.123937	-0.141701	-0.221152	-0.151506	-0.132135	0.00216242	-0.10583	-0.106389	By MS/MS	By MS/MS	By MS/MS	By MS/MS	By MS/MS	By MS/MS	By MS/MS
P40467	Activator of stress genes 1	ASG1	18	18	18	8	11	7	7	7	5	8	3	8	11	7	7	7	5	8	3	8	11	7	7	7	5	8	3	108.78	964	23.5	23.5	23.5	-0.172116	-0.0995717	0.0874628	-0.174898	-0.272977	0.0308304	-0.148385	-0.37118	By MS/MS	By MS/MS	By MS/MS	By MS/MS	By MS/MS	By MS/MS	By MS/MS
P32602	Alpha-soluble NSF attachment protein	SEC17	17	17	17	8	11	8	10	12	13	12	8	8	11	8	10	12	13	12	8	8	11	8	10	12	13	12	8	32.802	292	63.7	63.7	63.7	-0.0711181	0.220082	0.0593553	0.0578315	-0.0639218	0.144177	-0.00410308	-0.000533896	By MS/MS	By MS/MS	By MS/MS	By MS/MS	By MS/MS	By MS/MS	By MS/MS
Q07653	Protein HBT1	HBT1	17	17	17	8	11	0	7	6	2	0	0	8	11	0	7	6	2	0	0	8	11	0	7	6	2	0	0	113.61	1046	27.5	27.5	27.5	-0.75855	-0.468252	NaN	-0.492221	-0.45042	0.163885	NaN	NaN	By MS/MS	By MS/MS	By matching	By MS/MS	By MS/MS	By MS/MS	By matching
Q92331	Vacuolar protein sorting-associated protein 5	VPS5	16	16	16	8	11	2	11	8	9	6	5	8	11	2	11	8	9	6	5	8	11	2	11	8	9	6	5	76.483	675	35.9	35.9	35.9	-0.336428	-0.299507	0.277271	0.269512	0.56881	-0.226628	-0.45914	0.120485	By MS/MS	By MS/MS	By MS/MS	By MS/MS	By MS/MS	By MS/MS	By MS/MS
P38903	Serine/threonine-protein phosphatase 2A 56 kDa regulatory subunit delta isoform	RTS1	13	13	13	8	11	9	8	8	6	6	4	8	11	9	8	8	6	6	4	8	11	9	8	8	6	6	4	85.334	757	24.4	24.4	24.4	-0.0634845	-0.178159	-0.267219	-0.161508	-0.0572415	-0.309842	-0.284317	-0.288893	By MS/MS	By MS/MS	By MS/MS	By MS/MS	By MS/MS	By MS/MS	By MS/MS
P34237	Protein CASP	COY1	27	27	27	7	11	2	8	8	13	8	12	7	11	2	8	8	13	8	12	7	11	2	8	8	13	8	12	77.513	679	47.7	47.7	47.7	0.102053	0.104068	0.166972	0.110631	0.0963968	0.0204844	-0.119275	0.0116388	By MS/MS	By MS/MS	By MS/MS	By MS/MS	By MS/MS	By MS/MS	By MS/MS
P38845	Cruciform DNA-recognizing protein 1;CRP1 short N-terminal subpeptide;CRP1 short C-terminal subpeptide	CRP1	20	20	20	7	11	5	10	12	13	3	4	7	11	5	10	12	13	3	4	7	11	5	10	12	13	3	4	51.115	465	63.7	63.7	63.7	-0.429071	-0.054647	0.123931	-0.148913	-0.34953	-0.22705	-0.0882854	-0.193767	By MS/MS	By MS/MS	By MS/MS	By MS/MS	By MS/MS	By MS/MS	By MS/MS
P33775	Dolichyl-phosphate-mannose--protein mannosyltransferase 1	PMT1	17	17	17	7	11	6	8	9	11	4	7	7	11	6	8	9	11	4	7	7	11	6	8	9	11	4	7	92.674	817	23.9	23.9	23.9	-0.20141	-0.283176	-0.807023	-0.194476	-0.205613	-0.211882	-0.265223	-0.0335548	By MS/MS	By MS/MS	By MS/MS	By MS/MS	By MS/MS	By MS/MS	By MS/MS
P51862	RHO1 GDP-GTP exchange protein 2	ROM2	18	18	17	7	11	3	4	3	5	8	5	7	11	3	4	3	5	8	5	7	11	3	4	3	5	7	5	152.59	1356	16.4	16.4	15.9	0.00633393	-0.150161	-0.410678	0.519643	0.581303	0.0848807	0.0648829	-0.0211893	By MS/MS	By MS/MS	By MS/MS	By MS/MS	By MS/MS	By MS/MS	By MS/MS
Q04225	Ribosome assembly protein RRB1	RRB1	16	16	16	7	11	3	8	11	9	8	4	7	11	3	8	11	9	8	4	7	11	3	8	11	9	8	4	57.261	511	46.6	46.6	46.6	0.120219	0.0237521	-0.0849763	0.163885	-0.116567	-0.208911	-0.170995	-0.264582	By MS/MS	By MS/MS	By MS/MS	By MS/MS	By MS/MS	By MS/MS	By MS/MS
P18961	Serine/threonine-protein kinase YPK2/YKR2	YPK2	14	10	10	7	11	3	5	7	5	7	3	5	8	2	2	5	3	4	2	5	8	2	2	5	3	4	2	76.663	677	24.2	18.3	18.3	-0.658606	-0.117819	-0.545929	-0.392554	-0.207811	-0.666027	-0.530489	-0.639242	By MS/MS	By MS/MS	By MS/MS	By MS/MS	By MS/MS	By MS/MS	By MS/MS
Q03103	Endoplasmic oxidoreductin-1	ERO1	20	20	20	6	11	2	8	6	7	3	2	6	11	2	8	6	7	3	2	6	11	2	8	6	7	3	2	65.032	563	42.6	42.6	42.6	-0.159009	0.15043	0.15043	0.306146	-0.0486509	0.14104	0.251083	-0.577121	By MS/MS	By MS/MS	By MS/MS	By MS/MS	By MS/MS	By MS/MS	By MS/MS
P46681	D-lactate dehydrogenase [cytochrome] 2, mitochondrial	DLD2	15	14	14	5	11	4	10	9	10	6	3	5	11	4	10	9	9	5	3	5	11	4	10	9	9	5	3	59.268	530	30.4	28.9	28.9	0.0695647	-0.14618	-0.0672131	0.0617071	-0.129497	-0.146835	0.271665	-0.0175047	By MS/MS	By MS/MS	By MS/MS	By MS/MS	By MS/MS	By MS/MS	By MS/MS
P30665;REV__P53959	DNA replication licensing factor MCM4	MCM4	33	33	32	17	10	6	12	10	13	17	10	17	10	6	12	10	13	17	10	17	10	6	12	10	13	16	10	105	933	42.8	42.8	42	0.0367495	0.0586628	-0.0875801	-0.0615712	-0.0169937	-0.0784875	-0.123198	0.104739	By MS/MS	By MS/MS	By MS/MS	By MS/MS	By MS/MS	By MS/MS	By MS/MS
P38840	Aromatic amino acid aminotransferase 2	ARO9	23	23	23	16	10	10	8	8	19	10	7	16	10	10	8	8	19	10	7	16	10	10	8	8	19	10	7	58.527	513	46	46	46	0.0961269	0.201006	0.169668	0.0708015	0.218719	0.227864	0.151209	0.243182	By MS/MS	By MS/MS	By MS/MS	By MS/MS	By MS/MS	By MS/MS	By MS/MS
Q12113;Q99303;Q12439;Q03483;P25383;P0C2J6;Q12392;Q12293;P0C2J4;P0C2J2;P0CX62;P0CX61;Q12260	Transposon Ty2-OR1 Gag-Pol polyprotein;Capsid protein;Ty2 protease;Integrase;Reverse transcriptase/ribonuclease H	TY2B-OR1	35	1	0	16	10	10	15	9	16	23	23	0	0	0	1	0	0	0	0	0	0	0	0	0	0	0	0	201.98	1770	22.9	1	0	NaN	NaN	NaN	NaN	NaN	NaN	NaN	NaN	By matching	By matching	By matching	By MS/MS	By matching	By matching	By matching
Q06179	Protein FMP27, mitochondrial	FMP27	37	37	37	15	10	6	9	8	10	16	13	15	10	6	9	8	10	16	13	15	10	6	9	8	10	16	13	303.48	2628	17.3	17.3	17.3	-0.230804	-0.275402	-0.208844	-0.322884	-0.435554	-0.199255	-0.184818	-0.0381396	By MS/MS	By MS/MS	By MS/MS	By MS/MS	By MS/MS	By MS/MS	By MS/MS
Q12496	Uncharacterized protein YOL098C		28	28	28	15	10	12	10	10	14	10	5	15	10	12	10	10	14	10	5	15	10	12	10	10	14	10	5	118.39	1037	31.1	31.1	31.1	0.075738	0.0936954	-0.00775364	-0.184015	0.0353424	-0.348427	0.121811	0.00590296	By MS/MS	By MS/MS	By MS/MS	By MS/MS	By MS/MS	By MS/MS	By MS/MS
P47104	Regulator of V-ATPase in vacuolar membrane protein 1	RAV1	23	23	23	15	10	8	7	7	10	11	10	15	10	8	7	7	10	11	10	15	10	8	7	7	10	11	10	154.93	1357	22.3	22.3	22.3	0.0240359	-0.168188	-0.127794	-0.288963	-0.624177	-0.133021	-0.112241	-0.0883928	By MS/MS	By MS/MS	By MS/MS	By MS/MS	By MS/MS	By MS/MS	By MS/MS
Q05911	Adenylosuccinate lyase	ADE13	20	20	20	15	10	11	12	12	19	17	11	15	10	11	12	12	19	17	11	15	10	11	12	12	19	17	11	54.51	482	43.2	43.2	43.2	-0.00766662	-0.0354609	0.217851	0.0126402	-0.038347	0.218967	0.0401209	0.0877344	By MS/MS	By MS/MS	By MS/MS	By MS/MS	By MS/MS	By MS/MS	By MS/MS
Q08162	Exosome complex exonuclease DIS3	DIS3	28	28	28	14	10	7	13	9	19	14	11	14	10	7	13	9	19	14	11	14	10	7	13	9	19	14	11	113.71	1001	37.4	37.4	37.4	-0.168788	-0.147202	-0.229146	-0.206029	-0.179498	-0.143134	-0.133242	0.0180644	By MS/MS	By MS/MS	By MS/MS	By MS/MS	By MS/MS	By MS/MS	By MS/MS
P15424	ATP-dependent RNA helicase MSS116, mitochondrial	MSS116	20	20	20	14	10	7	12	9	17	9	6	14	10	7	12	9	17	9	6	14	10	7	12	9	17	9	6	76.268	664	33.1	33.1	33.1	-0.00170339	0.135535	-0.270486	0.0396999	0.0408223	-0.249479	-0.213872	-0.160976	By MS/MS	By MS/MS	By MS/MS	By MS/MS	By MS/MS	By MS/MS	By MS/MS
Q06336	ADP-ribosylation factor-binding protein GGA1	GGA1	20	20	20	14	10	4	9	7	8	6	3	14	10	4	9	7	8	6	3	14	10	4	9	7	8	6	3	62.319	557	46	46	46	-0.0452081	-0.0594348	-0.0655514	0.353888	-0.176642	-0.0525209	-0.100066	-0.169517	By MS/MS	By MS/MS	By MS/MS	By MS/MS	By MS/MS	By MS/MS	By MS/MS
P17629	THO complex subunit HPR1	HPR1	18	18	18	14	10	5	6	3	7	7	5	14	10	5	6	3	7	7	5	14	10	5	6	3	7	7	5	87.828	752	36.6	36.6	36.6	0.159371	0.0805212	-0.0966069	-0.0804082	-0.00203564	-0.0989999	-0.00476877	-0.069679	By MS/MS	By MS/MS	By MS/MS	By MS/MS	By MS/MS	By MS/MS	By MS/MS
P05750	40S ribosomal protein S3	RPS3	17	17	17	14	10	11	12	11	13	14	14	14	10	11	12	11	13	14	14	14	10	11	12	11	13	14	14	26.502	240	72.1	72.1	72.1	-0.138982	-0.145653	-0.154795	-0.0501738	-0.145095	-0.0161618	-0.0275426	-0.265414	By MS/MS	By MS/MS	By MS/MS	By MS/MS	By MS/MS	By MS/MS	By MS/MS
P42935	Elongator complex protein 2	ELP2	27	27	27	13	10	8	12	12	13	10	7	13	10	8	12	12	13	10	7	13	10	8	12	12	13	10	7	89.409	788	41.2	41.2	41.2	-0.248588	-0.208611	-0.048457	-0.152612	-0.131803	-0.0549017	0.0543623	-0.000548328	By MS/MS	By MS/MS	By MS/MS	By MS/MS	By MS/MS	By MS/MS	By MS/MS
Q07979	Chromatin structure-remodeling complex protein RSC58	RSC58	17	17	17	13	10	5	10	6	9	4	3	13	10	5	10	6	9	4	3	13	10	5	10	6	9	4	3	57.794	502	41.2	41.2	41.2	0.0147838	0.0219061	0.0107798	-0.193206	-0.0978261	0.1038	0.178747	-0.0345888	By MS/MS	By MS/MS	By MS/MS	By MS/MS	By MS/MS	By MS/MS	By MS/MS
P32492	Myosin-4	MYO4	37	30	30	12	10	9	11	11	16	10	10	11	7	6	9	8	13	7	8	11	7	6	9	8	13	7	8	169.34	1471	30.3	25.6	25.6	-0.759527	-0.765499	-0.876413	-0.566122	-0.67791	-0.703713	-0.795083	-0.693668	By MS/MS	By MS/MS	By MS/MS	By MS/MS	By MS/MS	By MS/MS	By MS/MS
P25298	mRNA 3-end-processing protein RNA14	RNA14	25	25	25	12	10	9	6	7	10	8	7	12	10	9	6	7	10	8	7	12	10	9	6	7	10	8	7	79.959	677	46.8	46.8	46.8	0.0794293	0.118094	0.0775165	0.316146	0.156397	0.162983	-0.0343081	0.113567	By MS/MS	By MS/MS	By MS/MS	By MS/MS	By MS/MS	By MS/MS	By MS/MS
P17709	Glucokinase-1	GLK1	19	18	18	12	10	12	12	15	17	8	9	11	9	11	11	14	16	7	8	11	9	11	11	14	16	7	8	55.377	500	50.8	48	48	-0.239396	-0.196062	-0.241441	-0.139109	-0.222919	-0.333262	-0.300235	-0.0959129	By MS/MS	By MS/MS	By MS/MS	By MS/MS	By MS/MS	By MS/MS	By MS/MS
Q08647	Multisubstrate pseudouridine synthase 7	PUS7	17	17	17	12	10	5	11	11	12	7	3	12	10	5	11	11	12	7	3	12	10	5	11	11	12	7	3	77.001	676	34.6	34.6	34.6	0.0617071	-0.113614	-0.149217	-0.0427094	-0.0826064	-0.0941254	-0.141287	-0.00815983	By MS/MS	By MS/MS	By MS/MS	By MS/MS	By MS/MS	By MS/MS	By MS/MS
Q06677	Auxilin-like clathrin uncoating factor SWA2	SWA2	17	17	17	12	10	5	11	8	6	0	0	12	10	5	11	8	6	0	0	12	10	5	11	8	6	0	0	75.019	668	44.2	44.2	44.2	-0.018498	-0.0558162	-0.493093	-0.15547	-0.137156	-0.270469	NaN	NaN	By MS/MS	By MS/MS	By MS/MS	By MS/MS	By MS/MS	By MS/MS	By matching
P22146	1,3-beta-glucanosyltransferase GAS1	GAS1	16	16	16	12	10	7	9	9	8	14	15	12	10	7	9	9	8	14	15	12	10	7	9	9	8	14	15	59.582	559	32.6	32.6	32.6	0.146786	-0.0263814	0.100439	0.131985	-0.0199747	-0.0358454	0.201759	0.0102069	By MS/MS	By MS/MS	By MS/MS	By MS/MS	By MS/MS	By MS/MS	By MS/MS
P40413	T-complex protein 1 subunit epsilon	CCT5	26	26	26	11	10	10	11	8	18	17	13	11	10	10	11	8	18	17	13	11	10	10	11	8	18	17	13	61.913	562	52.1	52.1	52.1	0.0630887	0.170181	0.11703	0.14978	0.0955869	0.065848	0.0179219	0.0112094	By MS/MS	By MS/MS	By MS/MS	By MS/MS	By MS/MS	By MS/MS	By MS/MS
P39985	DNA polymerase V	POL5	25	25	25	11	10	7	10	7	18	9	8	11	10	7	10	7	18	9	8	11	10	7	10	7	18	9	8	115.89	1022	26.5	26.5	26.5	-0.0626255	-0.128141	-0.152019	-0.120012	-0.283176	0.0270125	-0.162202	-0.172945	By MS/MS	By MS/MS	By MS/MS	By MS/MS	By MS/MS	By MS/MS	By MS/MS
P39683	Nicotinate phosphoribosyltransferase	NPT1	23	23	23	11	10	9	10	10	15	4	1	11	10	9	10	10	15	4	1	11	10	9	10	10	15	4	1	49.018	429	52.9	52.9	52.9	0.148088	0.0911243	0.180275	0.225398	0.147828	0.026021	0.127897	NaN	By MS/MS	By MS/MS	By MS/MS	By MS/MS	By MS/MS	By MS/MS	By MS/MS
Q12265	Ribose-phosphate pyrophosphokinase 5	PRS5	22	22	22	11	10	11	11	11	17	11	9	11	10	11	11	11	17	11	9	11	10	11	11	11	17	11	9	53.504	496	59.7	59.7	59.7	-0.0944797	-0.200647	-0.191211	-0.175387	-0.169988	-0.182999	-0.363512	0.0321008	By MS/MS	By MS/MS	By MS/MS	By MS/MS	By MS/MS	By MS/MS	By MS/MS
P46680	Actin-interacting protein 1	AIP1	21	21	21	11	10	10	12	13	16	6	4	11	10	10	12	13	16	6	4	11	10	10	12	13	16	6	4	67.325	615	49.9	49.9	49.9	0.00647756	0.104873	-0.0115443	0.00791308	-0.0566712	-0.0887609	-0.0753984	-0.0481139	By MS/MS	By MS/MS	By MS/MS	By MS/MS	By MS/MS	By MS/MS	By MS/MS
P14126	60S ribosomal protein L3	RPL3	21	21	21	11	10	15	11	13	16	17	14	11	10	15	11	13	16	17	14	11	10	15	11	13	16	17	14	43.757	387	50.1	50.1	50.1	0.0576929	-0.11352	0.0630887	0.108892	0.161049	0.0543623	0.0451634	0.0119249	By MS/MS	By MS/MS	By MS/MS	By MS/MS	By MS/MS	By MS/MS	By MS/MS
Q07807	mRNA-binding protein PUF3	PUF3	21	21	21	11	10	4	11	8	12	14	9	11	10	4	11	8	12	14	9	11	10	4	11	8	12	14	9	98.067	879	26.1	26.1	26.1	0.184598	0.226015	-0.0198869	0.0258793	0.333424	0.297837	-0.0317101	-0.0455505	By MS/MS	By MS/MS	By MS/MS	By MS/MS	By MS/MS	By MS/MS	By MS/MS
P40557	ER-retained PMA1-suppressing protein 1	EPS1	20	20	20	11	10	6	7	8	13	10	8	11	10	6	7	8	13	10	8	11	10	6	7	8	13	10	8	81.218	701	33	33	33	-0.0193751	-0.0159867	0.0427844	-0.283351	-0.060292	0.0374525	0.0760117	0.0490731	By MS/MS	By MS/MS	By MS/MS	By MS/MS	By MS/MS	By MS/MS	By MS/MS
P38254	Probable tubulin--tyrosine ligase PBY1	PBY1	20	20	20	11	10	7	8	9	12	9	3	11	10	7	8	9	12	9	3	11	10	7	8	9	12	9	3	86.352	753	34.3	34.3	34.3	-0.137822	0.109962	-0.0967766	0.075738	0.00748258	-0.00813082	-0.29131	-0.2121	By MS/MS	By MS/MS	By MS/MS	By MS/MS	By MS/MS	By MS/MS	By MS/MS
P53297	PAB1-binding protein 1	PBP1	19	19	19	11	10	8	11	9	13	11	10	11	10	8	11	9	13	11	10	11	10	8	11	9	13	11	10	78.78	722	32	32	32	0.0234683	0.0732718	0.0885487	0.105812	0.051024	-0.107865	0.0206267	0.0183493	By MS/MS	By MS/MS	By MS/MS	By MS/MS	By MS/MS	By MS/MS	By MS/MS
P47912	Long-chain-fatty-acid--CoA ligase 4	FAA4	19	19	18	11	10	5	10	9	13	8	4	11	10	5	10	9	13	8	4	10	9	5	10	8	12	7	3	77.266	694	29.7	29.7	28.1	-0.0406453	-0.106451	-0.0348844	-0.0896511	-0.0123735	-0.018235	-0.134699	-0.116536	By MS/MS	By MS/MS	By MS/MS	By MS/MS	By MS/MS	By MS/MS	By MS/MS
P13663	Aspartate-semialdehyde dehydrogenase	HOM2	17	17	17	11	10	10	9	11	16	9	10	11	10	10	9	11	16	9	10	11	10	10	9	11	16	9	10	39.543	365	49.6	49.6	49.6	0.0231844	0.0756011	0.00963382	0.145482	0.137897	-0.0378878	-0.068559	-0.110402	By MS/MS	By MS/MS	By MS/MS	By MS/MS	By MS/MS	By MS/MS	By MS/MS
P37303	Low specificity L-threonine aldolase	GLY1	16	16	16	11	10	8	10	10	12	10	7	11	10	8	10	10	12	10	7	11	10	8	10	10	12	10	7	42.815	387	57.4	57.4	57.4	0.0318186	-0.119981	0.121679	-0.0803624	-0.0587885	0.0538064	-0.00277264	-0.00949526	By MS/MS	By MS/MS	By MS/MS	By MS/MS	By MS/MS	By MS/MS	By MS/MS
P12688	Serine/threonine-protein kinase YPK1	YPK1	19	19	15	11	10	7	13	12	11	10	10	11	10	7	13	12	11	10	10	9	7	6	10	10	9	7	9	76.479	680	35.7	35.7	29.9	-0.0181766	0.0315364	-0.0962676	-0.281895	0.13711	0.063641	0.081885	-0.122868	By MS/MS	By MS/MS	By MS/MS	By MS/MS	By MS/MS	By MS/MS	By MS/MS
P07703	DNA-directed RNA polymerases I and III subunit RPAC1	RPC40	13	13	13	11	10	8	5	7	8	8	6	11	10	8	5	7	8	8	6	11	10	8	5	7	8	8	6	37.686	335	51.6	51.6	51.6	-0.0545421	-0.32762	-0.236673	0.00360224	0.139731	-0.0852212	-0.141494	-0.205397	By MS/MS	By MS/MS	By MS/MS	By MS/MS	By MS/MS	By MS/MS	By MS/MS
P40510	D-3-phosphoglycerate dehydrogenase 2	SER33	15	6	6	11	10	7	11	11	14	11	9	5	4	2	3	3	5	5	4	5	4	2	3	3	5	5	4	51.188	469	39.9	16.6	16.6	0.14952	0.108089	-0.0162931	-0.333407	-0.15165	0.0717627	0.0326651	-0.280142	By MS/MS	By MS/MS	By MS/MS	By MS/MS	By MS/MS	By MS/MS	By MS/MS
P32527	Zuotin	ZUO1	20	20	20	10	10	11	9	11	15	10	8	10	10	11	9	11	15	10	8	10	10	11	9	11	15	10	8	49.019	433	50.1	50.1	50.1	-0.0326986	-0.13519	0.131326	-0.0194336	-0.0927863	0.0972062	0.0718999	-0.0541526	By MS/MS	By MS/MS	By MS/MS	By MS/MS	By MS/MS	By MS/MS	By MS/MS
P53276	U3 small nucleolar RNA-associated protein 8	UTP8	20	20	20	10	10	11	10	8	11	14	9	10	10	11	10	8	11	14	9	10	10	11	10	8	11	14	9	80.19	713	39.1	39.1	39.1	0.183328	0.0335111	0.0604625	0.0805212	0.16543	-0.00620248	-0.0720884	0.0863762	By MS/MS	By MS/MS	By MS/MS	By MS/MS	By MS/MS	By MS/MS	By MS/MS
P32892	ATP-dependent RNA helicase DRS1	DRS1	19	19	19	10	10	5	8	7	10	8	6	10	10	5	8	7	10	8	6	10	10	5	8	7	10	8	6	84.842	752	28.1	28.1	28.1	-0.111243	-0.301799	-0.212451	-0.018162	0.0517201	0.184217	-0.0722704	-0.22085	By MS/MS	By MS/MS	By MS/MS	By MS/MS	By MS/MS	By MS/MS	By MS/MS
Q04371	UPF0364 protein YMR027W		18	18	18	10	10	8	8	6	14	7	2	10	10	8	8	6	14	7	2	10	10	8	8	6	14	7	2	54.128	470	41.5	41.5	41.5	-0.180119	-0.10214	0.0253123	-0.164512	-0.219505	0.116897	0.0994972	-0.326046	By MS/MS	By MS/MS	By MS/MS	By MS/MS	By MS/MS	By MS/MS	By MS/MS
P34223	UBX domain-containing protein 1	SHP1	18	18	18	10	10	7	10	9	11	6	3	10	10	7	10	9	11	6	3	10	10	7	10	9	11	6	3	46.987	423	60	60	60	-0.0496361	-0.0116752	0.0224743	0.199123	-0.0128247	-0.06679	-0.156257	-0.0455952	By MS/MS	By MS/MS	By MS/MS	By MS/MS	By MS/MS	By MS/MS	By MS/MS
P47117	Actin-related protein 3	ARP3	18	18	18	10	10	6	13	11	10	9	7	10	10	6	13	11	10	9	7	10	10	6	13	11	10	9	7	49.541	449	53.2	53.2	53.2	-0.0648269	-0.0780763	-0.0134944	-0.184244	-0.104837	0.121679	-0.0705574	-0.072058	By MS/MS	By MS/MS	By MS/MS	By MS/MS	By MS/MS	By MS/MS	By MS/MS
P43612	SIT4-associating protein SAP155	SAP155	18	18	18	10	10	4	7	6	10	6	3	10	10	4	7	6	10	6	3	10	10	4	7	6	10	6	3	115	1002	24.3	24.3	24.3	0.0418037	-0.0784418	-0.258494	-0.0520272	-0.445578	-0.151442	-0.0307666	0.125387	By MS/MS	By MS/MS	By MS/MS	By MS/MS	By MS/MS	By MS/MS	By MS/MS
P52891	Nucleoporin NUP84	NUP84	18	18	18	10	10	2	11	6	6	13	9	10	10	2	11	6	6	13	9	10	10	2	11	6	6	13	9	83.634	726	31.5	31.5	31.5	-0.0904342	-0.228047	-0.218531	-0.238476	0.318114	-0.256252	-0.184916	-0.230042	By MS/MS	By MS/MS	By MS/MS	By MS/MS	By MS/MS	By MS/MS	By MS/MS
P32775	1,4-alpha-glucan-branching enzyme	GLC3	17	17	17	10	10	5	9	8	10	6	3	10	10	5	9	8	10	6	3	10	10	5	9	8	10	6	3	81.115	704	28	28	28	0.168	0.0142124	-0.253274	0.00100953	-0.127431	-0.200531	0.0699771	0.211137	By MS/MS	By MS/MS	By MS/MS	By MS/MS	By MS/MS	By MS/MS	By MS/MS
P20485	Choline kinase	CKI1	17	17	17	10	10	5	8	10	9	3	3	10	10	5	8	10	9	3	3	10	10	5	8	10	9	3	3	66.316	582	33.5	33.5	33.5	-0.079097	0.0110662	-0.069679	0.0713508	-0.0557862	0.00129784	-0.311488	-0.282526	By MS/MS	By MS/MS	By MS/MS	By MS/MS	By MS/MS	By MS/MS	By MS/MS
Q12386	Actin-like protein ARP8	ARP8	17	17	17	10	10	4	9	8	7	3	2	10	10	4	9	8	7	3	2	10	10	4	9	8	7	3	2	100.21	881	24.4	24.4	24.4	-0.155518	-0.0836151	-0.225734	-0.237337	-0.157995	-0.307591	-0.121942	NaN	By MS/MS	By MS/MS	By MS/MS	By MS/MS	By MS/MS	By MS/MS	By MS/MS
Q06632	Protein CFT1	CFT1	17	17	17	10	10	5	4	3	3	5	3	10	10	5	4	3	3	5	3	10	10	5	4	3	3	5	3	153.4	1357	15.5	15.5	15.5	-0.395321	-0.253206	-0.194774	-0.149905	-0.383548	-0.102915	-0.327819	-0.238051	By MS/MS	By MS/MS	By MS/MS	By MS/MS	By MS/MS	By MS/MS	By MS/MS
P38115	D-arabinose dehydrogenase [NAD(P)+] heavy chain	ARA1	16	16	16	10	10	7	9	10	13	8	3	10	10	7	9	10	13	8	3	10	10	7	9	10	13	8	3	38.883	344	53.5	53.5	53.5	-0.0441367	-0.0593596	-0.171076	-0.0876414	-0.00413202	-0.0861245	0.018919	0.156267	By MS/MS	By MS/MS	By MS/MS	By MS/MS	By MS/MS	By MS/MS	By MS/MS
P35719	Uncharacterized protein MRP8	MRP8	16	16	16	10	10	12	12	11	12	4	7	10	10	12	12	11	12	4	7	10	10	12	12	11	12	4	7	25.097	219	74.4	74.4	74.4	0.0511633	0.278817	-0.0499796	-0.0497556	0.0360461	-0.070512	-0.101428	0.0485152	By MS/MS	By MS/MS	By MS/MS	By MS/MS	By MS/MS	By MS/MS	By MS/MS
P33311	ATP-dependent permease MDL2, mitochondrial	MDL2	16	16	16	10	10	2	7	7	12	6	5	10	10	2	7	7	12	6	5	10	10	2	7	7	12	6	5	85.136	773	26.6	26.6	26.6	-0.34795	-0.0276014	-0.300519	-0.0767671	-0.0562212	-0.208644	-0.163543	0.207393	By MS/MS	By MS/MS	By MS/MS	By MS/MS	By MS/MS	By MS/MS	By MS/MS
P53252	Sphingolipid long chain base-responsive protein PIL1	PIL1	17	17	15	10	10	9	14	13	12	13	12	10	10	9	14	13	12	13	12	9	9	7	13	12	11	12	11	38.349	339	61.4	61.4	54.3	0.00432161	0.0870554	-0.0153013	0.00317044	0.0519985	-0.184851	0.0545012	0.0196308	By MS/MS	By MS/MS	By MS/MS	By MS/MS	By MS/MS	By MS/MS	By MS/MS
P32598	Serine/threonine-protein phosphatase PP1-2	GLC7	14	14	14	10	10	7	13	11	10	5	4	10	10	7	13	11	10	5	4	10	10	7	13	11	10	5	4	35.907	312	61.2	61.2	61.2	-0.122931	-0.112334	-0.20297	-0.136141	-0.134461	-0.106638	-0.138934	-0.094033	By MS/MS	By MS/MS	By MS/MS	By MS/MS	By MS/MS	By MS/MS	By MS/MS
Q04067	Eukaryotic translation initiation factor 3 subunit G	TIF35	13	13	13	10	10	9	9	9	12	5	6	10	10	9	9	9	12	5	6	10	10	9	9	9	12	5	6	30.501	274	59.9	59.9	59.9	0.144307	-0.0265136	-0.0515935	-0.0367626	-0.0997109	-0.0256175	-0.202555	-0.0917712	By MS/MS	By MS/MS	By MS/MS	By MS/MS	By MS/MS	By MS/MS	By MS/MS
P23641	Mitochondrial phosphate carrier protein;Mitochondrial phosphate carrier protein, N-terminally processed	MIR1	13	13	13	10	10	9	12	12	10	9	9	10	10	9	12	12	10	9	9	10	10	9	12	12	10	9	9	32.812	311	55.9	55.9	55.9	-0.0442111	-0.147506	-0.22923	-0.1633	-0.0693611	-0.158751	-0.173108	-0.249548	By MS/MS	By MS/MS	By MS/MS	By MS/MS	By MS/MS	By MS/MS	By MS/MS
P0CX56;P0CX55	40S ribosomal protein S18-B;40S ribosomal protein S18-A	RPS18B;RPS18A	12	12	12	10	10	9	9	8	11	11	11	10	10	9	9	8	11	11	11	10	10	9	9	8	11	11	11	17.037	146	69.9	69.9	69.9	0.0994972	0.055751	0.0223323	0.139469	0.0519985	-0.00345217	0.0465609	0.0263043	By MS/MS	By MS/MS	By MS/MS	By MS/MS	By MS/MS	By MS/MS	By MS/MS
P13298	Orotate phosphoribosyltransferase 1	URA5	12	12	10	10	10	7	8	10	9	4	2	10	10	7	8	10	9	4	2	8	9	5	7	8	7	4	2	24.664	226	54	54	44.7	0.0282862	0.10165	0.0282862	0.0903115	0.1956	-0.132562	0.0539454	-0.221169	By MS/MS	By MS/MS	By MS/MS	By MS/MS	By MS/MS	By MS/MS	By MS/MS
P53049	Oligomycin resistance ATP-dependent permease YOR1	YOR1	37	36	36	9	10	6	7	7	7	25	26	9	10	6	7	7	7	24	25	9	10	6	7	7	7	24	25	166.73	1477	26.5	25.9	25.9	0.208767	0.161823	0.117828	-0.214977	-0.394506	0.391218	0.204642	0.127765	By MS/MS	By MS/MS	By MS/MS	By MS/MS	By MS/MS	By MS/MS	By MS/MS
P11745	Ran GTPase-activating protein 1	RNA1	27	27	27	9	10	8	13	13	23	12	6	9	10	8	13	13	23	12	6	9	10	8	13	13	23	12	6	45.815	407	73.5	73.5	73.5	0.142087	0.0651587	0.0366088	0.11023	0.0820213	-0.0213211	0.0485152	0.0347792	By MS/MS	By MS/MS	By MS/MS	By MS/MS	By MS/MS	By MS/MS	By MS/MS
Q00816	Resistance to glucose repression protein 1	REG1	26	26	26	9	10	4	5	7	12	1	2	9	10	4	5	7	12	1	2	9	10	4	5	7	12	1	2	112.61	1014	35.6	35.6	35.6	-0.0550067	0.00144197	-0.249839	0.0308304	0.0356239	0.0206267	NaN	0.173383	By MS/MS	By MS/MS	By MS/MS	By MS/MS	By MS/MS	By MS/MS	By MS/MS
Q07844	Ribosome biogenesis ATPase RIX7	RIX7	24	24	24	9	10	9	6	9	12	10	5	9	10	9	6	9	12	10	5	9	10	9	6	9	12	10	5	93.068	837	38.8	38.8	38.8	0.286053	-0.172604	-0.327095	-0.110994	-0.196128	-0.0242671	-0.0811253	-0.455871	By MS/MS	By MS/MS	By MS/MS	By MS/MS	By MS/MS	By MS/MS	By MS/MS
P35729	Nucleoporin NUP120	NUP120	22	22	22	9	10	6	10	5	10	10	6	9	10	6	10	5	10	10	6	9	10	6	10	5	10	10	6	120.45	1037	24.5	24.5	24.5	-0.0748513	0.206768	0.026446	0.101785	0.215119	0.081476	-0.0394142	-0.0229766	By MS/MS	By MS/MS	By MS/MS	By MS/MS	By MS/MS	By MS/MS	By MS/MS
P23542	Aspartate aminotransferase, cytoplasmic	AAT2	21	21	21	9	10	10	12	10	14	13	8	9	10	10	12	10	14	13	8	9	10	10	12	10	14	13	8	46.057	418	62.2	62.2	62.2	0.049352	0.0301242	0.0535284	0.0140696	-0.00836297	-0.057782	-0.0835081	-0.0790665	By MS/MS	By MS/MS	By MS/MS	By MS/MS	By MS/MS	By MS/MS	By MS/MS
Q10740	Leukotriene A-4 hydrolase homolog	LAP2	21	21	21	9	10	5	8	7	14	11	8	9	10	5	8	7	14	11	8	9	10	5	8	7	14	11	8	77.352	671	36.1	36.1	36.1	0.0274372	-0.0619777	-0.0471148	-0.168771	0.0291348	-0.111352	0.00992041	0.152768	By MS/MS	By MS/MS	By MS/MS	By MS/MS	By MS/MS	By MS/MS	By MS/MS
P47083	U3 small nucleolar RNA-associated protein MPP10	MPP10	20	20	20	9	10	7	9	10	13	11	6	9	10	7	9	10	13	11	6	9	10	7	9	10	13	11	6	66.952	593	42.5	42.5	42.5	0.260026	0.202888	0.173127	0.275841	0.123269	0.248899	-0.0213943	0.00187429	By MS/MS	By MS/MS	By MS/MS	By MS/MS	By MS/MS	By MS/MS	By MS/MS
P27472	Glycogen [starch] synthase isoform 2	GSY2	24	24	19	9	10	10	9	8	13	17	12	9	10	10	9	8	13	17	12	6	7	7	8	7	11	14	9	80.078	705	40.3	40.3	33.3	-0.0538081	0.0360461	-0.0931094	-0.252896	0.0543623	-0.134477	-0.138092	-0.122271	By MS/MS	By MS/MS	By MS/MS	By MS/MS	By MS/MS	By MS/MS	By MS/MS
P28777	Chorismate synthase	ARO2	18	18	18	9	10	10	13	9	15	6	5	9	10	10	13	9	15	6	5	9	10	10	13	9	15	6	5	40.838	376	62	62	62	0.0024505	-0.0594198	-0.12975	-0.0500393	-0.0226248	-0.0743499	-0.175468	-0.0486509	By MS/MS	By MS/MS	By MS/MS	By MS/MS	By MS/MS	By MS/MS	By MS/MS
P32561	Histone deacetylase RPD3	RPD3	18	18	18	9	10	6	5	5	8	6	6	9	10	6	5	5	8	6	6	9	10	6	5	5	8	6	6	48.904	433	46.2	46.2	46.2	-0.13557	-0.187329	-0.0800117	-0.400568	-0.0574067	-0.222465	-0.235093	0.0961269	By MS/MS	By MS/MS	By MS/MS	By MS/MS	By MS/MS	By MS/MS	By MS/MS
P38712	ATP-dependent rRNA helicase RRP3	RRP3	16	16	16	9	10	5	8	9	11	8	4	9	10	5	8	9	11	8	4	9	10	5	8	9	11	8	4	55.968	501	42.1	42.1	42.1	0.140517	-0.0278073	0.0473988	0.00331439	0.092884	0.0717627	-0.0304866	0.0106366	By MS/MS	By MS/MS	By MS/MS	By MS/MS	By MS/MS	By MS/MS	By MS/MS
P25037	Ubiquitin carboxyl-terminal hydrolase 1	UBP1	16	16	16	9	10	6	7	7	8	4	3	9	10	6	7	7	8	4	3	9	10	6	7	7	8	4	3	92.768	809	25.3	25.3	25.3	0.105142	0.0440443	0.0565835	-0.112615	0.0169241	0.0843364	-0.100933	0.051024	By MS/MS	By MS/MS	By MS/MS	By MS/MS	By MS/MS	By MS/MS	By MS/MS
P53140	Protein RMD9, mitochondrial	RMD9	16	16	16	9	10	3	6	3	5	5	6	9	10	3	6	3	5	5	6	9	10	3	6	3	5	5	6	74.595	646	30.2	30.2	30.2	-0.105178	-0.133306	0.0954519	-0.0552315	0.263275	0.187008	-0.0810948	0.00417776	By MS/MS	By MS/MS	By MS/MS	By MS/MS	By MS/MS	By MS/MS	By MS/MS
P39013	Actin cytoskeleton-regulatory complex protein END3	END3	15	15	15	9	10	7	9	9	11	5	4	9	10	7	9	9	11	5	4	9	10	7	9	9	11	5	4	40.297	349	52.7	52.7	52.7	0.0875986	0.046002	-0.145845	0.138945	0.028852	-0.0522815	0.0869196	0.264717	By MS/MS	By MS/MS	By MS/MS	By MS/MS	By MS/MS	By MS/MS	By MS/MS
P36024	Phosphopantothenoylcysteine decarboxylase subunit SIS2	SIS2	14	14	13	9	10	6	5	5	7	1	1	9	10	6	5	5	7	1	1	8	9	5	4	4	6	1	1	62.477	562	33.6	33.6	31	-0.0122571	0.201006	0.0240359	0.176195	0.197488	-0.104527	NaN	NaN	By MS/MS	By MS/MS	By MS/MS	By MS/MS	By MS/MS	By MS/MS	By MS/MS
P50094	Inosine-5-monophosphate dehydrogenase 4	IMD4	20	12	12	9	10	11	9	9	14	12	11	3	4	6	4	4	7	6	4	3	4	6	4	4	7	6	4	56.393	524	47.5	27.5	27.5	-0.103038	-0.00442142	-0.107881	-0.0158701	-0.163866	0.0514417	-0.113473	-0.0732566	By MS/MS	By MS/MS	By MS/MS	By MS/MS	By MS/MS	By MS/MS	By MS/MS
P34760	Peroxiredoxin TSA1	TSA1	14	14	12	9	10	10	13	13	11	6	5	9	10	10	13	13	11	6	5	7	8	8	11	11	9	5	4	21.589	196	75.5	75.5	71.4	0.133432	-0.156161	-0.173742	-0.0469061	0.0140696	-0.139204	0.0147838	0.0661236	By MS/MS	By MS/MS	By MS/MS	By MS/MS	By MS/MS	By MS/MS	By MS/MS
P06106	Protein MET17;O-acetylhomoserine sulfhydrylase;O-acetylserine sulfhydrylase	MET17	11	11	11	9	10	3	8	8	10	6	6	9	10	3	8	8	10	6	6	9	10	3	8	8	10	6	6	48.671	444	30.2	30.2	30.2	0.0712135	0.0116388	-0.0216286	0.0277203	0.172872	0.0851527	0.0688771	-0.113177	By MS/MS	By MS/MS	By MS/MS	By MS/MS	By MS/MS	By MS/MS	By MS/MS
P38697;P39567	Inosine-5-monophosphate dehydrogenase 2	IMD2	17	7	7	9	10	6	9	9	12	7	7	3	3	2	3	3	3	1	1	3	3	2	3	3	3	1	1	56.529	523	46.7	15.1	15.1	-0.735692	-1.05484	-0.872869	-1.15197	-1.32391	-1.08375	NaN	NaN	By MS/MS	By MS/MS	By MS/MS	By MS/MS	By MS/MS	By MS/MS	By MS/MS
P53978	Elongation factor 3B	HEF3	13	1	1	9	10	7	10	10	12	10	6	1	1	1	1	1	1	0	0	1	1	1	1	1	1	0	0	115.87	1044	14.6	1.3	1.3	-0.248759	-0.302369	-0.120984	-0.303543	0.0465609	-0.37947	NaN	NaN	By MS/MS	By MS/MS	By MS/MS	By MS/MS	By MS/MS	By MS/MS	By matching
Q08822	Probable electron transfer flavoprotein-ubiquinone oxidoreductase, mitochondrial	CIR2	23	23	23	8	10	6	14	11	13	7	4	8	10	6	14	11	13	7	4	8	10	6	14	11	13	7	4	69.633	631	48.5	48.5	48.5	-0.452906	-0.206412	0.0576929	-0.124786	-0.025456	-0.100933	-0.0205014	0.124725	By MS/MS	By MS/MS	By MS/MS	By MS/MS	By MS/MS	By MS/MS	By MS/MS
P38630	Replication factor C subunit 1	RFC1	21	21	21	8	10	7	6	9	13	11	4	8	10	7	6	9	13	11	4	8	10	7	6	9	13	11	4	94.902	861	27.6	27.6	27.6	-0.117834	0.0241778	0.0561673	-0.0728317	-0.308216	0.0901759	0.0854247	-0.150753	By MS/MS	By MS/MS	By MS/MS	By MS/MS	By MS/MS	By MS/MS	By MS/MS
P38112	ATP-dependent RNA helicase MAK5	MAK5	20	20	20	8	10	6	9	10	17	7	5	8	10	6	9	10	17	7	5	8	10	6	9	10	17	7	5	87.047	773	28.8	28.8	28.8	-0.0761739	0.0698396	0.0275787	0.0976108	0.0931545	0.0160684	-0.00128457	0.086512	By MS/MS	By MS/MS	By MS/MS	By MS/MS	By MS/MS	By MS/MS	By MS/MS
P33334	Pre-mRNA-splicing factor 8	PRP8	20	20	20	8	10	3	7	3	8	7	5	8	10	3	7	3	8	7	5	8	10	3	7	3	8	7	5	279.5	2413	8.8	8.8	8.8	-0.0405711	0.133958	-0.200531	-0.0820413	-0.39244	0.0672257	-0.10611	0.0611541	By MS/MS	By MS/MS	By MS/MS	By MS/MS	By MS/MS	By MS/MS	By MS/MS
P29547	Elongation factor 1-gamma 1	CAM1	20	18	18	8	10	10	10	9	17	6	7	7	8	9	9	7	15	6	7	7	8	9	9	7	15	6	7	47.087	415	52.5	50.1	50.1	-0.00255583	0.103531	-0.0733022	0.00705194	0.125783	-0.0683472	-0.0275573	0.0196308	By MS/MS	By MS/MS	By MS/MS	By MS/MS	By MS/MS	By MS/MS	By MS/MS
Q03774	tRNA (guanine-N(7)-)-methyltransferase non-catalytic subunit TRM82	TRM82	18	18	18	8	10	8	11	10	10	5	2	8	10	8	11	10	10	5	2	8	10	8	11	10	10	5	2	50.487	444	47.5	47.5	47.5	0.163241	0.0144981	-0.166729	0.124063	0.0017302	0.175301	-0.1786	-0.0959746	By MS/MS	By MS/MS	By MS/MS	By MS/MS	By MS/MS	By MS/MS	By MS/MS
P38121	DNA polymerase alpha subunit B	POL12	17	17	17	8	10	6	11	6	8	2	3	8	10	6	11	6	8	2	3	8	10	6	11	6	8	2	3	78.773	705	38.3	38.3	38.3	-0.435905	-0.300075	-0.408282	-0.29373	-0.334498	-0.233091	0.518132	-0.519714	By MS/MS	By MS/MS	By MS/MS	By MS/MS	By MS/MS	By MS/MS	By MS/MS
Q01080	DNA-directed RNA polymerase I subunit RPA49	RPA49	16	16	16	8	10	4	11	9	10	5	5	8	10	4	11	9	10	5	5	8	10	4	11	9	10	5	5	46.65	415	52.8	52.8	52.8	-0.312635	-0.00174672	-0.343238	0.0416635	-0.0707544	-0.200697	-0.306359	-0.339966	By MS/MS	By MS/MS	By MS/MS	By MS/MS	By MS/MS	By MS/MS	By MS/MS
P38174	Methionine aminopeptidase 2	MAP2	16	16	16	8	10	5	9	8	10	9	5	8	10	5	9	8	10	9	5	8	10	5	9	8	10	9	5	47.518	421	37.1	37.1	37.1	0.0994972	0.0211954	0.09815	0.0167816	0.092884	-0.0495614	0.0356239	0.189413	By MS/MS	By MS/MS	By MS/MS	By MS/MS	By MS/MS	By MS/MS	By MS/MS
P32381	Actin-related protein 2	ARP2	15	15	15	8	10	7	9	8	11	9	8	8	10	7	9	8	11	9	8	8	10	7	9	8	11	9	8	44.073	391	42.5	42.5	42.5	-0.0670318	0.00129784	-0.245951	-0.223812	-0.188052	-0.173938	0.102994	-0.130065	By MS/MS	By MS/MS	By MS/MS	By MS/MS	By MS/MS	By MS/MS	By MS/MS
P32486	Beta-glucan synthesis-associated protein KRE6	KRE6	15	15	14	8	10	6	11	7	8	6	7	8	10	6	11	7	8	6	7	8	9	5	10	6	7	6	6	80.122	720	28.6	28.6	26.5	-0.536085	-0.288294	0.0368901	-0.186722	-0.118664	-0.239566	-0.369427	-0.25135	By MS/MS	By MS/MS	By MS/MS	By MS/MS	By MS/MS	By MS/MS	By MS/MS
P53250	Twinfilin-1	TWF1	12	12	12	8	10	6	6	9	10	5	4	8	10	6	6	9	10	5	4	8	10	6	6	9	10	5	4	37.07	332	51.2	51.2	51.2	-0.226628	0.0301242	-0.0110645	0.0972062	0.177089	-0.049039	-0.165176	-0.153671	By MS/MS	By MS/MS	By MS/MS	By MS/MS	By MS/MS	By MS/MS	By MS/MS
P09733	Tubulin alpha-1 chain	TUB1	12	7	7	8	10	8	10	9	11	5	5	5	6	5	6	6	7	3	2	5	6	5	6	6	7	3	2	49.799	447	36.2	21	21	0.0346383	-0.306127	-0.258874	-0.324058	-0.354501	-0.365518	-0.0666087	-0.0348548	By MS/MS	By MS/MS	By MS/MS	By MS/MS	By MS/MS	By MS/MS	By MS/MS
P38132	DNA replication licensing factor MCM7	MCM7	23	23	23	7	10	5	8	13	10	7	5	7	10	5	8	13	10	7	5	7	10	5	8	13	10	7	5	94.942	845	37.8	37.8	37.8	-0.238221	-0.230499	-0.0518328	-0.0772389	-0.186278	-0.280562	-0.113302	-0.323245	By MS/MS	By MS/MS	By MS/MS	By MS/MS	By MS/MS	By MS/MS	By MS/MS
P06782	Carbon catabolite-derepressing protein kinase	SNF1	20	20	20	7	10	7	7	8	12	10	8	7	10	7	7	8	12	10	8	7	10	7	7	8	12	10	8	72.045	633	43	43	43	-0.166422	-0.137918	-0.136173	0.361656	-0.115566	-0.11034	-0.31484	-0.206878	By MS/MS	By MS/MS	By MS/MS	By MS/MS	By MS/MS	By MS/MS	By MS/MS
P12753	DNA repair protein RAD50	RAD50	20	20	20	7	10	2	4	5	2	2	6	7	10	2	4	5	2	2	6	7	10	2	4	5	2	2	6	152.57	1312	18.4	18.4	18.4	0.0356239	-0.0284546	0.196733	0.231432	-0.562559	0.14496	0.1038	-0.172864	By MS/MS	By MS/MS	By MS/MS	By MS/MS	By MS/MS	By MS/MS	By MS/MS
P20448	ATP-dependent RNA helicase HCA4	HCA4	19	19	19	7	10	6	10	10	9	7	5	7	10	6	10	10	9	7	5	7	10	6	10	10	9	7	5	87.192	770	34.2	34.2	34.2	-0.172441	-0.185146	-0.0543474	-0.0125918	-0.22825	-0.122931	0.0615688	-0.175191	By MS/MS	By MS/MS	By MS/MS	By MS/MS	By MS/MS	By MS/MS	By MS/MS
Q08412	Ubiquitin-binding protein CUE5	CUE5	18	18	18	7	10	3	7	12	10	5	3	7	10	3	7	12	10	5	3	7	10	3	7	12	10	5	3	46.869	411	41.4	41.4	41.4	-0.201062	-0.210246	-0.431306	-0.216485	-0.328308	-0.107881	-0.136775	-0.172945	By MS/MS	By MS/MS	By MS/MS	By MS/MS	By MS/MS	By MS/MS	By MS/MS
P12868	Vacuolar membrane protein PEP5	PEP5	17	17	17	7	10	5	5	4	7	10	3	7	10	5	5	4	7	10	3	7	10	5	5	4	7	10	3	117.48	1029	17.8	17.8	17.8	-0.323624	-0.0672736	0.161952	-0.144616	0.0858325	-0.030973	0.0246034	-0.129545	By MS/MS	By MS/MS	By MS/MS	By MS/MS	By MS/MS	By MS/MS	By MS/MS
P36101	tRNA threonylcarbamoyladenosine dehydratase 2	TCD2	16	16	16	7	10	4	9	10	11	6	6	7	10	4	9	10	11	6	6	7	10	4	9	10	11	6	6	50.265	447	44.7	44.7	44.7	-0.0982893	-0.018995	-0.239396	-0.0687405	-0.0173878	-0.200664	-0.211548	-0.203303	By MS/MS	By MS/MS	By MS/MS	By MS/MS	By MS/MS	By MS/MS	By MS/MS
Q04924	Glucosidase 2 subunit beta	GTB1	15	15	15	7	10	4	7	6	7	3	1	7	10	4	7	6	7	3	1	7	10	4	7	6	7	3	1	79.907	702	26.6	26.6	26.6	0.123666	-0.0269545	-0.0779849	-0.198444	-0.190734	0.00460925	-0.0890218	NaN	By MS/MS	By MS/MS	By MS/MS	By MS/MS	By MS/MS	By MS/MS	By MS/MS
P25355	Copper transport protein 86	CTR86	15	15	15	7	10	5	5	3	6	6	1	7	10	5	5	3	6	6	1	7	10	5	5	3	6	6	1	65.205	563	32.7	32.7	32.7	0.0447438	-0.24168	-0.0481735	0.14496	-0.0346331	-0.166049	-0.158912	NaN	By MS/MS	By MS/MS	By MS/MS	By MS/MS	By MS/MS	By MS/MS	By MS/MS
P40161	Histone chaperone RTT106	RTT106	14	14	14	7	10	5	6	8	7	9	8	7	10	5	6	8	7	9	8	7	10	5	6	8	7	9	8	51.62	455	39.6	39.6	39.6	-0.191953	-0.24284	-0.233549	-0.0648118	-0.308555	-0.172587	-0.105178	-0.0226981	By MS/MS	By MS/MS	By MS/MS	By MS/MS	By MS/MS	By MS/MS	By MS/MS
P46949	Protein FYV8	FYV8	13	13	13	7	10	4	6	6	4	0	0	7	10	4	6	6	4	0	0	7	10	4	6	6	4	0	0	90.797	817	20	20	20	-0.0145724	0.0373119	-0.584371	0.0791562	-0.0611045	0.0708015	NaN	NaN	By MS/MS	By MS/MS	By MS/MS	By MS/MS	By MS/MS	By MS/MS	By matching
Q12221	mRNA-binding protein PUF2	PUF2	15	15	15	6	10	7	8	6	4	2	2	6	10	7	8	6	4	2	2	6	10	7	8	6	4	2	2	119.51	1075	22.1	22.1	22.1	-0.135855	-0.0159867	-0.400758	-0.302724	0.0522768	-0.188282	-0.379902	0.249749	By MS/MS	By MS/MS	By MS/MS	By MS/MS	By MS/MS	By MS/MS	By MS/MS
P53112	Peroxisomal membrane protein PEX14	PEX14	14	14	14	6	10	4	7	7	9	4	3	6	10	4	7	7	9	4	3	6	10	4	7	7	9	4	3	38.42	341	55.4	55.4	55.4	-0.00239686	0.0071955	0.00345832	-0.101629	-0.0454314	-0.141207	-0.202356	-0.0469509	By MS/MS	By MS/MS	By MS/MS	By MS/MS	By MS/MS	By MS/MS	By MS/MS
P13186	Serine/threonine-protein kinase KIN2	KIN2	22	22	22	5	10	5	6	7	5	7	4	5	10	5	6	7	5	7	4	5	10	5	6	7	5	7	4	128.34	1147	23.4	23.4	23.4	-0.399121	0.0894982	-0.519694	-0.175012	0.0529723	-0.122099	-0.0673492	-0.0775281	By MS/MS	By MS/MS	By MS/MS	By MS/MS	By MS/MS	By MS/MS	By MS/MS
Q08157	Uncharacterized membrane protein YOL019W	YOL019W	16	16	16	5	10	1	4	5	4	8	9	5	10	1	4	5	4	8	9	5	10	1	4	5	4	8	9	60.9	551	38.5	38.5	38.5	-0.219068	-0.122931	-0.553977	-0.161911	0.0447438	-0.33368	-0.0484719	-0.199322	By MS/MS	By MS/MS	By MS/MS	By MS/MS	By MS/MS	By MS/MS	By MS/MS
P39106	Alpha-1,3-mannosyltransferase MNN1	MNN1	15	15	15	5	10	2	5	2	5	4	6	5	10	2	5	2	5	4	6	5	10	2	5	2	5	4	6	88.528	762	19.4	19.4	19.4	0.181675	0.38084	-0.0439285	0.139862	NaN	0.152119	0.0521376	0.211012	By MS/MS	By MS/MS	By MS/MS	By MS/MS	By MS/MS	By MS/MS	By MS/MS
Q08965	Ribosome biogenesis protein BMS1	BMS1	31	31	31	16	9	10	13	8	18	16	12	16	9	10	13	8	18	16	12	16	9	10	13	8	18	16	12	135.57	1183	32.9	32.9	32.9	-0.215647	-0.217373	-0.219388	-0.223845	-0.242192	-0.10925	-0.148385	-0.269738	By MS/MS	By MS/MS	By MS/MS	By MS/MS	By MS/MS	By MS/MS	By MS/MS
P53552	THO complex subunit 2	THO2	31	31	31	14	9	10	9	5	17	9	11	14	9	10	9	5	17	9	11	14	9	10	9	5	17	9	11	183.93	1597	22.2	22.2	22.2	-0.299205	-0.119636	-0.140905	-0.476679	-0.487581	-0.0848692	-0.0578721	-0.192843	By MS/MS	By MS/MS	By MS/MS	By MS/MS	By MS/MS	By MS/MS	By MS/MS
P33202	Ubiquitin fusion degradation protein 4	UFD4	23	23	23	14	9	8	4	3	11	9	11	14	9	8	4	3	11	9	11	14	9	8	4	3	11	9	11	167.84	1483	19.2	19.2	19.2	-0.25312	-0.104666	-0.0426202	-0.206013	-0.355295	-0.235875	-0.183261	-0.154281	By MS/MS	By MS/MS	By MS/MS	By MS/MS	By MS/MS	By MS/MS	By MS/MS
P08004	Chitin synthase 1	CHS1	22	22	22	14	9	4	6	7	9	10	15	14	9	4	6	7	9	10	15	14	9	4	6	7	9	10	15	129.87	1131	25.8	25.8	25.8	-0.201062	-0.292475	-0.423952	-0.143198	-0.346335	-0.292917	-0.502975	-0.38178	By MS/MS	By MS/MS	By MS/MS	By MS/MS	By MS/MS	By MS/MS	By MS/MS
P32380	Spindle pole body component 110	SPC110	29	29	29	12	9	1	8	5	9	10	11	12	9	1	8	5	9	10	11	12	9	1	8	5	9	10	11	111.78	944	34	34	34	-0.0261316	-0.0293525	NaN	-0.0704211	0.116631	-0.132325	-0.302724	-0.211849	By MS/MS	By MS/MS	By MS/MS	By MS/MS	By MS/MS	By MS/MS	By MS/MS
P29496	Minichromosome maintenance protein 5	MCM5	23	22	22	12	9	7	3	8	12	12	3	11	8	6	3	7	11	11	2	11	8	6	3	7	11	11	2	86.41	775	38.2	36.3	36.3	0.105812	-0.151138	0.169284	-0.0495167	0.067088	0.0663992	0.0426443	0.00489684	By MS/MS	By MS/MS	By MS/MS	By MS/MS	By MS/MS	By MS/MS	By MS/MS
Q06344	Pre-rRNA-processing protein ESF1	ESF1	18	18	18	12	9	3	12	6	5	7	3	12	9	3	12	6	5	7	3	12	9	3	12	6	5	7	3	72.409	628	36.5	36.5	36.5	0.146395	-0.0336286	-0.287378	0.0855606	-0.0128684	-0.238034	-0.0439731	-0.181624	By MS/MS	By MS/MS	By MS/MS	By MS/MS	By MS/MS	By MS/MS	By MS/MS
P35169	Serine/threonine-protein kinase TOR1	TOR1	40	40	39	11	9	12	10	10	7	15	11	11	9	12	10	10	7	15	11	11	9	12	10	10	6	15	11	281.14	2470	20.2	20.2	19.9	-0.0139605	0.0071955	-0.0495017	-0.00914677	0.0618453	-0.239004	-0.013276	-0.0534937	By MS/MS	By MS/MS	By MS/MS	By MS/MS	By MS/MS	By MS/MS	By MS/MS
P36016	Heat shock protein 70 homolog LHS1	LHS1	26	26	26	11	9	7	13	11	16	5	6	11	9	7	13	11	16	5	6	11	9	7	13	11	16	5	6	99.57	881	35	35	35	0.118891	-0.236164	-0.155454	0.0325241	-0.0832482	0.0545012	-0.194295	-0.0710271	By MS/MS	By MS/MS	By MS/MS	By MS/MS	By MS/MS	By MS/MS	By MS/MS
P29469	DNA replication licensing factor MCM2	MCM2	26	26	25	11	9	9	10	10	14	15	8	11	9	9	10	10	14	15	8	10	8	8	10	9	13	14	7	98.778	868	36.3	36.3	34.6	-0.400892	-0.418466	-0.188463	0.0164963	-0.353395	-0.350578	-0.0807133	0.078883	By MS/MS	By MS/MS	By MS/MS	By MS/MS	By MS/MS	By MS/MS	By MS/MS
P12612	T-complex protein 1 subunit alpha	TCP1	23	23	23	11	9	8	10	11	16	15	11	11	9	8	10	11	16	15	11	11	9	8	10	11	16	15	11	60.48	559	47	47	47	0.174534	0.135272	0.0133551	-0.00862419	-0.100824	0.0136409	0.0490731	0.0244615	By MS/MS	By MS/MS	By MS/MS	By MS/MS	By MS/MS	By MS/MS	By MS/MS
P47102	ARF guanine-nucleotide exchange factor 1	GEA1	25	23	23	11	9	2	9	8	9	8	6	11	8	2	9	8	8	7	5	11	8	2	9	8	8	7	5	159.44	1408	21.2	20.4	20.4	-0.041328	-0.396669	0.354114	-0.0724221	-0.187954	-0.158945	-0.191475	-0.256407	By MS/MS	By MS/MS	By MS/MS	By MS/MS	By MS/MS	By MS/MS	By MS/MS
P39958	Rab GDP-dissociation inhibitor	GDI1	21	21	21	11	9	10	12	11	18	5	8	11	9	10	12	11	18	5	8	11	9	10	12	11	18	5	8	51.206	451	55.4	55.4	55.4	-0.0433039	-0.0886075	-0.224789	-0.0627008	-0.0271162	-0.0744411	-0.157126	0.151209	By MS/MS	By MS/MS	By MS/MS	By MS/MS	By MS/MS	By MS/MS	By MS/MS
P40850	Protein MKT1	MKT1	20	20	20	11	9	6	12	10	11	12	9	11	9	6	12	10	11	12	9	11	9	6	12	10	11	12	9	94.493	830	30.2	30.2	30.2	-0.16175	-0.124802	-0.059059	-0.085313	-0.0699061	-0.0872428	0.0204844	0.110096	By MS/MS	By MS/MS	By MS/MS	By MS/MS	By MS/MS	By MS/MS	By MS/MS
P20459	Eukaryotic translation initiation factor 2 subunit alpha	SUI2	19	19	19	11	9	10	13	10	14	7	5	11	9	10	13	10	14	7	5	11	9	10	13	10	14	7	5	34.717	304	62.5	62.5	62.5	0.10286	0.121148	-0.136157	0.055751	-0.0499796	0.044604	-0.0296175	0.0586628	By MS/MS	By MS/MS	By MS/MS	By MS/MS	By MS/MS	By MS/MS	By MS/MS
P09938	Ribonucleoside-diphosphate reductase small chain 1	RNR2	19	19	19	11	9	7	13	9	13	10	4	11	9	7	13	9	13	10	4	11	9	7	13	9	13	10	4	46.147	399	49.6	49.6	49.6	0.081476	0.100439	0.133432	0.16221	0.204642	-0.0076086	0.0817487	0.204892	By MS/MS	By MS/MS	By MS/MS	By MS/MS	By MS/MS	By MS/MS	By MS/MS
P12684	3-hydroxy-3-methylglutaryl-coenzyme A reductase 2	HMG2	20	20	18	11	9	4	9	6	8	9	13	11	9	4	9	6	8	9	13	9	8	3	7	5	6	8	11	115.69	1045	25.2	25.2	22.5	-0.526348	-0.24542	-0.472089	-0.177115	-0.099309	-0.439285	-0.388016	-0.456029	By MS/MS	By MS/MS	By MS/MS	By MS/MS	By MS/MS	By MS/MS	By MS/MS
P40164	Serine/threonine-protein phosphatase 4 regulatory subunit 3	PSY2	18	18	18	11	9	6	8	6	8	3	3	11	9	6	8	6	8	3	3	11	9	6	8	6	8	3	3	98.052	858	27.7	27.7	27.7	0.0017302	-0.362436	-0.277254	-0.0565662	0.0139267	-0.0867831	-0.397999	-0.0430066	By MS/MS	By MS/MS	By MS/MS	By MS/MS	By MS/MS	By MS/MS	By MS/MS
P32047	Protein MLF3	MLF3	17	17	17	11	9	7	13	10	7	4	3	11	9	7	13	10	7	4	3	11	9	7	13	10	7	4	3	49.21	452	60.2	60.2	60.2	-0.256218	-0.421341	-0.45421	-0.429479	-0.619803	-0.827948	0.471864	0.881508	By MS/MS	By MS/MS	By MS/MS	By MS/MS	By MS/MS	By MS/MS	By MS/MS
P25040	20S rRNA accumulation protein 4	TSR4	15	15	15	11	9	7	8	9	8	3	2	11	9	7	8	9	8	3	2	11	9	7	8	9	8	3	2	45.993	408	51.5	51.5	51.5	-0.024003	-0.123717	-0.0612701	-0.0173148	0.0116388	0.0976108	-0.0258966	-0.0472639	By MS/MS	By MS/MS	By MS/MS	By MS/MS	By MS/MS	By MS/MS	By MS/MS
P25491	Mitochondrial protein import protein MAS5	YDJ1	14	14	14	11	9	6	10	10	11	8	5	11	9	6	10	10	11	8	5	11	9	6	10	10	11	8	5	44.67	409	37.2	37.2	37.2	-0.191244	-0.27631	-0.304754	-0.0791122	-0.101939	-0.0898967	-0.237388	-0.356994	By MS/MS	By MS/MS	By MS/MS	By MS/MS	By MS/MS	By MS/MS	By MS/MS
P14843	Phospho-2-dehydro-3-deoxyheptonate aldolase, phenylalanine-inhibited	ARO3	14	14	13	11	9	7	11	10	10	7	5	11	9	7	11	10	10	7	5	11	9	7	11	10	10	7	4	41.069	370	50	50	48.1	0.130008	0.137635	0.0227584	0.0848807	0.0329472	0.20364	-0.00850809	-0.0539879	By MS/MS	By MS/MS	By MS/MS	By MS/MS	By MS/MS	By MS/MS	By MS/MS
P33442	40S ribosomal protein S1-A	RPS1A	17	17	5	11	9	13	10	10	15	15	12	11	9	13	10	10	15	15	12	3	2	4	2	2	5	3	3	28.743	255	60.8	60.8	16.5	0.225892	0.179001	0.115433	0.230941	0.15782	0.0271541	-0.0781067	0.00288251	By MS/MS	By MS/MS	By MS/MS	By MS/MS	By MS/MS	By MS/MS	By MS/MS
P12385	Eukaryotic peptide chain release factor subunit 1	SUP45	25	25	25	10	9	8	12	13	17	14	12	10	9	8	12	13	17	14	12	10	9	8	12	13	17	14	12	49.005	437	68	68	68	0.0735461	0.115699	-0.0244725	0.0825664	0.0756011	-0.0660044	-0.0126791	-0.020238	By MS/MS	By MS/MS	By MS/MS	By MS/MS	By MS/MS	By MS/MS	By MS/MS
P09624	Dihydrolipoyl dehydrogenase, mitochondrial	LPD1	24	24	24	10	9	13	12	12	19	12	9	10	9	13	12	12	19	12	9	10	9	13	12	12	19	12	9	54.009	499	52.9	52.9	52.9	-0.0386434	-0.00542028	-0.0328462	0.0918014	0.0840643	0.0451634	-0.0887609	0.0622599	By MS/MS	By MS/MS	By MS/MS	By MS/MS	By MS/MS	By MS/MS	By MS/MS
Q04636	FACT complex subunit POB3	POB3	21	21	21	10	9	8	7	7	11	9	5	10	9	8	7	7	11	9	5	10	9	8	7	7	11	9	5	62.993	552	40	40	40	0.167101	0.0893626	-0.0216579	0.0535284	-0.0581725	0.090718	0.0243197	0.0482362	By MS/MS	By MS/MS	By MS/MS	By MS/MS	By MS/MS	By MS/MS	By MS/MS
P53114	Mediator of RNA polymerase II transcription subunit 5	NUT1	21	21	21	10	9	8	6	4	10	5	6	10	9	8	6	4	10	5	6	10	9	8	6	4	10	5	6	128.79	1132	21.9	21.9	21.9	0.0277203	-0.0746537	-0.159299	-0.329142	-0.00978573	0.0936954	-0.27418	0.0623981	By MS/MS	By MS/MS	By MS/MS	By MS/MS	By MS/MS	By MS/MS	By MS/MS
P47135	Protein JSN1	JSN1	20	20	20	10	9	4	8	5	13	6	5	10	9	4	8	5	13	6	5	10	9	4	8	5	13	6	5	120.37	1091	24.9	24.9	24.9	-0.198659	-0.112475	-0.118085	-0.44183	-0.325322	-0.0419666	-0.149201	0.147437	By MS/MS	By MS/MS	By MS/MS	By MS/MS	By MS/MS	By MS/MS	By MS/MS
P16550	Protein APA1;5,5-P-1,P-4-tetraphosphate phosphorylase;ADP-sulfurylase	APA1	20	20	20	10	9	9	10	7	12	11	5	10	9	9	10	7	12	11	5	10	9	9	10	7	12	11	5	36.492	321	67.6	67.6	67.6	0.0740944	-0.121377	0.141302	-0.112755	-0.121549	0.252173	0.141956	0.124857	By MS/MS	By MS/MS	By MS/MS	By MS/MS	By MS/MS	By MS/MS	By MS/MS
P33298	26S protease regulatory subunit 6B homolog	RPT3	21	20	20	10	9	9	10	9	10	13	11	9	8	8	9	9	9	12	10	9	8	8	9	9	9	12	10	47.893	428	54.2	51.4	51.4	-0.0897739	-0.129876	-0.204881	-0.134477	-0.284405	-0.31554	-0.176919	-0.102884	By MS/MS	By MS/MS	By MS/MS	By MS/MS	By MS/MS	By MS/MS	By MS/MS
P38682	ADP-ribosylation factor GTPase-activating protein GLO3	GLO3	20	20	20	10	9	7	12	8	9	5	5	10	9	7	12	8	9	5	5	10	9	7	12	8	9	5	5	55.093	493	57.8	57.8	57.8	0.00791308	-0.0732263	-0.301853	0.0244615	-0.0909873	0.0710762	0.0780633	-0.243967	By MS/MS	By MS/MS	By MS/MS	By MS/MS	By MS/MS	By MS/MS	By MS/MS
P40157	Vacuolar import and degradation protein 27	VID27	19	19	19	10	9	3	5	6	11	7	5	10	9	3	5	6	11	7	5	10	9	3	5	6	11	7	5	88.845	782	26.6	26.6	26.6	-0.142911	-0.0831718	-0.252123	-0.235773	-0.203651	-0.0920941	-0.0764629	0.339365	By MS/MS	By MS/MS	By MS/MS	By MS/MS	By MS/MS	By MS/MS	By MS/MS
Q05029	Protein BCH1	BCH1	18	18	18	10	9	5	8	4	9	6	6	10	9	5	8	4	9	6	6	10	9	5	8	4	9	6	6	82.048	724	28.5	28.5	28.5	-0.328308	-0.230668	-0.251796	-0.346757	-0.378419	-0.153013	-0.207345	-0.298797	By MS/MS	By MS/MS	By MS/MS	By MS/MS	By MS/MS	By MS/MS	By MS/MS
P36421	Tyrosine--tRNA ligase, cytoplasmic	TYS1	17	17	17	10	9	9	8	6	14	13	9	10	9	9	8	6	14	13	9	10	9	9	8	6	14	13	9	44.019	394	47.2	47.2	47.2	-0.19248	-0.168528	-0.177327	-0.183032	-0.131851	-0.351811	-0.307341	-0.278724	By MS/MS	By MS/MS	By MS/MS	By MS/MS	By MS/MS	By MS/MS	By MS/MS
P32178	Chorismate mutase	ARO7	17	17	17	10	9	3	10	7	12	6	1	10	9	3	10	7	12	6	1	10	9	3	10	7	12	6	1	29.747	256	65.6	65.6	65.6	-0.128819	-0.216753	-0.125164	-0.0892059	-0.0962676	-0.313728	-0.852928	NaN	By MS/MS	By MS/MS	By MS/MS	By MS/MS	By MS/MS	By MS/MS	By MS/MS
P39101	Protein CAJ1	CAJ1	17	17	17	10	9	5	7	7	12	4	2	10	9	5	7	7	12	4	2	10	9	5	7	7	12	4	2	44.854	391	45.3	45.3	45.3	0.144177	0.206768	-0.16869	0.186881	0.1149	0.0673634	0.143132	-0.0756568	By MS/MS	By MS/MS	By MS/MS	By MS/MS	By MS/MS	By MS/MS	By MS/MS
P32621	Guanosine-diphosphatase	GDA1	17	17	17	10	9	3	11	11	11	7	8	10	9	3	11	11	11	7	8	10	9	3	11	11	11	7	8	56.821	518	50.4	50.4	50.4	-0.193156	-0.182442	-0.343678	-0.211264	-0.385997	-0.10684	-0.0458484	-0.332408	By MS/MS	By MS/MS	By MS/MS	By MS/MS	By MS/MS	By MS/MS	By MS/MS
P53946	Actin-related protein 5	ARP5	17	17	17	10	9	6	6	6	9	2	2	10	9	6	6	6	9	2	2	10	9	6	6	6	9	2	2	87.559	755	29.9	29.9	29.9	0.0550568	-0.125132	0.129876	0.0142124	-0.00244022	-0.0350765	0.0164963	-0.343934	By MS/MS	By MS/MS	By MS/MS	By MS/MS	By MS/MS	By MS/MS	By MS/MS
P33330	Phosphoserine aminotransferase	SER1	16	16	16	10	9	7	11	12	16	10	4	10	9	7	11	12	16	10	4	10	9	7	11	12	16	10	4	43.415	395	56.2	56.2	56.2	0.00489684	-0.100732	0.221197	0.0776532	0.0999011	0.187894	0.100843	-0.0633338	By MS/MS	By MS/MS	By MS/MS	By MS/MS	By MS/MS	By MS/MS	By MS/MS
P12683	3-hydroxy-3-methylglutaryl-coenzyme A reductase 1	HMG1	17	15	15	10	9	6	10	7	9	11	7	8	8	5	8	6	7	10	5	8	8	5	8	6	7	10	5	115.62	1054	21.4	18.8	18.8	-0.240998	-0.215714	0.064331	-0.183851	-0.240333	-0.327131	-0.509984	-0.341208	By MS/MS	By MS/MS	By MS/MS	By MS/MS	By MS/MS	By MS/MS	By MS/MS
Q01662	Methionine aminopeptidase 1	MAP1	15	15	15	10	9	6	9	9	8	4	3	10	9	6	9	9	8	4	3	10	9	6	9	9	8	4	3	43.373	387	51.4	51.4	51.4	-0.394221	-0.142767	0.00345832	-0.0266312	-0.0789293	-0.193668	-0.172035	-0.138886	By MS/MS	By MS/MS	By MS/MS	By MS/MS	By MS/MS	By MS/MS	By MS/MS
P39007	Dolichyl-diphosphooligosaccharide--protein glycosyltransferase subunit STT3	STT3	14	14	14	10	9	8	7	7	10	3	5	10	9	8	7	7	10	3	5	10	9	8	7	7	10	3	5	81.528	718	18.8	18.8	18.8	0.0935602	0.0606008	0.167358	0.10742	-0.1794	-0.163009	-0.483803	-0.185245	By MS/MS	By MS/MS	By MS/MS	By MS/MS	By MS/MS	By MS/MS	By MS/MS
P41277	Glycerol-1-phosphate phosphohydrolase 1	RHR2	17	17	10	10	9	11	10	10	13	10	6	10	9	11	10	10	13	10	6	7	5	6	8	8	7	6	3	27.947	250	66.8	66.8	45.2	0.128953	0.159112	0.276556	0.206518	0.0515809	0.147437	0.217355	0.165558	By MS/MS	By MS/MS	By MS/MS	By MS/MS	By MS/MS	By MS/MS	By MS/MS
P34077	Nucleoporin NIC96	NIC96	26	26	26	9	9	5	11	8	14	14	11	9	9	5	11	8	14	14	11	9	9	5	11	8	14	14	11	96.173	839	34.7	34.7	34.7	0.111298	0.151859	0.298893	0.213876	-0.0448955	0.0877344	0.0822938	0.0169241	By MS/MS	By MS/MS	By MS/MS	By MS/MS	By MS/MS	By MS/MS	By MS/MS
P17649	4-aminobutyrate aminotransferase	UGA1	23	23	23	9	9	9	11	6	14	2	1	9	9	9	11	6	14	2	1	9	9	9	11	6	14	2	1	52.946	471	56.1	56.1	56.1	0.339708	-0.043185	0.227371	-0.075064	-0.0517131	0.0641931	0.119423	NaN	By MS/MS	By MS/MS	By MS/MS	By MS/MS	By MS/MS	By MS/MS	By MS/MS
P14772	Bile pigment transporter 1	BPT1	26	23	23	9	9	5	8	5	12	18	10	9	9	4	8	5	11	17	9	9	9	4	8	5	11	17	9	176.87	1559	18.8	17.3	17.3	0.0612923	-0.0757329	0.129349	-0.225059	-0.129797	-0.0572866	-0.0925248	0.0315364	By MS/MS	By MS/MS	By MS/MS	By MS/MS	By MS/MS	By MS/MS	By MS/MS
Q12453	Cytoplasmic export protein 1	CEX1	23	23	23	9	9	7	9	8	9	12	9	9	9	7	9	8	9	12	9	9	9	7	9	8	9	12	9	84.768	761	35.6	35.6	35.6	-0.0592243	-0.216317	-0.225194	-0.239668	-0.198941	-0.223694	-0.0431553	-0.0131449	By MS/MS	By MS/MS	By MS/MS	By MS/MS	By MS/MS	By MS/MS	By MS/MS
P32794	ATPase family gene 2 protein	AFG2	22	22	22	9	9	4	7	6	12	8	6	9	9	4	7	6	12	8	6	9	9	4	7	6	12	8	6	84.747	780	40.5	40.5	40.5	-0.271165	-0.0219801	-0.162929	-0.417328	-0.12529	-0.0439285	-0.284194	0.068602	By MS/MS	By MS/MS	By MS/MS	By MS/MS	By MS/MS	By MS/MS	By MS/MS
P38795	Glutamine-dependent NAD(+) synthetase	QNS1	21	21	21	9	9	9	12	10	12	4	3	9	9	9	12	10	12	4	3	9	9	9	12	10	12	4	3	80.685	714	39.9	39.9	39.9	0.0177794	0.207143	0.328492	0.147437	0.0336521	0.0550568	-0.0455208	-0.0996027	By MS/MS	By MS/MS	By MS/MS	By MS/MS	By MS/MS	By MS/MS	By MS/MS
Q12149	Exosome complex exonuclease RRP6	RRP6	19	19	19	9	9	7	5	6	11	6	7	9	9	7	5	6	11	6	7	9	9	7	5	6	11	6	7	84.038	733	32.5	32.5	32.5	-0.0701484	-0.356384	0.193204	-0.0938637	0.0659858	-0.139554	-0.346041	-0.247628	By MS/MS	By MS/MS	By MS/MS	By MS/MS	By MS/MS	By MS/MS	By MS/MS
Q03735	RNA-binding protein NAB6	NAB6	19	19	19	9	9	7	5	4	10	6	5	9	9	7	5	4	10	6	5	9	9	7	5	4	10	6	5	126.14	1134	20.6	20.6	20.6	-0.194212	-0.355239	-0.433682	-0.0880094	-0.148433	-0.131945	-0.203203	-0.101149	By MS/MS	By MS/MS	By MS/MS	By MS/MS	By MS/MS	By MS/MS	By MS/MS
Q08960	S-adenosyl-L-methionine-dependent tRNA 4-demethylwyosine synthase	TYW1	19	19	19	9	9	2	5	4	8	9	7	9	9	2	5	4	8	9	7	9	9	2	5	4	8	9	7	89.804	810	25.3	25.3	25.3	0.310922	0.0912598	0.105678	-0.0314152	0.0330882	0.142609	0.107152	-0.224435	By MS/MS	By MS/MS	By MS/MS	By MS/MS	By MS/MS	By MS/MS	By MS/MS
P27637	Bud site selection protein 14	BUD14	19	19	19	9	9	2	10	9	4	2	5	9	9	2	10	9	4	2	5	9	9	2	10	9	4	2	5	78.981	709	39.2	39.2	39.2	-1.15274	-1.1466	-1.226	-1.19985	-1.38244	-1.04421	-0.790335	-0.947	By MS/MS	By MS/MS	By MS/MS	By MS/MS	By MS/MS	By MS/MS	By MS/MS
P53312	Succinyl-CoA ligase [ADP-forming] subunit beta, mitochondrial	LSC2	18	18	18	9	9	5	11	8	15	8	8	9	9	5	11	8	15	8	8	9	9	5	11	8	15	8	8	46.9	427	51.5	51.5	51.5	-0.475555	-0.297874	-0.584652	-0.208328	-0.337175	-0.242294	-0.278024	-0.411714	By MS/MS	By MS/MS	By MS/MS	By MS/MS	By MS/MS	By MS/MS	By MS/MS
P32468	Cell division control protein 12	CDC12	18	18	18	9	9	4	9	8	12	10	9	9	9	4	9	8	12	10	9	9	9	4	9	8	12	10	9	46.667	407	53.6	53.6	53.6	-0.477181	-0.233312	0.081476	0.0739573	0.144307	-0.131313	-0.19164	-0.227388	By MS/MS	By MS/MS	By MS/MS	By MS/MS	By MS/MS	By MS/MS	By MS/MS
P38626	NADH-cytochrome b5 reductase 1	CBR1	17	17	17	9	9	6	9	8	13	7	7	9	9	6	9	8	13	7	7	9	9	6	9	8	13	7	7	31.493	284	63.4	63.4	63.4	-0.00303285	0.154454	0.072586	0.00201836	-0.123308	-0.038273	-0.088853	-0.212066	By MS/MS	By MS/MS	By MS/MS	By MS/MS	By MS/MS	By MS/MS	By MS/MS
Q06146	Uncharacterized protein YLR257W	YLR257W	16	16	16	9	9	5	10	8	14	4	3	9	9	5	10	8	14	4	3	9	9	5	10	8	14	4	3	35.998	321	65.4	65.4	65.4	0.100978	-0.0179428	-0.0181035	0.00532812	-0.13125	-0.0966069	-0.029809	-0.247594	By MS/MS	By MS/MS	By MS/MS	By MS/MS	By MS/MS	By MS/MS	By MS/MS
P40093;REV__P40093	UPF0160 protein YER156C	YER156C	15	15	15	9	9	8	7	9	11	9	5	9	9	8	7	9	11	9	5	9	9	8	7	9	11	9	5	38.174	338	53	53	53	-0.217256	0.0210533	-0.24284	-0.155775	-0.132673	-0.0706332	0.0546401	-0.0450295	By MS/MS	By MS/MS	By MS/MS	By MS/MS	By MS/MS	By MS/MS	By MS/MS
Q08985;Q04898	Homocysteine S-methyltransferase 2	SAM4	16	16	15	9	9	6	9	8	11	5	4	9	9	6	9	8	11	5	4	9	9	6	9	8	11	4	4	36.668	325	57.5	57.5	55.4	0.238298	0.238665	0.225028	-0.00914677	0.121546	-0.0240324	0.172872	-0.158526	By MS/MS	By MS/MS	By MS/MS	By MS/MS	By MS/MS	By MS/MS	By MS/MS
P38225	Very long-chain fatty acid transport protein	FAT1	15	15	15	9	9	5	8	5	11	3	3	9	9	5	8	5	11	3	3	9	9	5	8	5	11	3	3	77.14	669	31.4	31.4	31.4	-0.267531	-0.145526	-0.259996	-0.0557262	0.0143553	-0.00647779	-0.307073	-0.450617	By MS/MS	By MS/MS	By MS/MS	By MS/MS	By MS/MS	By MS/MS	By MS/MS
Q06489	Methylthioribose-1-phosphate isomerase	MRI1	15	15	15	9	9	10	10	10	8	6	6	9	9	10	10	10	8	6	6	9	9	10	10	10	8	6	6	45.02	411	43.6	43.6	43.6	-0.0793256	-0.0986909	-0.0990154	-0.072058	-0.0365259	-0.11505	-0.156997	-0.206262	By MS/MS	By MS/MS	By MS/MS	By MS/MS	By MS/MS	By MS/MS	By MS/MS
Q06169	Peroxisomal membrane protein PEX30	PEX30	15	15	15	9	9	0	8	6	6	8	3	9	9	0	8	6	6	8	3	9	9	0	8	6	6	8	3	59.461	523	40.5	40.5	40.5	0.346531	0.245374	NaN	0.19131	0.22404	0.0694272	0.161694	0.137241	By MS/MS	By MS/MS	By matching	By MS/MS	By MS/MS	By MS/MS	By MS/MS
Q12341	Histone acetyltransferase type B catalytic subunit	HAT1	15	15	15	9	9	5	6	9	4	2	2	9	9	5	6	9	4	2	2	9	9	5	6	9	4	2	2	43.872	374	43.6	43.6	43.6	0.0353424	-0.0775738	-0.160895	0.228234	-0.138426	0.00144197	-0.144983	0.454702	By MS/MS	By MS/MS	By MS/MS	By MS/MS	By MS/MS	By MS/MS	By MS/MS
P22203	V-type proton ATPase subunit E	VMA4	14	14	14	9	9	8	10	10	12	9	7	9	9	8	10	10	12	9	7	9	9	8	10	10	12	9	7	26.471	233	60.9	60.9	60.9	-0.018688	0.0140696	-0.147042	0.057277	-0.0711635	-0.0216433	-0.293394	-0.209762	By MS/MS	By MS/MS	By MS/MS	By MS/MS	By MS/MS	By MS/MS	By MS/MS
P47018	Maintenance of telomere capping protein 1	MTC1	14	14	14	9	9	5	8	10	9	7	8	9	9	5	8	10	9	7	8	9	9	5	8	10	9	7	8	53.477	478	34.5	34.5	34.5	0.305562	0.377512	0.181675	0.282973	0.308594	0.192699	0.122209	0.252658	By MS/MS	By MS/MS	By MS/MS	By MS/MS	By MS/MS	By MS/MS	By MS/MS
P41805	60S ribosomal protein L10	RPL10	13	13	13	9	9	8	6	8	9	9	10	9	9	8	6	8	9	9	10	9	9	8	6	8	9	9	10	25.361	221	48	48	48	0.112767	0.168257	0.137897	0.235605	0.164143	0.0806577	0.0569996	0.0384362	By MS/MS	By MS/MS	By MS/MS	By MS/MS	By MS/MS	By MS/MS	By MS/MS
P05755	40S ribosomal protein S9-B	RPS9B	14	14	2	9	9	8	10	10	12	12	11	9	9	8	10	10	12	12	11	2	2	1	2	2	2	1	1	22.298	195	50.3	50.3	8.2	0.00345832	-0.0681657	0.102053	-0.0795847	-0.0310761	0.0426443	0.072586	0.0315364	By MS/MS	By MS/MS	By MS/MS	By MS/MS	By MS/MS	By MS/MS	By MS/MS
O13516	40S ribosomal protein S9-A	RPS9A	14	2	2	9	9	7	10	10	11	13	11	2	2	0	2	2	1	2	1	2	2	0	2	2	1	2	1	22.443	197	50.8	9.1	9.1	0.159112	0.214622	NaN	0.171719	0.173383	0.205142	0.24123	0.258459	By MS/MS	By MS/MS	By matching	By MS/MS	By MS/MS	By MS/MS	By MS/MS
Q04958	Lysophospholipase NTE1	NTE1	27	27	27	8	9	7	7	7	8	7	10	8	9	7	7	7	8	7	10	8	9	7	7	7	8	7	10	187.13	1679	19.4	19.4	19.4	-0.328942	-0.589008	-0.492079	-0.971516	-0.344721	-0.314894	-0.344318	-0.441008	By MS/MS	By MS/MS	By MS/MS	By MS/MS	By MS/MS	By MS/MS	By MS/MS
P29539	Telomere length regulator protein RIF1	RIF1	27	27	27	8	9	3	6	3	8	7	8	8	9	3	6	3	8	7	8	8	9	3	6	3	8	7	8	217.93	1916	17.5	17.5	17.5	-0.0102651	-0.109048	-0.323317	0.173767	-0.0969	0.0432045	-0.328815	-0.271461	By MS/MS	By MS/MS	By MS/MS	By MS/MS	By MS/MS	By MS/MS	By MS/MS
Q04279	Eisosome protein SEG1	SEG1	26	26	26	8	9	2	8	7	14	0	1	8	9	2	8	7	14	0	1	8	9	2	8	7	14	0	1	105.87	960	36.7	36.7	36.7	-0.343421	0.100036	-0.0979341	-0.180626	-0.350614	-0.206795	NaN	NaN	By MS/MS	By MS/MS	By MS/MS	By MS/MS	By MS/MS	By MS/MS	By matching
P39104	Phosphatidylinositol 4-kinase PIK1	PIK1	22	22	22	8	9	5	13	11	9	9	5	8	9	5	13	11	9	9	5	8	9	5	13	11	9	9	5	119.92	1066	27.3	27.3	27.3	0.0542233	0.223299	0.100439	-0.0488449	0.0340748	-0.0184688	-0.15711	-0.158751	By MS/MS	By MS/MS	By MS/MS	By MS/MS	By MS/MS	By MS/MS	By MS/MS
P38810	SED5-binding protein 3	SFB3	21	21	21	8	9	13	7	9	14	11	6	8	9	13	7	9	14	11	6	8	9	13	7	9	14	11	6	103.95	929	32.7	32.7	32.7	-0.025177	0.0663992	-0.181984	-0.138982	0.142348	-0.0805913	-0.0403189	-0.0826523	By MS/MS	By MS/MS	By MS/MS	By MS/MS	By MS/MS	By MS/MS	By MS/MS
Q02979	Glycerophosphodiester phosphodiesterase GDE1	GDE1	21	21	21	8	9	5	11	7	7	8	8	8	9	5	11	7	7	8	8	8	9	5	11	7	7	8	8	138.01	1223	22.5	22.5	22.5	-0.284493	-0.22006	0.137372	-0.233549	-0.453439	-0.264495	-0.308144	-0.429906	By MS/MS	By MS/MS	By MS/MS	By MS/MS	By MS/MS	By MS/MS	By MS/MS
P36148	Glycerol-3-phosphate O-acyltransferase 2	GPT2	20	20	20	8	9	8	7	8	14	6	2	8	9	8	7	8	14	6	2	8	9	8	7	8	14	6	2	83.644	743	34.6	34.6	34.6	-0.195583	-0.00887094	0.0298416	-0.28692	-0.0170666	-0.168788	-0.0669562	-0.10507	By MS/MS	By MS/MS	By MS/MS	By MS/MS	By MS/MS	By MS/MS	By MS/MS
P40032	Prolyl 3,4-dihydroxylase TPA1	TPA1	20	20	20	8	9	5	16	13	12	5	3	8	9	5	16	13	12	5	3	8	9	5	16	13	12	5	3	74.041	644	48.4	48.4	48.4	0.173639	0.160662	0.259544	-0.00849357	0.0122111	-0.119714	0.067501	-0.0222585	By MS/MS	By MS/MS	By MS/MS	By MS/MS	By MS/MS	By MS/MS	By MS/MS
P08539	Guanine nucleotide-binding protein alpha-1 subunit	GPA1	20	20	20	8	9	6	9	7	8	13	12	8	9	6	9	7	8	13	12	8	9	6	9	7	8	13	12	54.075	472	44.1	44.1	44.1	0.0514417	0.316725	0.0177794	0.20063	0.123004	0.016211	0.193961	0.072586	By MS/MS	By MS/MS	By MS/MS	By MS/MS	By MS/MS	By MS/MS	By MS/MS
P53959	Conserved oligomeric Golgi complex subunit 6	COG6	20	20	20	8	9	7	6	7	4	7	5	8	9	7	6	7	4	7	5	8	9	7	6	7	4	7	5	96.975	839	31.5	31.5	31.5	0.0590783	-0.0375472	0.171207	-0.168674	0.33514	-0.247868	-0.157753	-0.0591041	By MS/MS	By MS/MS	By MS/MS	By MS/MS	By MS/MS	By MS/MS	By MS/MS
P16547	Mitochondrial outer membrane protein OM45	OM45	19	19	19	8	9	3	4	4	14	2	0	8	9	3	4	4	14	2	0	8	9	3	4	4	14	2	0	44.58	393	47.6	47.6	47.6	0.0817487	0.235605	0.360308	0.0487942	0.229711	-0.201609	-0.55616	NaN	By MS/MS	By MS/MS	By MS/MS	By MS/MS	By MS/MS	By MS/MS	By MS/MS
P40343	Vacuolar protein sorting-associated protein 27	VPS27	19	19	19	8	9	4	6	10	8	4	1	8	9	4	6	10	8	4	1	8	9	4	6	10	8	4	1	70.973	622	33.6	33.6	33.6	0.0292762	-0.064842	-0.130129	-0.0199016	-0.121612	-0.0395328	-0.341592	NaN	By MS/MS	By MS/MS	By MS/MS	By MS/MS	By MS/MS	By MS/MS	By MS/MS
P14164	ARS-binding factor 1	ABF1	18	18	18	8	9	4	8	7	9	7	5	8	9	4	8	7	9	7	5	8	9	4	8	7	9	7	5	81.752	731	38.7	38.7	38.7	0.0720372	0.197865	0.102725	0.11023	0.0633649	0.0687396	0.102188	0.111566	By MS/MS	By MS/MS	By MS/MS	By MS/MS	By MS/MS	By MS/MS	By MS/MS
P51534	SWI5-dependent HO expression protein 4	SHE4	17	17	17	8	9	5	9	9	6	6	3	8	9	5	9	9	6	6	3	8	9	5	9	9	6	6	3	89.552	789	26.5	26.5	26.5	0.160017	0.146525	0.242206	-0.25355	0.0190614	-0.324419	-0.252638	-0.029058	By MS/MS	By MS/MS	By MS/MS	By MS/MS	By MS/MS	By MS/MS	By MS/MS
Q04322	Probable GTPase-activating protein GYL1	GYL1	17	17	17	8	9	2	8	4	6	4	0	8	9	2	8	4	6	4	0	8	9	2	8	4	6	4	0	82.13	720	30.1	30.1	30.1	0.260748	0.0899049	-0.0950651	-0.0992781	0.117695	0.135272	-0.314105	NaN	By MS/MS	By MS/MS	By MS/MS	By MS/MS	By MS/MS	By MS/MS	By MS/MS
P32288	Glutamine synthetase	GLN1	16	16	16	8	9	6	11	10	14	9	6	8	9	6	11	10	14	9	6	8	9	6	11	10	14	9	6	41.766	370	53.8	53.8	53.8	0.0186342	0.170438	-0.479412	0.0949116	0.101919	0.116099	0.0368901	0.0416635	By MS/MS	By MS/MS	By MS/MS	By MS/MS	By MS/MS	By MS/MS	By MS/MS
Q01532-2;Q01532	Cysteine proteinase 1, mitochondrial	LAP3	16	16	16	8	9	7	10	10	12	8	4	8	9	7	10	10	12	8	4	8	9	7	10	10	12	8	4	52.088	454	48	48	48	-0.060954	-0.0408382	0.196103	0.172359	0.259423	0.19333	-0.184326	0.0167816	By MS/MS	By MS/MS	By MS/MS	By MS/MS	By MS/MS	By MS/MS	By MS/MS
Q12480	Probable electron transfer flavoprotein subunit alpha, mitochondrial	AIM45	16	16	16	8	9	6	8	10	12	8	4	8	9	6	8	10	12	8	4	8	9	6	8	10	12	8	4	36.802	344	68.3	68.3	68.3	-0.141032	-0.147458	-0.315756	-0.120216	-0.218548	-0.104682	-0.181264	-0.0689675	By MS/MS	By MS/MS	By MS/MS	By MS/MS	By MS/MS	By MS/MS	By MS/MS
Q12250	26S proteasome regulatory subunit RPN5	RPN5	16	16	16	8	9	8	8	6	12	9	7	8	9	8	8	6	12	9	7	8	9	8	8	6	12	9	7	51.768	445	35.3	35.3	35.3	0.100036	0.166458	-0.093448	0.177982	0.0199154	0.0597706	0.0280033	-0.0961133	By MS/MS	By MS/MS	By MS/MS	By MS/MS	By MS/MS	By MS/MS	By MS/MS
P43590	Uncharacterized peptidase YFR006W	YFR006W	16	16	16	8	9	9	10	12	11	5	5	8	9	9	10	12	11	5	5	8	9	9	10	12	11	5	5	61.753	535	41.3	41.3	41.3	-0.282842	-0.291822	-0.243472	-0.363401	-0.17568	-0.260083	-0.351792	-0.230618	By MS/MS	By MS/MS	By MS/MS	By MS/MS	By MS/MS	By MS/MS	By MS/MS
Q02908	Elongator complex protein 3	ELP3	16	16	16	8	9	6	10	6	11	9	6	8	9	6	10	6	11	9	6	8	9	6	10	6	11	9	6	63.656	557	30.3	30.3	30.3	-0.206063	-0.308269	-0.186245	-0.242106	-0.119322	0.0297002	-0.256028	-0.00174672	By MS/MS	By MS/MS	By MS/MS	By MS/MS	By MS/MS	By MS/MS	By MS/MS
Q08886;REV__P21268	Guanine nucleotide-binding protein subunit beta 1	GPB1	16	16	16	8	9	5	2	2	3	5	4	8	9	5	2	2	3	5	4	8	9	5	2	2	3	5	4	100.94	897	23.2	23.2	23.2	-0.131629	-0.123245	-0.345015	-1.3373	0.108357	0.0861044	-0.0705423	-0.174328	By MS/MS	By MS/MS	By MS/MS	By MS/MS	By MS/MS	By MS/MS	By MS/MS
Q12068	NADPH-dependent methylglyoxal reductase GRE2	GRE2	14	14	14	8	9	8	6	7	8	2	2	8	9	8	6	7	8	2	2	8	9	8	6	7	8	2	2	38.169	342	51.2	51.2	51.2	0.663754	0.960808	1.24215	0.834873	0.97629	1.0432	NaN	0.259423	By MS/MS	By MS/MS	By MS/MS	By MS/MS	By MS/MS	By MS/MS	By MS/MS
P32566	Cell wall assembly regulator SMI1	SMI1	13	13	13	8	9	4	8	7	8	6	5	8	9	4	8	7	8	6	5	8	9	4	8	7	8	6	5	57.079	505	29.1	29.1	29.1	0.0606008	0.0194884	0.168514	-0.203602	0.0797024	-0.10684	0.125651	0.100439	By MS/MS	By MS/MS	By MS/MS	By MS/MS	By MS/MS	By MS/MS	By MS/MS
P33767	Dolichyl-diphosphooligosaccharide--protein glycosyltransferase subunit WBP1	WBP1	12	12	12	8	9	8	7	7	10	10	7	8	9	8	7	7	10	10	7	8	9	8	7	7	10	10	7	49.391	430	37.9	37.9	37.9	-0.246943	-0.144042	-0.016191	-0.122758	-0.0294703	-0.247611	-0.167053	-0.211749	By MS/MS	By MS/MS	By MS/MS	By MS/MS	By MS/MS	By MS/MS	By MS/MS
Q12074	Spermidine synthase	SPE3	11	11	11	8	9	7	11	10	9	4	3	8	9	7	11	10	9	4	3	8	9	7	11	10	9	4	3	33.324	293	51.9	51.9	51.9	0.0464212	-0.0156075	0.0549179	-0.0489196	-0.0148202	-0.151634	-0.148449	-0.202074	By MS/MS	By MS/MS	By MS/MS	By MS/MS	By MS/MS	By MS/MS	By MS/MS
P53141	Myosin light chain 1	MLC1	11	11	11	8	9	8	8	7	9	5	4	8	9	8	8	7	9	5	4	8	9	8	8	7	9	5	4	16.444	149	71.1	71.1	71.1	0.0367495	0.0931545	0.249506	0.233397	0.110096	0.0827026	0.0468403	-0.0409866	By MS/MS	By MS/MS	By MS/MS	By MS/MS	By MS/MS	By MS/MS	By MS/MS
Q99383	Nuclear polyadenylated RNA-binding protein 4	HRP1	10	10	10	8	9	4	7	6	8	2	1	8	9	4	7	6	8	2	1	8	9	4	7	6	8	2	1	59.649	534	30.1	30.1	30.1	-0.0893441	0.0647449	0.201132	0.134089	0.195222	-0.105132	-0.288258	NaN	By MS/MS	By MS/MS	By MS/MS	By MS/MS	By MS/MS	By MS/MS	By MS/MS
P09734	Tubulin alpha-3 chain	TUB3	13	13	8	8	9	7	8	9	10	4	5	8	9	7	8	9	10	4	5	5	5	4	4	6	6	2	2	49.693	445	38.9	38.9	23.6	-0.195368	-0.1721	0.0196308	-0.193651	-0.334644	-0.0118061	0.0119249	-0.0521768	By MS/MS	By MS/MS	By MS/MS	By MS/MS	By MS/MS	By MS/MS	By MS/MS
P39708	NADP-specific glutamate dehydrogenase 2	GDH3	11	2	2	8	9	8	8	6	8	6	5	2	1	0	2	1	0	0	0	2	1	0	2	1	0	0	0	49.627	457	24.5	6.8	6.8	-0.327348	NaN	NaN	-0.505165	-0.436412	NaN	NaN	NaN	By MS/MS	By MS/MS	By matching	By MS/MS	By MS/MS	By matching	By matching
P33307	Importin alpha re-exporter	CSE1	26	26	26	7	9	8	14	10	18	13	6	7	9	8	14	10	18	13	6	7	9	8	14	10	18	13	6	109.35	960	34.2	34.2	34.2	-0.0351652	0.00762609	0.0619835	-0.0806675	-0.0272191	-0.0765846	0.0133551	0.105812	By MS/MS	By MS/MS	By MS/MS	By MS/MS	By MS/MS	By MS/MS	By MS/MS
P20447	ATP-dependent RNA helicase DBP3	DBP3	23	23	23	7	9	8	11	12	20	12	7	7	9	8	11	12	20	12	7	7	9	8	11	12	20	12	7	58.826	523	53.5	53.5	53.5	0.0659858	-0.0826981	0.0568609	-0.109079	0.0475384	-0.0392807	-0.078518	-0.0950189	By MS/MS	By MS/MS	By MS/MS	By MS/MS	By MS/MS	By MS/MS	By MS/MS
Q05567	Sphingosine-1-phosphate lyase	DPL1	20	20	20	7	9	9	9	10	12	7	6	7	9	9	9	10	12	7	6	7	9	9	9	10	12	7	6	65.565	589	44.7	44.7	44.7	-0.0742891	-0.118586	-0.0926324	-0.159557	-0.227016	-0.176365	-0.0557262	-0.100469	By MS/MS	By MS/MS	By MS/MS	By MS/MS	By MS/MS	By MS/MS	By MS/MS
P07866	Guanine nucleotide exchange factor LTE1	LTE1	20	20	20	7	9	2	7	3	2	6	2	7	9	2	7	3	2	6	2	7	9	2	7	3	2	6	2	163.15	1435	16.5	16.5	16.5	-0.952517	-0.978662	-0.338743	-1.03251	-1.02157	-1.07829	-0.464007	-0.85504	By MS/MS	By MS/MS	By MS/MS	By MS/MS	By MS/MS	By MS/MS	By MS/MS
Q12276	HMG2-induced ER-remodeling protein 1	HER1	21	19	19	7	9	5	4	3	11	6	3	6	8	4	4	2	10	4	2	6	8	4	4	2	10	4	2	139.46	1246	19.9	18.4	18.4	-0.302173	-0.270469	-0.131282	-0.322451	-0.201261	-0.329214	-0.141844	-0.425114	By MS/MS	By MS/MS	By MS/MS	By MS/MS	By MS/MS	By MS/MS	By MS/MS
Q08921	Target of rapamycin complex 1 subunit TCO89	TCO89	18	18	18	7	9	4	5	7	6	1	0	7	9	4	5	7	6	1	0	7	9	4	5	7	6	1	0	88.844	799	34.5	34.5	34.5	0.0140696	0.0411028	-0.15242	0.107822	-0.189516	0.0847446	NaN	NaN	By MS/MS	By MS/MS	By MS/MS	By MS/MS	By MS/MS	By MS/MS	By MS/MS
P32494	Chromatin-remodeling complexes subunit NGG1	NGG1	17	17	17	7	9	4	11	7	7	3	2	7	9	4	11	7	7	3	2	7	9	4	11	7	7	3	2	79.281	702	35	35	35	-0.108736	0.0980152	0.0382957	-0.256545	0.113034	0.102053	0.771548	0.11023	By MS/MS	By MS/MS	By MS/MS	By MS/MS	By MS/MS	By MS/MS	By MS/MS
P38779	Proteasome-interacting protein CIC1	CIC1	16	16	16	7	9	5	5	7	9	8	7	7	9	5	5	7	9	8	7	7	9	5	5	7	9	8	7	42.529	376	41.5	41.5	41.5	-0.0730745	-0.0736665	-0.0150097	-0.141605	-0.0116171	0.0780633	-0.218263	-0.16809	By MS/MS	By MS/MS	By MS/MS	By MS/MS	By MS/MS	By MS/MS	By MS/MS
P19735	Pre-mRNA-splicing factor 6	PRP6	16	16	16	7	9	4	2	3	5	7	3	7	9	4	2	3	5	7	3	7	9	4	2	3	5	7	3	104.23	899	21.1	21.1	21.1	0.175045	0.291604	0.0526941	0.744419	0.0568609	0.257855	0.0824301	0.0354832	By MS/MS	By MS/MS	By MS/MS	By MS/MS	By MS/MS	By MS/MS	By MS/MS
P04821	Cell division control protein 25	CDC25	16	16	15	7	9	2	5	2	5	6	7	7	9	2	5	2	5	6	7	7	9	2	5	2	5	6	6	179.09	1589	12.7	12.7	12.1	-0.355313	-0.372991	-0.329867	-0.368626	0.0130692	-0.274442	-0.390775	-0.399064	By MS/MS	By MS/MS	By MS/MS	By MS/MS	By MS/MS	By MS/MS	By MS/MS
P00942	Triosephosphate isomerase	TPI1	14	14	14	7	9	10	11	12	10	6	6	7	9	10	11	12	10	6	6	7	9	10	11	12	10	6	6	26.795	248	75.4	75.4	75.4	0.286408	0.291014	0.29725	0.159371	0.284159	0.249021	0.212756	0.218099	By MS/MS	By MS/MS	By MS/MS	By MS/MS	By MS/MS	By MS/MS	By MS/MS
P25293	Nucleosome assembly protein	NAP1	13	13	13	7	9	7	9	9	9	7	5	7	9	7	9	9	9	7	5	7	9	7	9	9	9	7	5	47.884	417	45.6	45.6	45.6	-0.0753376	-0.0839515	-0.0455803	-0.0753072	-0.0166725	-0.077924	-0.0613453	0.0192037	By MS/MS	By MS/MS	By MS/MS	By MS/MS	By MS/MS	By MS/MS	By MS/MS
P32377	Diphosphomevalonate decarboxylase	MVD1	13	13	13	7	9	7	8	7	7	5	4	7	9	7	8	7	7	5	4	7	9	7	8	7	7	5	4	44.115	396	44.4	44.4	44.4	-0.0987218	-0.159347	-0.20083	-0.263127	0.109294	0.00302648	-0.179057	-0.35875	By MS/MS	By MS/MS	By MS/MS	By MS/MS	By MS/MS	By MS/MS	By MS/MS
P18899	Stress protein DDR48	DDR48	13	13	13	7	9	4	4	4	7	6	2	7	9	4	4	4	7	6	2	7	9	4	4	4	7	6	2	46.233	430	40.9	40.9	40.9	1.04907	0.998123	0.79776	0.935686	0.951737	0.840846	0.839073	0.884403	By MS/MS	By MS/MS	By MS/MS	By MS/MS	By MS/MS	By MS/MS	By MS/MS
P32770	Asparagine-rich protein	NRP1	13	13	13	7	9	3	6	5	3	2	0	7	9	3	6	5	3	2	0	7	9	3	6	5	3	2	0	79.298	719	27.7	27.7	27.7	-0.080515	-0.129892	-0.162945	-0.0918481	-0.00948074	-0.076326	0.234869	NaN	By MS/MS	By MS/MS	By MS/MS	By MS/MS	By MS/MS	By MS/MS	By MS/MS
Q12447	Polyamine N-acetyltransferase 1	PAA1	12	12	12	7	9	7	8	7	10	7	4	7	9	7	8	7	10	7	4	7	9	7	8	7	10	7	4	21.947	191	66.5	66.5	66.5	-0.219455	0.0117819	-0.16288	-0.0234897	-0.0997109	-0.113286	-0.0705726	-0.348115	By MS/MS	By MS/MS	By MS/MS	By MS/MS	By MS/MS	By MS/MS	By MS/MS
P53909	Adenine deaminase	AAH1	12	12	12	7	9	5	6	7	9	5	2	7	9	5	6	7	9	5	2	7	9	5	6	7	9	5	2	39.635	347	33.7	33.7	33.7	-0.235909	-0.377369	-0.197335	-0.593681	-0.309645	-0.100113	-0.439598	-0.102202	By MS/MS	By MS/MS	By MS/MS	By MS/MS	By MS/MS	By MS/MS	By MS/MS
P0CX38;P0CX37	40S ribosomal protein S6-B;40S ribosomal protein S6-A	RPS6B;RPS6A	12	12	12	7	9	9	9	8	8	10	9	7	9	9	9	8	8	10	9	7	9	9	9	8	8	10	9	26.996	236	43.6	43.6	43.6	0.14274	0.0691522	0.063779	0.0889557	0.0448837	0.1129	-0.0103814	0.00360224	By MS/MS	By MS/MS	By MS/MS	By MS/MS	By MS/MS	By MS/MS	By MS/MS
P32802	Transmembrane 9 superfamily member 1;Protein p24a	EMP70	11	11	10	7	9	3	6	6	4	3	2	7	9	3	6	6	4	3	2	6	8	2	5	5	4	2	2	75.962	667	19.6	19.6	17.7	-0.352676	-0.10135	-0.242157	-0.0143247	-0.203004	-0.22967	-0.265258	-0.291557	By MS/MS	By MS/MS	By MS/MS	By MS/MS	By MS/MS	By MS/MS	By MS/MS
P46654	40S ribosomal protein S0-B	RPS0B	11	11	2	7	9	8	7	7	10	5	6	7	9	8	7	7	10	5	6	1	2	1	0	0	1	1	1	27.962	252	70.2	70.2	12.3	-0.271357	-0.273395	-0.162267	-0.307662	-0.264582	-0.225751	-0.263698	-0.32404	By MS/MS	By MS/MS	By MS/MS	By MS/MS	By MS/MS	By MS/MS	By MS/MS
P32909	Protein SMY2	SMY2	21	21	21	6	9	9	6	7	16	4	3	6	9	9	6	7	16	4	3	6	9	9	6	7	16	4	3	81.396	740	29.9	29.9	29.9	-0.197666	-0.400606	-0.165143	-0.182491	-0.184752	-0.169225	0.0816123	-0.00487009	By MS/MS	By MS/MS	By MS/MS	By MS/MS	By MS/MS	By MS/MS	By MS/MS
P24583	Protein kinase C-like 1	PKC1	21	21	21	6	9	5	9	10	14	4	5	6	9	5	9	10	14	4	5	6	9	5	9	10	14	4	5	131.48	1151	22.2	22.2	22.2	-0.02975	0.116498	-0.0366443	-0.14256	-0.00750709	-0.0638163	-0.0892059	0.116099	By MS/MS	By MS/MS	By MS/MS	By MS/MS	By MS/MS	By MS/MS	By MS/MS
Q99207	Nucleolar complex protein 14	NOP14	20	20	20	6	9	2	5	5	13	6	4	6	9	2	5	5	13	6	4	6	9	2	5	5	13	6	4	94.301	810	24.1	24.1	24.1	-0.0815222	-0.0608938	-0.0466081	-0.0512945	-0.0580373	-0.136553	-0.103131	-0.162573	By MS/MS	By MS/MS	By MS/MS	By MS/MS	By MS/MS	By MS/MS	By MS/MS
P35844	Protein KES1	KES1	18	18	18	6	9	10	9	9	15	6	3	6	9	10	9	9	15	6	3	6	9	10	9	9	15	6	3	49.491	434	38.9	38.9	38.9	0.222186	-0.0339535	0.191815	-0.18061	0.23008	-0.077315	0.00805655	-0.0980268	By MS/MS	By MS/MS	By MS/MS	By MS/MS	By MS/MS	By MS/MS	By MS/MS
Q04697	Glucose-signaling factor 2	GSF2	18	18	18	6	9	7	8	9	14	8	7	6	9	7	8	9	14	8	7	6	9	7	8	9	14	8	7	45.869	403	48.1	48.1	48.1	-0.150145	-0.0526555	0.016211	0.217727	-0.113489	0.064331	-0.165904	-0.345509	By MS/MS	By MS/MS	By MS/MS	By MS/MS	By MS/MS	By MS/MS	By MS/MS
P21538	DNA-binding protein REB1	REB1	18	18	18	6	9	2	9	8	8	4	3	6	9	2	9	8	8	4	3	6	9	2	9	8	8	4	3	91.873	810	31.2	31.2	31.2	-0.0465336	0.122474	-0.203236	0.0617071	-0.147154	-0.0186734	-0.463131	-0.0638615	By MS/MS	By MS/MS	By MS/MS	By MS/MS	By MS/MS	By MS/MS	By MS/MS
Q01852	Mitochondrial import inner membrane translocase subunit TIM44	TIM44	17	17	17	6	9	7	6	5	13	9	4	6	9	7	6	5	13	9	4	6	9	7	6	5	13	9	4	48.854	431	42	42	42	-0.280054	-0.18372	-0.304826	-0.10684	0.0318186	-0.0834011	-0.0536584	0.0607392	By MS/MS	By MS/MS	By MS/MS	By MS/MS	By MS/MS	By MS/MS	By MS/MS
P07991	Ornithine aminotransferase	CAR2	17	17	17	6	9	4	12	12	12	8	3	6	9	4	12	12	12	8	3	6	9	4	12	12	12	8	3	46.085	424	63.7	63.7	63.7	0.243182	0.0783366	-0.19669	0.197991	0.214125	0.205267	-0.135871	0.151599	By MS/MS	By MS/MS	By MS/MS	By MS/MS	By MS/MS	By MS/MS	By MS/MS
P47031	Mitochondrial outer membrane protein IML2	IML2	17	17	17	6	9	7	6	8	8	3	2	6	9	7	6	8	8	3	2	6	9	7	6	8	8	3	2	82.535	731	26.8	26.8	26.8	0.0990932	0.0110662	0.138159	-0.137807	-0.101768	-0.129308	-0.0872888	-0.000100992	By MS/MS	By MS/MS	By MS/MS	By MS/MS	By MS/MS	By MS/MS	By MS/MS
P33891	Protein transport protein TIP20	TIP20	17	17	17	6	9	5	4	2	7	4	1	6	9	5	4	2	7	4	1	6	9	5	4	2	7	4	1	81.165	701	27.5	27.5	27.5	0.0836559	-0.100422	0.210139	-0.318686	NaN	0.257855	-0.136553	NaN	By MS/MS	By MS/MS	By MS/MS	By MS/MS	By MS/MS	By MS/MS	By MS/MS
P46673	Nucleoporin NUP85	NUP85	16	16	16	6	9	4	6	6	6	6	2	6	9	4	6	6	6	6	2	6	9	4	6	6	6	6	2	84.897	744	30.4	30.4	30.4	0.0924781	-0.124157	-0.21682	0.0106366	-0.239226	-0.0478603	-0.300537	-0.320324	By MS/MS	By MS/MS	By MS/MS	By MS/MS	By MS/MS	By MS/MS	By MS/MS
P32485;P41808	Mitogen-activated protein kinase HOG1	HOG1	16	16	15	6	9	6	8	6	13	6	3	6	9	6	8	6	13	6	3	5	8	5	8	6	12	5	3	48.858	435	50.6	50.6	48.7	-0.119056	-0.175452	-0.100623	-0.121848	-0.199371	-0.356495	-0.154361	-0.344905	By MS/MS	By MS/MS	By MS/MS	By MS/MS	By MS/MS	By MS/MS	By MS/MS
P38351	RNA polymerase II-associated protein 1	PAF1	15	15	15	6	9	4	9	7	8	3	2	6	9	4	9	7	8	3	2	6	9	4	9	7	8	3	2	51.8	445	46.5	46.5	46.5	0.0606008	-0.0499796	0.0597706	-0.0614658	-0.0403485	-0.0251917	0.28889	0.0824301	By MS/MS	By MS/MS	By MS/MS	By MS/MS	By MS/MS	By MS/MS	By MS/MS
P39743	Reduced viability upon starvation protein 167	RVS167	14	14	14	6	9	6	11	10	11	7	3	6	9	6	11	10	11	7	3	6	9	6	11	10	11	7	3	52.774	482	35.7	35.7	35.7	-0.181968	-0.168366	-0.211064	-0.189532	-0.0958666	-0.0175193	-0.269164	-0.194542	By MS/MS	By MS/MS	By MS/MS	By MS/MS	By MS/MS	By MS/MS	By MS/MS
P47057	Sorting nexin-4	SNX4	13	13	13	6	9	4	7	4	5	0	2	6	9	4	7	4	5	0	2	6	9	4	7	4	5	0	2	49.002	423	40	40	40	0.0103502	0.175684	0.260869	0.245131	0.384713	0.17479	NaN	0.00518438	By MS/MS	By MS/MS	By MS/MS	By MS/MS	By MS/MS	By MS/MS	By matching
P40016	26S proteasome regulatory subunit RPN3	RPN3	23	23	23	5	9	11	11	11	15	11	10	5	9	11	11	11	15	11	10	5	9	11	11	11	15	11	10	60.392	523	49.7	49.7	49.7	0.185105	0.0622599	0.0822938	0.118094	0.187768	0.125651	-0.0743043	-0.115691	By MS/MS	By MS/MS	By MS/MS	By MS/MS	By MS/MS	By MS/MS	By MS/MS
P39692	Sulfite reductase [NADPH] flavoprotein component	MET10	19	19	19	5	9	7	4	5	4	10	7	5	9	7	4	5	4	10	7	5	9	7	4	5	4	10	7	114.83	1035	21.9	21.9	21.9	-0.205247	-0.0699212	-0.0327428	-0.545066	-0.113317	-0.0812169	0.0274372	-0.147074	By MS/MS	By MS/MS	By MS/MS	By MS/MS	By MS/MS	By MS/MS	By MS/MS
P34111	Transcription factor tau 138 kDa subunit	TFC3	19	19	19	5	9	6	4	5	3	11	7	5	9	6	4	5	3	11	7	5	9	6	4	5	3	11	7	132.11	1160	19.2	19.2	19.2	-0.405719	-0.232871	-0.441008	-0.482613	-0.424571	-0.400663	-0.457574	-0.467893	By MS/MS	By MS/MS	By MS/MS	By MS/MS	By MS/MS	By MS/MS	By MS/MS
P14743	Glycylpeptide N-tetradecanoyltransferase	NMT1	18	18	18	5	9	4	8	5	9	2	2	5	9	4	8	5	9	2	2	5	9	4	8	5	9	2	2	52.837	455	46.8	46.8	46.8	-0.0247807	-0.113583	-0.0693459	0.23352	0.0593553	-0.065491	-0.421593	0.213752	By MS/MS	By MS/MS	By MS/MS	By MS/MS	By MS/MS	By MS/MS	By MS/MS
P36139	Protein PET10	PET10	14	14	14	5	9	1	8	7	10	6	6	5	9	1	8	7	10	6	6	5	9	1	8	7	10	6	6	31.246	283	60.1	60.1	60.1	0.254715	0.125651	NaN	0.1595	0.0994972	0.232292	0.0210533	-0.122554	By MS/MS	By MS/MS	By MS/MS	By MS/MS	By MS/MS	By MS/MS	By MS/MS
P36041	Protein EAP1	EAP1	14	14	14	5	9	6	5	5	7	1	1	5	9	6	5	5	7	1	1	5	9	6	5	5	7	1	1	69.761	632	27.7	27.7	27.7	0.0333701	-0.117067	0.0709388	-0.337302	-0.632741	-0.172148	NaN	NaN	By MS/MS	By MS/MS	By MS/MS	By MS/MS	By MS/MS	By MS/MS	By matching
P07260	Eukaryotic translation initiation factor 4E	CDC33	13	13	13	5	9	4	9	7	13	5	5	5	9	4	9	7	13	5	5	5	9	4	9	7	13	5	5	24.254	213	53.1	53.1	53.1	0.15056	-0.0633338	-0.234482	-0.0728014	0.015783	-0.0134507	0.0692897	-0.107648	By MS/MS	By MS/MS	By MS/MS	By MS/MS	By MS/MS	By MS/MS	By MS/MS
P07285	Anthranilate phosphoribosyltransferase	TRP4	12	12	12	5	9	5	8	8	9	8	4	5	9	5	8	8	9	8	4	5	9	5	8	8	9	8	4	41.374	380	38.2	38.2	38.2	0.302407	0.287709	0.327342	0.129349	0.237564	0.183455	0.00690837	-0.200117	By MS/MS	By MS/MS	By MS/MS	By MS/MS	By MS/MS	By MS/MS	By MS/MS
P33749	Zinc finger protein MSN4	MSN4	11	11	11	5	9	6	6	3	6	0	1	5	9	6	6	3	6	0	1	5	9	6	6	3	6	0	1	69.722	630	27.9	27.9	27.9	-0.298673	-0.39935	-0.36012	-0.207678	-0.132072	-0.29862	NaN	NaN	By MS/MS	By MS/MS	By MS/MS	By MS/MS	By MS/MS	By MS/MS	By matching
P34244	Probable serine/threonine-protein kinase HSL1	HSL1	16	16	16	4	9	4	4	1	5	4	4	4	9	4	4	1	5	4	4	4	9	4	4	1	5	4	4	169.6	1518	13.7	13.7	13.7	-0.801129	-0.521991	-0.489767	-0.393937	NaN	-0.21108	-0.345253	-0.402016	By MS/MS	By MS/MS	By MS/MS	By MS/MS	By MS/MS	By MS/MS	By MS/MS
P14180	Chitin synthase 2	CHS2	14	14	14	4	9	3	3	3	5	3	3	4	9	3	3	3	5	3	3	4	9	3	3	3	5	3	3	109.88	963	20.8	20.8	20.8	-0.319676	-0.166082	-0.281018	-0.518556	-0.22803	-0.648824	-0.181411	-0.242994	By MS/MS	By MS/MS	By MS/MS	By MS/MS	By MS/MS	By MS/MS	By MS/MS
P38996	Nuclear polyadenylated RNA-binding protein 3	NAB3	16	16	16	3	9	5	8	8	7	0	3	3	9	5	8	8	7	0	3	3	9	5	8	8	7	0	3	90.438	802	30	30	30	0.161436	-0.141446	-0.0625953	0.0464212	0.0913952	-0.0753072	NaN	-0.357511	By MS/MS	By MS/MS	By MS/MS	By MS/MS	By MS/MS	By MS/MS	By matching
P04786	DNA topoisomerase 1	TOP1	21	21	21	14	8	4	6	7	13	6	5	14	8	4	6	7	13	6	5	14	8	4	6	7	13	6	5	89.994	769	27.3	27.3	27.3	-0.178682	-0.0235777	0.0153548	-0.0287784	0.00331439	-0.266715	-0.225464	-0.0913254	By MS/MS	By MS/MS	By MS/MS	By MS/MS	By MS/MS	By MS/MS	By MS/MS
Q04175	Importin beta SMX1	SXM1	22	22	22	13	8	13	11	12	14	10	9	13	8	13	11	12	14	10	9	13	8	13	11	12	14	10	9	108.4	944	26.2	26.2	26.2	0.00748258	-0.227472	0.0267293	0.0870554	-0.367006	-0.109981	0.016211	-0.0807743	By MS/MS	By MS/MS	By MS/MS	By MS/MS	By MS/MS	By MS/MS	By MS/MS
Q04500	U3 small nucleolar RNA-associated protein 14	UTP14	24	24	24	12	8	6	12	7	10	3	3	12	8	6	12	7	10	3	3	12	8	6	12	7	10	3	3	103.02	899	33.8	33.8	33.8	-0.262296	-0.191969	-0.0606831	-0.0766302	-0.0738639	0.0284277	-0.704982	-0.334371	By MS/MS	By MS/MS	By MS/MS	By MS/MS	By MS/MS	By MS/MS	By MS/MS
P53076	Vacuolar import and degradation protein 30	VID30	20	20	20	12	8	6	6	4	7	6	5	12	8	6	6	4	7	6	5	12	8	6	6	4	7	6	5	108.18	958	26.6	26.6	26.6	0.090718	0.23008	0.15056	0.149389	0.254957	-0.0952192	-0.206712	0.0825664	By MS/MS	By MS/MS	By MS/MS	By MS/MS	By MS/MS	By MS/MS	By MS/MS
P13185	Serine/threonine protein kinase KIN1	KIN1	28	28	28	11	8	8	6	8	10	9	9	11	8	8	6	8	10	9	9	11	8	8	6	8	10	9	9	120.07	1064	33.6	33.6	33.6	-0.308716	-0.271026	-0.606672	-0.479734	0.0402612	-0.195632	0.137241	0.0915306	By MS/MS	By MS/MS	By MS/MS	By MS/MS	By MS/MS	By MS/MS	By MS/MS
Q06053	tRNA-dihydrouridine(47) synthase [NAD(P)(+)]	DUS3	24	24	24	11	8	7	10	10	14	6	1	11	8	7	10	10	14	6	1	11	8	7	10	10	14	6	1	76.595	668	47	47	47	-0.17184	-0.298229	-0.291045	-0.0586382	-0.0925555	-0.127179	-0.0839056	NaN	By MS/MS	By MS/MS	By MS/MS	By MS/MS	By MS/MS	By MS/MS	By MS/MS
P09880	tRNA ligase	TRL1	24	24	24	11	8	5	9	10	12	11	4	11	8	5	9	10	12	11	4	11	8	5	9	10	12	11	4	95.336	827	32.5	32.5	32.5	0.145221	0.0901759	-0.210279	-0.101583	-0.184392	-0.230296	0.00920383	0.221815	By MS/MS	By MS/MS	By MS/MS	By MS/MS	By MS/MS	By MS/MS	By MS/MS
P22276	DNA-directed RNA polymerase III subunit RPC2	RET1	24	24	24	11	8	6	5	5	10	8	5	11	8	6	5	5	10	8	5	11	8	6	5	5	10	8	5	129.46	1149	25	25	25	-0.229788	-0.303436	-0.21558	-0.02283	-0.076402	0.0515809	-0.0763564	-0.0440623	By MS/MS	By MS/MS	By MS/MS	By MS/MS	By MS/MS	By MS/MS	By MS/MS
P05374	Phosphatidylethanolamine N-methyltransferase	CHO2	23	23	23	11	8	8	8	8	17	12	11	11	8	8	8	8	17	12	11	11	8	8	8	8	17	12	11	101.2	869	26.2	26.2	26.2	0.0513025	0.109829	0.105142	0.28629	0.0659858	0.0439044	0.144307	0.181675	By MS/MS	By MS/MS	By MS/MS	By MS/MS	By MS/MS	By MS/MS	By MS/MS
P38798	Nonsense-mediated mRNA decay protein 2	NMD2	23	23	23	11	8	7	5	2	8	3	4	11	8	7	5	2	8	3	4	11	8	7	5	2	8	3	4	126.75	1089	20.4	20.4	20.4	-0.0982893	-0.0378286	-0.155791	-0.197567	NaN	0.0469799	NaN	0.154842	By MS/MS	By MS/MS	By MS/MS	By MS/MS	By MS/MS	By MS/MS	By MS/MS
P19158	Inhibitory regulator protein IRA2	IRA2	22	22	22	11	8	4	6	7	6	9	7	11	8	4	6	7	6	9	7	11	8	4	6	7	6	9	7	351.66	3079	9.6	9.6	9.6	-0.113629	-0.080393	-0.0832788	0.0494914	-0.0330823	-0.150433	-0.0831871	-0.162832	By MS/MS	By MS/MS	By MS/MS	By MS/MS	By MS/MS	By MS/MS	By MS/MS
Q06839	PX domain-containing protein YPR097W	YPR097W	20	20	20	11	8	5	10	7	10	4	4	11	8	5	10	7	10	4	4	11	8	5	10	7	10	4	4	123.08	1073	19.1	19.1	19.1	-0.0929863	0.00504062	0.0578315	0.0714881	-0.0961288	-0.110402	-0.0509208	-0.0699212	By MS/MS	By MS/MS	By MS/MS	By MS/MS	By MS/MS	By MS/MS	By MS/MS
P25555	Single-strand telomeric DNA-binding protein GBP2	GBP2	19	19	19	11	8	5	9	6	13	5	9	11	8	5	9	6	13	5	9	11	8	5	9	6	13	5	9	48.728	427	50.6	50.6	50.6	-0.100082	-0.0789751	-0.110106	-0.0725131	-0.164626	-0.0884695	-0.214542	0.010923	By MS/MS	By MS/MS	By MS/MS	By MS/MS	By MS/MS	By MS/MS	By MS/MS
Q01454	DNA polymerase alpha-binding protein	CTF4	18	18	18	11	8	6	6	9	11	6	8	11	8	6	6	9	11	6	8	11	8	6	6	9	11	6	8	104.42	927	25	25	25	-0.144297	-0.238562	-0.161201	-0.124755	-0.208678	-0.132657	-0.0472192	-0.440518	By MS/MS	By MS/MS	By MS/MS	By MS/MS	By MS/MS	By MS/MS	By MS/MS
P33755	Nuclear protein localization protein 4	NPL4	17	17	17	11	8	3	7	7	7	4	2	11	8	3	7	7	7	4	2	11	8	3	7	7	7	4	2	65.781	580	39.5	39.5	39.5	-0.0348105	0.0313952	-0.196178	0.299127	0.158078	0.268554	-0.114238	0.0817487	By MS/MS	By MS/MS	By MS/MS	By MS/MS	By MS/MS	By MS/MS	By MS/MS
P38883	Pre-rRNA-processing protein RIX1	RIX1	16	16	16	11	8	3	9	8	9	3	3	11	8	3	9	8	9	3	3	11	8	3	9	8	9	3	3	86.738	763	27.1	27.1	27.1	-0.0846856	-0.0903421	0.082975	-0.0522516	-0.0476366	0.0816123	-0.144505	0.00460925	By MS/MS	By MS/MS	By MS/MS	By MS/MS	By MS/MS	By MS/MS	By MS/MS
P40498	U3 small nucleolar RNA-associated protein 25	UTP25	16	16	16	11	8	4	10	6	6	6	4	11	8	4	10	6	6	6	4	11	8	4	10	6	6	6	4	83.99	721	26.9	26.9	26.9	-0.192695	-0.257752	-0.0602168	0.0797024	0.0342157	-0.0257497	-0.041046	-0.202323	By MS/MS	By MS/MS	By MS/MS	By MS/MS	By MS/MS	By MS/MS	By MS/MS
P38929	Calcium-transporting ATPase 2	PMC1	28	28	28	10	8	6	9	7	14	12	8	10	8	6	9	7	14	12	8	10	8	6	9	7	14	12	8	130.86	1173	29.6	29.6	29.6	0.013498	0.220949	-0.0529997	-0.152532	0.00977712	-0.0561312	0.0626744	0.251325	By MS/MS	By MS/MS	By MS/MS	By MS/MS	By MS/MS	By MS/MS	By MS/MS
P46682	AP-3 complex subunit beta	APL6	26	26	26	10	8	8	9	9	15	14	10	10	8	8	9	9	15	14	10	10	8	8	9	9	15	14	10	91.606	809	41	41	41	-0.03811	0.0506062	0.0989585	-0.113161	-0.0138294	0.230572	0.00230647	0.0487942	By MS/MS	By MS/MS	By MS/MS	By MS/MS	By MS/MS	By MS/MS	By MS/MS
Q08179	Mitochondrial distribution and morphology protein 38	MDM38	23	23	23	10	8	3	8	11	18	5	6	10	8	3	8	11	18	5	6	10	8	3	8	11	18	5	6	65.004	573	44.3	44.3	44.3	-0.206645	-0.064842	0.193456	-0.10448	-0.0689221	-0.105784	-0.250835	-0.169112	By MS/MS	By MS/MS	By MS/MS	By MS/MS	By MS/MS	By MS/MS	By MS/MS
P36037	Protein DOA1	DOA1	23	23	23	10	8	3	10	11	15	12	7	10	8	3	10	11	15	12	7	10	8	3	10	11	15	12	7	79.505	715	37.9	37.9	37.9	-0.184539	-0.34828	-0.368551	-0.254238	-0.330719	-0.217474	-0.067954	-0.0633338	By MS/MS	By MS/MS	By MS/MS	By MS/MS	By MS/MS	By MS/MS	By MS/MS
P11433	Cell division control protein 24	CDC24	23	23	23	10	8	3	6	4	10	11	11	10	8	3	6	4	10	11	11	10	8	3	6	4	10	11	11	96.938	854	29.6	29.6	29.6	-0.764518	-0.95828	-0.557242	-1.01733	-0.585951	-1.09114	-0.964827	-0.996254	By MS/MS	By MS/MS	By MS/MS	By MS/MS	By MS/MS	By MS/MS	By MS/MS
P38431;P38431-2	Eukaryotic translation initiation factor 5	TIF5	22	22	22	10	8	5	11	10	16	8	8	10	8	5	11	10	16	8	8	10	8	5	11	10	16	8	8	45.261	405	59.8	59.8	59.8	-0.185441	-0.419218	0.0272956	0.00504062	-0.366597	-0.115676	-0.122397	-0.145972	By MS/MS	By MS/MS	By MS/MS	By MS/MS	By MS/MS	By MS/MS	By MS/MS
P04819-2;P04819	DNA ligase 1	CDC9	21	21	21	10	8	3	5	6	11	5	1	10	8	3	5	6	11	5	1	10	8	3	5	6	11	5	1	82.25	732	37.2	37.2	37.2	-0.234482	-0.310289	-0.41997	-0.235042	-0.00254138	-0.213588	-0.47339	NaN	By MS/MS	By MS/MS	By MS/MS	By MS/MS	By MS/MS	By MS/MS	By MS/MS
Q05946	U3 small nucleolar RNA-associated protein 13	UTP13	19	19	19	10	8	9	10	9	8	14	13	10	8	9	10	9	8	14	13	10	8	9	10	9	8	14	13	91.031	817	33.7	33.7	33.7	-0.20543	-0.270869	-0.0690886	-0.245694	-0.312563	-0.0143101	-0.0512945	-0.196095	By MS/MS	By MS/MS	By MS/MS	By MS/MS	By MS/MS	By MS/MS	By MS/MS
P52489	Pyruvate kinase 2	PYK2	20	18	18	10	8	7	9	8	14	12	10	8	6	5	7	6	12	10	8	8	6	5	7	6	12	10	8	55.195	506	50.2	48.2	48.2	0.0213376	-0.174866	-0.16592	0.00561557	-0.0229912	-0.225396	-0.103565	-0.014179	By MS/MS	By MS/MS	By MS/MS	By MS/MS	By MS/MS	By MS/MS	By MS/MS
P02992	Elongation factor Tu, mitochondrial	TUF1	17	17	17	10	8	11	9	10	14	9	6	10	8	11	9	10	14	9	6	10	8	11	9	10	14	9	6	47.972	437	54.2	54.2	54.2	0.174662	0.147697	0.0380147	0.109962	0.115965	0.0621217	-0.0254266	-0.117834	By MS/MS	By MS/MS	By MS/MS	By MS/MS	By MS/MS	By MS/MS	By MS/MS
P25343	Reduced viability upon starvation protein 161	RVS161	16	16	16	10	8	6	10	10	12	8	7	10	8	6	10	10	12	8	7	10	8	6	10	10	12	8	7	30.25	265	67.9	67.9	67.9	0.195222	-0.0760066	0.0526941	0.182438	0.193835	-0.201958	-0.0819344	-0.120247	By MS/MS	By MS/MS	By MS/MS	By MS/MS	By MS/MS	By MS/MS	By MS/MS
P48445	Biotin--protein ligase;Biotin--[methylmalonyl-CoA-carboxytransferase] ligase;Biotin--[propionyl-CoA-carboxylase [ATP-hydrolyzing]] ligase;Biotin--[methylcrotonoyl-CoA-carboxylase] ligase;Biotin--[acetyl-CoA-carboxylase] ligase	BPL1	16	16	16	10	8	9	7	10	10	1	1	10	8	9	7	10	10	1	1	10	8	9	7	10	10	1	1	76.362	690	34.1	34.1	34.1	-0.0956354	-0.277814	-0.363197	-0.314553	-0.140762	-0.18218	NaN	-0.51645	By MS/MS	By MS/MS	By MS/MS	By MS/MS	By MS/MS	By MS/MS	By MS/MS
Q06151	m7GpppX diphosphatase	DCS1	15	15	15	10	8	6	7	11	13	4	5	10	8	6	7	11	13	4	5	10	8	6	7	11	13	4	5	40.769	350	55.1	55.1	55.1	-0.100685	-0.0310319	0.0666748	-0.19861	-0.04497	-0.00784067	-0.140412	0.275603	By MS/MS	By MS/MS	By MS/MS	By MS/MS	By MS/MS	By MS/MS	By MS/MS
P39966	Protein phosphatase 2C homolog 2	PTC2	16	16	13	10	8	5	8	8	11	8	6	10	8	5	8	8	11	8	6	8	6	3	6	7	9	6	4	50.388	464	42	42	35.8	0.0672257	0.179129	0.178237	0.0375931	-0.023519	0.116897	-0.0168915	-0.000851441	By MS/MS	By MS/MS	By MS/MS	By MS/MS	By MS/MS	By MS/MS	By MS/MS
P17423	Homoserine kinase	THR1	13	13	13	10	8	5	7	8	11	5	6	10	8	5	7	8	11	5	6	10	8	5	7	8	11	5	6	38.712	357	52.7	52.7	52.7	-0.00804377	-0.0979187	0.0017302	-0.109421	-0.0910949	-0.0447914	-0.203784	-0.148705	By MS/MS	By MS/MS	By MS/MS	By MS/MS	By MS/MS	By MS/MS	By MS/MS
P32473	Pyruvate dehydrogenase E1 component subunit beta, mitochondrial	PDB1	13	13	13	10	8	5	11	9	10	9	5	10	8	5	11	9	10	9	5	10	8	5	11	9	10	9	5	40.053	366	45.9	45.9	45.9	0.0655723	-0.0677725	0.0651587	-0.050861	0.0970714	-0.160718	-0.293889	0.170181	By MS/MS	By MS/MS	By MS/MS	By MS/MS	By MS/MS	By MS/MS	By MS/MS
P36152	Fe-S cluster assembly protein DRE2	DRE2	13	13	13	10	8	5	7	6	9	3	0	10	8	5	7	6	9	3	0	10	8	5	7	6	9	3	0	38.542	348	55.2	55.2	55.2	0.0226164	-0.0407195	-0.187428	-0.0537333	-0.411195	0.0182069	-0.0420557	NaN	By MS/MS	By MS/MS	By MS/MS	By MS/MS	By MS/MS	By MS/MS	By MS/MS
P36018	GTP-binding protein YPT52	YPT52	12	12	11	10	8	4	9	10	7	9	6	10	8	4	9	10	7	9	6	9	7	3	8	9	7	8	6	26.132	234	59.8	59.8	55.1	0.236217	0.393965	0.136323	0.35727	0.247441	0.269632	0.118094	0.257493	By MS/MS	By MS/MS	By MS/MS	By MS/MS	By MS/MS	By MS/MS	By MS/MS
P22336	Replication factor A protein 1	RFA1	24	24	24	9	8	9	11	10	13	16	9	9	8	9	11	10	13	16	9	9	8	9	11	10	13	16	9	70.347	621	46.4	46.4	46.4	-1.00599	-0.725088	-0.992345	-0.787119	-0.711795	-0.585605	-0.778308	-0.761311	By MS/MS	By MS/MS	By MS/MS	By MS/MS	By MS/MS	By MS/MS	By MS/MS
P40094	Conserved oligomeric Golgi complex subunit 3	COG3	23	23	23	9	8	1	7	6	11	9	7	9	8	1	7	6	11	9	7	9	8	1	7	6	11	9	7	92.543	801	35.6	35.6	35.6	-0.0405859	-0.0444491	-0.0204136	-0.0141207	0.194717	-0.0103669	0.147958	0.168385	By MS/MS	By MS/MS	By MS/MS	By MS/MS	By MS/MS	By MS/MS	By MS/MS
P40318	ERAD-associated E3 ubiquitin-protein ligase DOA10	SSM4	22	22	22	9	8	6	12	6	13	6	9	9	8	6	12	6	13	6	9	9	8	6	12	6	13	6	9	151.45	1319	21.6	21.6	21.6	-0.137616	-0.21486	0.148088	-0.122947	-0.130334	-0.119745	0.125783	-0.188726	By MS/MS	By MS/MS	By MS/MS	By MS/MS	By MS/MS	By MS/MS	By MS/MS
Q99247	Uncharacterized WD repeat-containing protein YOL087C		20	20	20	9	8	2	3	5	7	7	4	9	8	2	3	5	7	7	4	9	8	2	3	5	7	7	4	125.38	1116	22.2	22.2	22.2	-0.301444	-0.163106	-0.56858	-0.128519	0.0267293	-0.192118	-0.386864	-0.166066	By MS/MS	By MS/MS	By MS/MS	By MS/MS	By MS/MS	By MS/MS	By MS/MS
P07278	cAMP-dependent protein kinase regulatory subunit	BCY1	19	19	19	9	8	6	10	9	15	9	7	9	8	6	10	9	15	9	7	9	8	6	10	9	15	9	7	47.218	416	58.2	58.2	58.2	-0.0379026	-0.125054	-0.285829	-0.157045	-0.254806	-0.150177	-0.0100763	0.0705267	By MS/MS	By MS/MS	By MS/MS	By MS/MS	By MS/MS	By MS/MS	By MS/MS
P38250	Increased sodium tolerance protein 2	IST2	19	19	19	9	8	6	7	7	12	13	11	9	8	6	7	7	12	13	11	9	8	6	7	7	12	13	11	105.85	946	23.9	23.9	23.9	-0.151506	-0.148833	-0.309681	-0.141414	-0.202572	0.0122111	-0.0886842	-0.0701939	By MS/MS	By MS/MS	By MS/MS	By MS/MS	By MS/MS	By MS/MS	By MS/MS
P39079	T-complex protein 1 subunit zeta	CCT6	18	18	18	9	8	11	9	9	14	12	8	9	8	11	9	9	14	12	8	9	8	11	9	9	14	12	8	59.923	546	38.3	38.3	38.3	-0.127226	0.0677764	-0.0983665	-0.0797677	0.0284277	-0.0315184	-0.153045	-0.257476	By MS/MS	By MS/MS	By MS/MS	By MS/MS	By MS/MS	By MS/MS	By MS/MS
P38628	Phosphoacetylglucosamine mutase	PCM1	18	18	18	9	8	7	7	8	14	8	9	9	8	7	7	8	14	8	9	9	8	7	7	8	14	8	9	62.066	557	36.3	36.3	36.3	-0.274861	-0.133496	-0.31919	-0.259962	-0.312975	-0.292422	-0.251796	-0.177653	By MS/MS	By MS/MS	By MS/MS	By MS/MS	By MS/MS	By MS/MS	By MS/MS
P23337	Glycogen [starch] synthase isoform 1	GSY1	23	18	18	9	8	9	10	9	13	11	9	6	5	6	9	8	11	8	6	6	5	6	9	8	11	8	6	80.509	708	41.5	34.6	34.6	-0.113192	-0.272315	-0.28379	-0.502485	-0.54271	-0.425385	-0.163106	-0.0512497	By MS/MS	By MS/MS	By MS/MS	By MS/MS	By MS/MS	By MS/MS	By MS/MS
P40495	Homoisocitrate dehydrogenase, mitochondrial	LYS12	17	17	17	9	8	7	10	9	14	11	9	9	8	7	10	9	14	11	9	9	8	7	10	9	14	11	9	40.068	371	46.4	46.4	46.4	0.156008	0.0241778	-0.130334	0.121679	0.166458	0.097476	-0.148769	-0.106405	By MS/MS	By MS/MS	By MS/MS	By MS/MS	By MS/MS	By MS/MS	By MS/MS
Q06103	26S proteasome regulatory subunit RPN7	RPN7	17	17	17	9	8	7	7	5	13	10	8	9	8	7	7	5	13	10	8	9	8	7	7	5	13	10	8	48.958	429	39.9	39.9	39.9	0.133827	0.148479	0.147567	0.0479571	0.0723116	0.0430645	0.106482	-0.191458	By MS/MS	By MS/MS	By MS/MS	By MS/MS	By MS/MS	By MS/MS	By MS/MS
P27801	Vacuolar membrane protein PEP3	PEP3	17	17	17	9	8	2	4	4	10	8	6	9	8	2	4	4	10	8	6	9	8	2	4	4	10	8	6	107.4	918	23.1	23.1	23.1	0.0193461	0.0996319	-0.369725	0.0663992	-0.163995	0.1396	-0.141398	-0.246036	By MS/MS	By MS/MS	By MS/MS	By MS/MS	By MS/MS	By MS/MS	By MS/MS
P39968	Vacuolar protein 8	VAC8	17	17	17	9	8	5	9	9	9	9	10	9	8	5	9	9	9	9	10	9	8	5	9	9	9	9	10	63.207	578	33.7	33.7	33.7	-0.142831	-0.0227714	-0.235875	-0.168415	-0.208478	-0.234584	-0.249188	-0.0711181	By MS/MS	By MS/MS	By MS/MS	By MS/MS	By MS/MS	By MS/MS	By MS/MS
P27614	Carboxypeptidase S	CPS1	16	16	16	9	8	5	8	9	13	7	8	9	8	5	8	9	13	7	8	9	8	5	8	9	13	7	8	64.596	576	31.4	31.4	31.4	-0.00950978	-0.262209	0.0419438	-0.342598	-0.108456	-0.474593	-0.505533	-0.626914	By MS/MS	By MS/MS	By MS/MS	By MS/MS	By MS/MS	By MS/MS	By MS/MS
P14904	Vacuolar aminopeptidase 1	LAP4	16	16	16	9	8	8	7	9	11	8	7	9	8	8	7	9	11	8	7	9	8	8	7	9	11	8	7	57.092	514	40.1	40.1	40.1	0.0766959	0.115699	-0.024722	0.117562	0.100439	-0.0713303	0.0110662	0.101112	By MS/MS	By MS/MS	By MS/MS	By MS/MS	By MS/MS	By MS/MS	By MS/MS
P38861	60S ribosomal export protein NMD3	NMD3	16	16	16	9	8	7	12	9	10	9	8	9	8	7	12	9	10	9	8	9	8	7	12	9	10	9	8	59.095	518	37.3	37.3	37.3	0.00891709	-0.186508	0.0224743	0.14483	0.1333	0.129745	-0.0816138	-0.0610895	By MS/MS	By MS/MS	By MS/MS	By MS/MS	By MS/MS	By MS/MS	By MS/MS
Q12449	Hsp90 co-chaperone AHA1	AHA1	15	15	15	9	8	5	9	8	9	7	6	9	8	5	9	8	9	7	6	9	8	5	9	8	9	7	6	39.435	350	52.6	52.6	52.6	-0.0614808	0.234379	-0.0131304	-0.0261316	0.0285692	-0.132341	-0.143978	-0.199024	By MS/MS	By MS/MS	By MS/MS	By MS/MS	By MS/MS	By MS/MS	By MS/MS
P43579	Ino eighty subunit 1	IES1	15	15	15	9	8	4	7	7	3	2	1	9	8	4	7	7	3	2	1	9	8	4	7	7	3	2	1	78.752	692	30.3	30.3	30.3	-0.192695	-0.0795238	-0.133875	-0.153591	-0.177294	3.61247	NaN	NaN	By MS/MS	By MS/MS	By MS/MS	By MS/MS	By MS/MS	By MS/MS	By MS/MS
P38077	ATP synthase subunit gamma, mitochondrial	ATP3	14	14	14	9	8	6	7	7	11	9	7	9	8	6	7	7	11	9	7	9	8	6	7	7	11	9	7	34.35	311	46.6	46.6	46.6	-0.0729986	-0.125746	-0.209378	-0.0419369	-0.045089	-0.0523413	-0.190882	-0.171417	By MS/MS	By MS/MS	By MS/MS	By MS/MS	By MS/MS	By MS/MS	By MS/MS
P53731	Actin-related protein 2/3 complex subunit 2	ARC35	13	13	13	9	8	6	10	9	10	5	5	9	8	6	10	9	10	5	5	9	8	6	10	9	10	5	5	39.566	342	46.8	46.8	46.8	0.0720372	0.239031	-0.267288	0.0387171	0.0425043	-0.169745	0.0500489	0.160275	By MS/MS	By MS/MS	By MS/MS	By MS/MS	By MS/MS	By MS/MS	By MS/MS
P23292	Casein kinase I homolog 2	YCK2	15	15	13	9	8	5	7	6	9	7	7	9	8	5	7	6	9	7	7	7	7	4	6	6	7	6	6	62.078	546	39.6	39.6	37.5	-0.130192	-0.113661	0.0676387	-0.200614	-0.16537	-0.164577	-0.0929863	-0.148993	By MS/MS	By MS/MS	By MS/MS	By MS/MS	By MS/MS	By MS/MS	By MS/MS
P15873	Proliferating cell nuclear antigen	POL30	12	12	12	9	8	8	11	10	12	10	7	9	8	8	11	10	12	10	7	9	8	8	11	10	12	10	7	28.916	258	60.9	60.9	60.9	-0.0279397	-0.118805	-0.12009	-0.178143	-0.170426	-0.0701787	-0.141096	-0.238885	By MS/MS	By MS/MS	By MS/MS	By MS/MS	By MS/MS	By MS/MS	By MS/MS
P53598	Succinyl-CoA ligase [ADP-forming] subunit alpha, mitochondrial	LSC1	12	12	12	9	8	7	6	8	9	7	5	9	8	7	6	8	9	7	5	9	8	7	6	8	9	7	5	35.032	329	54.4	54.4	54.4	-0.0637861	0.0869196	0.0247452	0.0402612	-0.156868	-0.0572265	0.122606	0.103665	By MS/MS	By MS/MS	By MS/MS	By MS/MS	By MS/MS	By MS/MS	By MS/MS
Q05518	Protein PAL1	PAL1	12	12	12	9	8	6	7	6	9	0	0	9	8	6	7	6	9	0	0	9	8	6	7	6	9	0	0	54.995	499	37.5	37.5	37.5	0.0518593	-0.0413726	-0.386091	0.156785	-0.0705574	0.0503276	NaN	NaN	By MS/MS	By MS/MS	By MS/MS	By MS/MS	By MS/MS	By MS/MS	By matching
P10659	S-adenosylmethionine synthase 1	SAM1	16	16	8	9	8	11	11	11	15	11	8	9	8	11	11	11	15	11	8	4	4	5	7	7	7	4	3	41.818	382	54.5	54.5	31.4	0.195096	0.144699	0.135666	0.15056	0.124593	0.117429	0.207268	0.184725	By MS/MS	By MS/MS	By MS/MS	By MS/MS	By MS/MS	By MS/MS	By MS/MS
P19358	S-adenosylmethionine synthase 2	SAM2	15	7	7	9	8	9	10	10	12	11	9	4	4	3	6	6	4	4	4	4	4	3	6	6	4	4	4	42.255	384	52.6	29.7	29.7	0.0514417	0.0867838	0.0255958	0.0877344	0.0315364	-0.148657	0.141171	0.174279	By MS/MS	By MS/MS	By MS/MS	By MS/MS	By MS/MS	By MS/MS	By MS/MS
P0CX58;P0CX57;O74302;Q12470	Transposon Ty1-PR1 Gag polyprotein;Capsid protein;Gag-p4;Transposon Ty1-A Gag polyprotein;Capsid protein;Gag-p4;Transposon Ty1-DR4 Gag polyprotein;Capsid protein;Gag-p4;Transposon Ty1-NL2 Gag polyprotein;Capsid protein;Gag-p4	TY1A-PR1;TY1A-A;TY1A-DR4;TY1A-NL2	15	1	0	9	8	11	7	9	11	13	12	0	0	0	0	0	0	1	0	0	0	0	0	0	0	0	0	49.072	440	45.7	2.3	0	NaN	NaN	NaN	NaN	NaN	NaN	NaN	NaN	By matching	By matching	By matching	By matching	By matching	By matching	By MS/MS
P0CX22;P0CX21;P0CX20;P38721;P43538;P38722;P38900;Q7M4S9;O13556;P43540;P39971;P0CX17;P0CX16;Q08993;Q08994;P43539;Q3E7Y4;P40104;P39972	Y element ATP-dependent helicase protein 1 copy 8;Y element ATP-dependent helicase protein 1 copy 5;Y element ATP-dependent helicase protein 1 copy 1	YRF1-8;YRF1-5;YRF1-1	29	3	0	9	8	6	9	5	2	10	11	2	2	2	2	1	1	1	1	0	0	0	0	0	0	0	0	203.78	1796	20	3.1	0	-0.0825453	0.222928	-0.067712	0.115699	NaN	NaN	NaN	NaN	By MS/MS	By MS/MS	By MS/MS	By MS/MS	By MS/MS	By MS/MS	By MS/MS
P53920	Pro-apoptotic serine protease NMA111	NMA111	29	29	29	8	8	8	7	8	19	7	9	8	8	8	7	8	19	7	9	8	8	8	7	8	19	7	9	110.88	997	31.4	31.4	31.4	0.0761486	-0.0127956	-0.0170083	-0.257356	-0.241748	-0.111508	0.0558898	-0.0713303	By MS/MS	By MS/MS	By MS/MS	By MS/MS	By MS/MS	By MS/MS	By MS/MS
P07248	Regulatory protein ADR1	ADR1	22	22	22	8	8	6	5	6	9	10	9	8	8	6	5	6	9	10	9	8	8	6	5	6	9	10	9	150.94	1323	22.4	22.4	22.4	0.0500489	0.0881416	-0.249016	-0.118054	0.236829	-0.0251036	0.0724489	0.166972	By MS/MS	By MS/MS	By MS/MS	By MS/MS	By MS/MS	By MS/MS	By MS/MS
Q12494	Inositol hexakisphosphate kinase 1	KCS1	21	21	21	8	8	6	7	7	10	3	1	8	8	6	7	7	10	3	1	8	8	6	7	7	10	3	1	119.55	1050	25.2	25.2	25.2	0.0802483	0.0622599	-0.00170339	0.0540844	0.0426443	0.0040339	-0.0100472	NaN	By MS/MS	By MS/MS	By MS/MS	By MS/MS	By MS/MS	By MS/MS	By MS/MS
Q02792	5-3 exoribonuclease 2	RAT1	21	21	21	8	8	3	3	6	9	12	6	8	8	3	3	6	9	12	6	8	8	3	3	6	9	12	6	115.93	1006	22.6	22.6	22.6	0.149259	-0.0508909	-0.0318281	-0.313979	0.078883	-0.0934172	-0.123167	-0.0925709	By MS/MS	By MS/MS	By MS/MS	By MS/MS	By MS/MS	By MS/MS	By MS/MS
Q12267	Structural maintenance of chromosomes protein 4	SMC4	21	21	21	8	8	3	7	5	7	5	1	8	8	3	7	5	7	5	1	8	8	3	7	5	7	5	1	162.19	1418	17.1	17.1	17.1	0.0094905	0.0396999	0.14483	-0.0259994	0.0931545	-0.178306	0.139731	NaN	By MS/MS	By MS/MS	By MS/MS	By MS/MS	By MS/MS	By MS/MS	By MS/MS
P29465	Chitin synthase 3	CHS3	20	20	20	8	8	1	5	5	9	5	2	8	8	1	5	5	9	5	2	8	8	1	5	5	9	5	2	131.6	1165	24.5	24.5	24.5	-0.22398	-0.101397	NaN	-0.230821	-0.435261	-0.203136	-0.474332	-0.0869364	By MS/MS	By MS/MS	By MS/MS	By MS/MS	By MS/MS	By MS/MS	By MS/MS
P38904	Protein SPP41	SPP41	20	20	20	8	8	4	7	5	7	0	2	8	8	4	7	5	7	0	2	8	8	4	7	5	7	0	2	161.6	1435	17.7	17.7	17.7	0.0648829	-0.522343	-0.00142898	-0.124047	-0.25639	-0.188167	NaN	-0.323335	By MS/MS	By MS/MS	By MS/MS	By MS/MS	By MS/MS	By MS/MS	By matching
P53067	Importin subunit beta-5	KAP114	20	20	20	8	8	5	9	4	7	5	6	8	8	5	9	4	7	5	6	8	8	5	9	4	7	5	6	113.92	1004	25.2	25.2	25.2	-0.138505	-0.099139	-0.239498	-0.16835	-0.0791732	-0.01105	0.168899	0.0429244	By MS/MS	By MS/MS	By MS/MS	By MS/MS	By MS/MS	By MS/MS	By MS/MS
P38623	Serine/threonine-protein kinase RCK2	RCK2	18	18	18	8	8	5	9	7	13	9	5	8	8	5	9	7	13	9	5	8	8	5	9	7	13	9	5	68.061	610	31.5	31.5	31.5	-0.231464	-0.190701	-0.0535236	-0.298424	-0.221438	-0.090465	-0.255718	-0.470049	By MS/MS	By MS/MS	By MS/MS	By MS/MS	By MS/MS	By MS/MS	By MS/MS
Q12514	General negative regulator of transcription subunit 5	NOT5	18	18	18	8	8	3	9	7	12	5	3	8	8	3	9	7	12	5	3	8	8	3	9	7	12	5	3	65.854	560	49.1	49.1	49.1	-0.0749728	-0.108208	-0.238238	0.066537	0.155102	0.0669502	-0.171076	-0.101707	By MS/MS	By MS/MS	By MS/MS	By MS/MS	By MS/MS	By MS/MS	By MS/MS
Q12377	26S proteasome regulatory subunit RPN6	RPN6	17	17	17	8	8	3	10	12	13	9	8	8	8	3	10	12	13	9	8	8	8	3	10	12	13	9	8	49.773	434	49.1	49.1	49.1	0.0681893	0.14978	0.128557	-0.0689524	0.0154976	0.072586	-0.0193751	-0.0141644	By MS/MS	By MS/MS	By MS/MS	By MS/MS	By MS/MS	By MS/MS	By MS/MS
P32340	Rotenone-insensitive NADH-ubiquinone oxidoreductase, mitochondrial	NDI1	17	17	17	8	8	9	7	10	11	3	2	8	8	9	7	10	11	3	2	8	8	9	7	10	11	3	2	57.249	513	48	48	48	-0.249788	0.0531113	-0.303116	-0.164609	-0.131598	-0.225751	-0.32054	-0.206112	By MS/MS	By MS/MS	By MS/MS	By MS/MS	By MS/MS	By MS/MS	By MS/MS
P40856	SIT4-associating protein SAP185	SAP185	17	17	17	8	8	2	6	6	9	4	3	8	8	2	6	6	9	4	3	8	8	2	6	6	9	4	3	121.4	1058	24.5	24.5	24.5	0.0246034	-0.124377	-0.159605	0.237808	-0.13443	-0.372505	-0.168236	-0.0462952	By MS/MS	By MS/MS	By MS/MS	By MS/MS	By MS/MS	By MS/MS	By MS/MS
Q08723	26S proteasome regulatory subunit RPN8	RPN8	16	16	16	8	8	9	12	12	11	7	6	8	8	9	12	12	11	7	6	8	8	9	12	12	11	7	6	38.312	338	64.2	64.2	64.2	-0.0516982	-0.163753	-0.0173586	0.152897	0.064469	-0.161799	0.0743684	0.0508847	By MS/MS	By MS/MS	By MS/MS	By MS/MS	By MS/MS	By MS/MS	By MS/MS
Q03655	Probable 1,3-beta-glucanosyltransferase GAS3	GAS3	16	16	16	8	8	3	10	10	10	14	14	8	8	3	10	10	10	14	14	8	8	3	10	10	10	14	14	56.793	524	38.2	38.2	38.2	-0.0107592	0.113034	0.44869	0.0255958	0.0281448	-0.0708908	0.329755	0.275126	By MS/MS	By MS/MS	By MS/MS	By MS/MS	By MS/MS	By MS/MS	By MS/MS
P40087	DNA damage-inducible protein 1	DDI1	16	16	16	8	8	4	5	5	9	4	11	8	8	4	5	5	9	4	11	8	8	4	5	5	9	4	11	47.354	428	48.8	48.8	48.8	0.10286	0.0855606	-0.599834	0.212134	0.137897	0.0154976	-0.205647	0.0663992	By MS/MS	By MS/MS	By MS/MS	By MS/MS	By MS/MS	By MS/MS	By MS/MS
P25294	Protein SIS1	SIS1	15	15	15	8	8	8	11	11	12	7	5	8	8	8	11	11	12	7	5	8	8	8	11	11	12	7	5	37.59	352	45.5	45.5	45.5	-0.248896	-0.134921	-0.0142081	-0.0709211	-0.0232551	-0.0885155	-0.17958	-0.349897	By MS/MS	By MS/MS	By MS/MS	By MS/MS	By MS/MS	By MS/MS	By MS/MS
P29704	Squalene synthase	ERG9	15	15	15	8	8	6	10	7	12	4	3	8	8	6	10	7	12	4	3	8	8	6	10	7	12	4	3	51.719	444	39.6	39.6	39.6	0.15069	-0.0700727	0.0156403	-0.0580373	-0.0659742	-0.191755	-0.0531045	0.108625	By MS/MS	By MS/MS	By MS/MS	By MS/MS	By MS/MS	By MS/MS	By MS/MS
P07172	Histidinol-phosphate aminotransferase	HIS5	15	15	15	8	8	7	9	10	10	9	7	8	8	7	9	10	10	9	7	8	8	7	9	10	10	9	7	42.646	385	59.2	59.2	59.2	0.0139267	-0.00685463	0.194591	0.160404	0.0415234	0.0246034	0.0272956	0.145221	By MS/MS	By MS/MS	By MS/MS	By MS/MS	By MS/MS	By MS/MS	By MS/MS
Q02629	Nucleoporin NUP100/NSP100	NUP100	15	15	15	8	8	5	5	5	9	4	2	8	8	5	5	5	9	4	2	8	8	5	5	5	9	4	2	99.987	959	24.6	24.6	24.6	-0.125872	-0.124707	-0.350394	-0.288734	-0.375684	-0.159799	-0.283966	-0.182704	By MS/MS	By MS/MS	By MS/MS	By MS/MS	By MS/MS	By MS/MS	By MS/MS
P52893	Probable alanine aminotransferase, mitochondrial	ALT1	15	15	15	8	8	6	11	9	8	3	2	8	8	6	11	9	8	3	2	8	8	6	11	9	8	3	2	66.421	592	35.8	35.8	35.8	0.00834346	-0.00876933	0.00820001	-0.21496	-0.286093	-0.0141499	-0.10002	-0.287536	By MS/MS	By MS/MS	By MS/MS	By MS/MS	By MS/MS	By MS/MS	By MS/MS
P27809	Glycolipid 2-alpha-mannosyltransferase	KRE2	15	15	15	8	8	4	7	5	6	5	3	8	8	4	7	5	6	5	3	8	8	4	7	5	6	5	3	51.386	442	37.3	37.3	37.3	0.196985	0.185232	0.0416635	0.119024	0.181548	-0.00239686	0.0769695	NaN	By MS/MS	By MS/MS	By MS/MS	By MS/MS	By MS/MS	By MS/MS	By MS/MS
Q12511	[Pyruvate dehydrogenase [acetyl-transferring]]-phosphatase 1, mitochondrial	PTC5	14	14	14	8	8	4	7	8	8	3	6	8	8	4	7	8	8	3	6	8	8	4	7	8	8	3	6	63.668	572	30.4	30.4	30.4	0.126048	0.196607	0.160404	0.257855	0.0790196	0.0478175	-0.370303	0.0234683	By MS/MS	By MS/MS	By MS/MS	By MS/MS	By MS/MS	By MS/MS	By MS/MS
P23287	Serine/threonine-protein phosphatase 2B catalytic subunit A1	CNA1	14	14	14	8	8	5	5	5	8	1	2	8	8	5	5	5	8	1	2	8	8	5	5	5	8	1	2	63.001	553	29.3	29.3	29.3	0.210015	0.325271	0.285816	0.0261627	0.322736	0.0651587	NaN	NaN	By MS/MS	By MS/MS	By MS/MS	By MS/MS	By MS/MS	By MS/MS	By MS/MS
Q12518	Epsin-1	ENT1	14	14	12	8	8	3	8	6	10	7	1	8	8	3	8	6	10	7	1	7	8	2	7	5	9	5	1	52.351	454	33.3	33.3	28.6	-0.00887094	0.0311128	0.0990932	0.128689	0.031254	0.0257376	0.0346383	NaN	By MS/MS	By MS/MS	By MS/MS	By MS/MS	By MS/MS	By MS/MS	By MS/MS
P26321	60S ribosomal protein L5	RPL5	12	12	12	8	8	8	10	10	8	9	4	8	8	8	10	10	8	9	4	8	8	8	10	10	8	9	4	33.714	297	50.8	50.8	50.8	-0.0244432	0.170694	-0.131945	-0.00011542	-0.0719974	-0.145988	-0.100268	-0.156	By MS/MS	By MS/MS	By MS/MS	By MS/MS	By MS/MS	By MS/MS	By MS/MS
P0CX24;P0CX23	60S ribosomal protein L20-B;60S ribosomal protein L20-A	RPL20B;RPL20A	8	8	8	8	8	5	6	6	8	6	5	8	8	5	6	6	8	6	5	8	8	5	6	6	8	6	5	20.437	172	43	43	43	0.125916	0.136585	0.112367	0.241718	0.289126	0.0416635	-0.0375916	-0.00965501	By MS/MS	By MS/MS	By MS/MS	By MS/MS	By MS/MS	By MS/MS	By MS/MS
Q01896;Q12691	Sodium transport ATPase 2;Sodium transport ATPase 5	ENA2;ENA5	28	28	2	8	8	3	11	5	12	20	14	8	8	3	11	5	12	20	14	2	1	0	1	1	1	2	2	120.32	1091	30.5	30.5	2.6	-0.290762	-0.110355	-0.0637258	-0.165807	-0.432825	-0.198874	-0.00714458	-0.106436	By MS/MS	By MS/MS	By MS/MS	By MS/MS	By MS/MS	By MS/MS	By MS/MS
Q07825	Putative Xaa-Pro aminopeptidase FRA1	FRA1	24	24	24	7	8	5	6	3	9	9	7	7	8	5	6	3	9	9	7	7	8	5	6	3	9	9	7	84.923	749	38.7	38.7	38.7	-0.416346	-0.24744	-0.302742	-0.167523	-0.146643	-0.133638	-0.149185	-0.100005	By MS/MS	By MS/MS	By MS/MS	By MS/MS	By MS/MS	By MS/MS	By MS/MS
P36048	Pre-mRNA-splicing factor SNU114	SNU114	23	23	23	7	8	5	5	7	9	5	7	7	8	5	5	7	9	5	7	7	8	5	5	7	9	5	7	114.04	1008	30	30	30	-0.452155	-0.359101	-0.429634	-0.103488	-0.176723	-0.0763107	-0.510498	-0.272733	By MS/MS	By MS/MS	By MS/MS	By MS/MS	By MS/MS	By MS/MS	By MS/MS
Q04183	Trafficking protein particle complex II-specific subunit 120	TRS120	23	23	23	7	8	9	7	4	7	7	7	7	8	9	7	4	7	7	7	7	8	9	7	4	7	7	7	147.66	1289	22.3	22.3	22.3	-0.399825	-0.718616	-0.351185	-0.393615	-0.281456	-0.374991	-0.535353	-0.338542	By MS/MS	By MS/MS	By MS/MS	By MS/MS	By MS/MS	By MS/MS	By MS/MS
P07275	Delta-1-pyrroline-5-carboxylate dehydrogenase, mitochondrial	PUT2	22	22	22	7	8	9	11	9	14	5	5	7	8	9	11	9	14	5	5	7	8	9	11	9	14	5	5	64.434	575	45	45	45	0.0315364	-0.122837	-0.111477	-0.0147765	0.0304067	-0.187181	-0.0616163	0.067914	By MS/MS	By MS/MS	By MS/MS	By MS/MS	By MS/MS	By MS/MS	By MS/MS
P37304	Protein PAM1	PAM1	23	23	22	7	8	6	7	5	10	8	5	7	8	6	7	5	10	8	5	7	8	6	7	5	9	7	4	92.871	830	43.7	43.7	42.9	0.0251706	-0.0565512	-0.201692	-0.00421883	-0.0296617	-0.179531	-0.0414023	-0.0464144	By MS/MS	By MS/MS	By MS/MS	By MS/MS	By MS/MS	By MS/MS	By MS/MS
P32259	Mediator of RNA polymerase II transcription subunit 16	SIN4	21	21	21	7	8	5	0	1	7	6	4	7	8	5	0	1	7	6	4	7	8	5	0	1	7	6	4	111.3	974	24.7	24.7	24.7	-0.362047	0.103263	0.0589399	NaN	NaN	-0.0720126	-0.109421	0.100574	By MS/MS	By MS/MS	By MS/MS	By matching	By MS/MS	By MS/MS	By MS/MS
P53010	PAB-dependent poly(A)-specific ribonuclease subunit PAN2	PAN2	20	20	20	7	8	3	4	4	7	11	5	7	8	3	4	4	7	11	5	7	8	3	4	4	7	11	5	127.04	1115	18.9	18.9	18.9	-0.0427094	0.0756011	0.064331	-0.290057	0.197111	0.0802483	-0.0602469	0.0444641	By MS/MS	By MS/MS	By MS/MS	By MS/MS	By MS/MS	By MS/MS	By MS/MS
P49367	Homoaconitase, mitochondrial	LYS4	19	19	19	7	8	5	9	11	12	7	7	7	8	5	9	11	12	7	7	7	8	5	9	11	12	7	7	75.15	693	41.6	41.6	41.6	-0.0974247	-0.224756	-0.137711	-0.174556	-0.0615411	-0.0443152	-0.118147	-0.185212	By MS/MS	By MS/MS	By MS/MS	By MS/MS	By MS/MS	By MS/MS	By MS/MS
Q06142	Importin subunit beta-1	KAP95	18	18	18	7	8	3	12	9	12	9	7	7	8	3	12	9	12	9	7	7	8	3	12	9	12	9	7	94.775	861	28.9	28.9	28.9	-0.176414	-0.26986	-0.101552	-0.222263	-0.224975	-0.236079	-0.193041	-0.211047	By MS/MS	By MS/MS	By MS/MS	By MS/MS	By MS/MS	By MS/MS	By MS/MS
Q08208	Nucleolar protein 12	NOP12	17	17	17	7	8	6	6	6	13	10	9	7	8	6	6	6	13	10	9	7	8	6	6	6	13	10	9	51.941	459	39.9	39.9	39.9	0.057277	-0.0541077	-0.0762803	0.0514417	0.0439044	-0.0585481	-0.0392807	0.0957219	By MS/MS	By MS/MS	By MS/MS	By MS/MS	By MS/MS	By MS/MS	By MS/MS
Q12275	Uncharacterized protein YOR093C		17	17	17	7	8	2	8	5	4	3	1	7	8	2	8	5	4	3	1	7	8	2	8	5	4	3	1	186.91	1648	13.3	13.3	13.3	-0.0300152	0.0908534	-0.173092	-0.209011	-0.290674	-0.0194189	-0.137061	NaN	By MS/MS	By MS/MS	By MS/MS	By MS/MS	By MS/MS	By MS/MS	By MS/MS
P02557	Tubulin beta chain	TUB2	15	15	15	7	8	8	10	9	13	9	8	7	8	8	10	9	13	9	8	7	8	8	10	9	13	9	8	50.922	457	42.5	42.5	42.5	-0.150929	-0.180741	-0.132863	-0.126423	-0.235824	-0.394354	-0.241032	-0.18354	By MS/MS	By MS/MS	By MS/MS	By MS/MS	By MS/MS	By MS/MS	By MS/MS
P32476	Squalene monooxygenase	ERG1	15	15	15	7	8	4	3	3	12	4	3	7	8	4	3	3	12	4	3	7	8	4	3	3	12	4	3	55.125	496	28.4	28.4	28.4	0.0536674	0.226139	0.118094	0.230818	0.279531	0.127897	-0.0881781	0.422125	By MS/MS	By MS/MS	By MS/MS	By MS/MS	By MS/MS	By MS/MS	By MS/MS
P38817	ADP-ribosylation factor-binding protein GGA2	GGA2	15	15	15	7	8	6	9	9	10	9	6	7	8	6	9	9	10	9	6	7	8	6	9	9	10	9	6	64.346	585	35.7	35.7	35.7	-0.0646459	0.00561557	-0.187149	-0.116598	-0.086002	-0.029809	-0.33348	-0.096175	By MS/MS	By MS/MS	By MS/MS	By MS/MS	By MS/MS	By MS/MS	By MS/MS
Q12500	Late secretory pathway protein AVL9	AVL9	15	15	15	7	8	9	6	6	9	5	3	7	8	9	6	6	9	5	3	7	8	9	6	6	9	5	3	86.425	764	24.6	24.6	24.6	-0.346206	-0.306323	0.0326651	0.0159257	0.093425	0.132774	0.0518593	-0.25658	By MS/MS	By MS/MS	By MS/MS	By MS/MS	By MS/MS	By MS/MS	By MS/MS
P31382	Dolichyl-phosphate-mannose--protein mannosyltransferase 2	PMT2	16	16	15	7	8	7	10	9	7	5	3	7	8	7	10	9	7	5	3	6	7	6	10	9	6	4	2	86.869	759	28.2	28.2	27.3	-0.692851	-0.844536	-0.988304	-0.717145	-0.807478	-0.852224	-0.872631	-0.428585	By MS/MS	By MS/MS	By MS/MS	By MS/MS	By MS/MS	By MS/MS	By MS/MS
P27929	37S ribosomal protein NAM9, mitochondrial	NAM9	15	15	15	7	8	2	3	2	7	4	4	7	8	2	3	2	7	4	4	7	8	2	3	2	7	4	4	56.355	486	31.1	31.1	31.1	0.262674	0.287354	0.366364	-0.0269839	0.254594	0.25689	-0.0906186	0.186881	By MS/MS	By MS/MS	By MS/MS	By MS/MS	By MS/MS	By MS/MS	By MS/MS
P25357	Probable DNA-binding protein SNT1	SNT1	15	15	15	7	8	3	4	5	6	1	1	7	8	3	4	5	6	1	1	7	8	3	4	5	6	1	1	138.4	1226	15.4	15.4	15.4	-0.0872582	-0.175599	-0.0714212	-0.242021	-0.0718457	-0.0461314	NaN	NaN	By MS/MS	By MS/MS	By MS/MS	By MS/MS	By MS/MS	By MS/MS	By MS/MS
P38261	Exocyst complex component EXO84	EXO84	15	15	15	7	8	2	6	5	5	6	6	7	8	2	6	5	5	6	6	7	8	2	6	5	5	6	6	85.537	753	25.8	25.8	25.8	0.205142	0.0798389	-0.0195359	0.248656	0.0434845	-0.250131	0.162081	-0.0747145	By MS/MS	By MS/MS	By MS/MS	By MS/MS	By MS/MS	By MS/MS	By MS/MS
P25045	Serine palmitoyltransferase 1	LCB1	14	14	14	7	8	2	8	7	9	5	4	7	8	2	8	7	9	5	4	7	8	2	8	7	9	5	4	62.206	558	34.6	34.6	34.6	0.0380147	0.0184917	-0.0963909	0.0237521	-0.202406	-0.126659	-0.117224	-0.0521768	By MS/MS	By MS/MS	By MS/MS	By MS/MS	By MS/MS	By MS/MS	By MS/MS
P32629	Mannan polymerase II complex ANP1 subunit	ANP1	14	14	14	7	8	6	4	5	4	6	9	7	8	6	4	5	4	6	9	7	8	6	4	5	4	6	9	58.181	500	29	29	29	-0.204632	0.119821	-0.138918	-0.105939	-0.0119952	0.0589399	-0.00145786	-0.315002	By MS/MS	By MS/MS	By MS/MS	By MS/MS	By MS/MS	By MS/MS	By MS/MS
P10614	Lanosterol 14-alpha demethylase	ERG11	13	13	13	7	8	7	9	10	10	4	3	7	8	7	9	10	10	4	3	7	8	7	9	10	10	4	3	60.719	530	35.1	35.1	35.1	-0.189499	-0.0456399	0.311038	-0.0893748	-0.164254	-0.153767	-0.254221	-0.106249	By MS/MS	By MS/MS	By MS/MS	By MS/MS	By MS/MS	By MS/MS	By MS/MS
P38797	Protein phosphatase 2C homolog 7, mitochondrial	PTC7	13	13	13	7	8	5	7	5	7	1	1	7	8	5	7	5	7	1	1	7	8	5	7	5	7	1	1	37.782	343	44.6	44.6	44.6	0.120219	0.218223	0.063779	-0.323137	0.205768	-0.014966	NaN	NaN	By MS/MS	By MS/MS	By MS/MS	By MS/MS	By MS/MS	By MS/MS	By MS/MS
P32366	V-type proton ATPase subunit d	VMA6	12	12	12	7	8	5	10	10	8	6	8	7	8	5	10	10	8	6	8	7	8	5	10	10	8	6	8	39.79	345	50.7	50.7	50.7	0.063641	0.0360461	-0.20307	0.179256	0.197488	0.0743684	0.102053	0.137504	By MS/MS	By MS/MS	By MS/MS	By MS/MS	By MS/MS	By MS/MS	By MS/MS
P21147	Acyl-CoA desaturase 1	OLE1	12	12	12	7	8	4	8	6	7	5	8	7	8	4	8	6	7	5	8	7	8	4	8	6	7	5	8	58.402	510	28	28	28	0.327342	0.0805212	0.0179219	0.143263	0.210514	0.289598	0.206643	0.121015	By MS/MS	By MS/MS	By MS/MS	By MS/MS	By MS/MS	By MS/MS	By MS/MS
P0CX52;P0CX51	40S ribosomal protein S16-B;40S ribosomal protein S16-A	RPS16B;RPS16A	11	11	11	7	8	8	7	7	11	10	7	7	8	8	7	7	11	10	7	7	8	8	7	7	11	10	7	15.847	143	66.4	66.4	66.4	-0.288505	-0.175859	-0.195831	-0.256063	-0.210479	-0.193387	-0.273587	-0.234448	By MS/MS	By MS/MS	By MS/MS	By MS/MS	By MS/MS	By MS/MS	By MS/MS
P31373	Cystathionine gamma-lyase	CYS3	11	11	11	7	8	5	8	9	10	9	6	7	8	5	8	9	10	9	6	7	8	5	8	9	10	9	6	42.542	394	33	33	33	-0.811827	-0.834982	-0.69605	-0.898565	-0.891589	-0.84783	-1.18682	-0.961339	By MS/MS	By MS/MS	By MS/MS	By MS/MS	By MS/MS	By MS/MS	By MS/MS
P46683	Ankyrin repeat-containing protein YAR1	YAR1	11	11	11	7	8	4	7	7	10	7	5	7	8	4	7	7	10	7	5	7	8	4	7	7	10	7	5	22.355	200	63.5	63.5	63.5	-0.159154	-0.0187757	0.151729	-0.0626556	0.0182069	-0.0199601	-0.0198577	-0.0788074	By MS/MS	By MS/MS	By MS/MS	By MS/MS	By MS/MS	By MS/MS	By MS/MS
P38197	UPF0001 protein YBL036C		11	11	11	7	8	6	8	6	8	1	2	7	8	6	8	6	8	1	2	7	8	6	8	6	8	1	2	29.123	257	42	42	42	-0.0174025	0.00762609	-0.0757177	-0.142974	-0.263941	0.0803848	0.328032	1.09673	By MS/MS	By MS/MS	By MS/MS	By MS/MS	By MS/MS	By MS/MS	By MS/MS
P23291	Casein kinase I homolog 1	YCK1	13	11	11	7	8	4	8	5	7	6	5	5	7	3	7	5	5	5	4	5	7	3	7	5	5	5	4	61.714	538	36.8	32.7	32.7	-0.373626	-0.160524	-0.0570314	-0.120467	-0.156048	-0.126266	0.0735461	-0.447682	By MS/MS	By MS/MS	By MS/MS	By MS/MS	By MS/MS	By MS/MS	By MS/MS
P29509	Thioredoxin reductase 1	TRR1	12	12	10	7	8	9	9	9	12	5	4	7	8	9	9	9	12	5	4	6	7	8	7	7	10	5	4	34.238	319	64.9	64.9	50.8	0.135535	0.170694	-0.0351948	0.0426443	0.0930192	-0.118335	-0.103736	-0.106824	By MS/MS	By MS/MS	By MS/MS	By MS/MS	By MS/MS	By MS/MS	By MS/MS
Q04080	GPI transamidase component GPI17	GPI17	10	10	10	7	8	4	8	8	8	4	6	7	8	4	8	8	8	4	6	7	8	4	8	8	8	4	6	60.813	534	23.6	23.6	23.6	0.0750534	0.00619029	-0.155582	-0.112334	0.148869	0.167101	0.0611541	0.0241778	By MS/MS	By MS/MS	By MS/MS	By MS/MS	By MS/MS	By MS/MS	By MS/MS
P30902	ATP synthase subunit d, mitochondrial	ATP7	10	10	10	7	8	5	7	7	7	4	5	7	8	5	7	7	7	4	5	7	8	5	7	7	7	4	5	19.809	174	55.2	55.2	55.2	0.0911243	0.108892	0.00489684	0.0378742	0.165944	-0.0929401	0.153935	-0.0277926	By MS/MS	By MS/MS	By MS/MS	By MS/MS	By MS/MS	By MS/MS	By MS/MS
P32905	40S ribosomal protein S0-A	RPS0A	11	2	2	7	8	8	8	8	10	4	5	1	1	1	1	1	1	0	0	1	1	1	1	1	1	0	0	28.024	252	67.5	15.1	15.1	NaN	-0.175957	NaN	NaN	NaN	NaN	NaN	NaN	By MS/MS	By MS/MS	By MS/MS	By MS/MS	By MS/MS	By MS/MS	By matching
Q12387	N-terminal acetyltransferase B complex subunit MDM20	MDM20	21	21	21	6	8	6	4	5	16	10	5	6	8	6	4	5	16	10	5	6	8	6	4	5	16	10	5	92.808	796	25	25	25	0.0196308	-0.169826	-0.00565199	-0.0819802	-0.12323	-0.110854	-0.0505472	-0.0903882	By MS/MS	By MS/MS	By MS/MS	By MS/MS	By MS/MS	By MS/MS	By MS/MS
P25644	DNA topoisomerase 2-associated protein PAT1	PAT1	19	19	19	6	8	6	6	5	12	7	8	6	8	6	6	5	12	7	8	6	8	6	6	5	12	7	8	88.51	796	27	27	27	-0.00913225	0.013498	0.0651587	0.0017302	-0.119636	0.0680516	-0.0654609	0.0886844	By MS/MS	By MS/MS	By MS/MS	By MS/MS	By MS/MS	By MS/MS	By MS/MS
Q03862	Probable metalloprotease ARX1	ARX1	18	18	18	6	8	2	9	9	14	7	6	6	8	2	9	9	14	7	6	6	8	2	9	9	14	7	6	65.212	593	43.2	43.2	43.2	0.143655	0.224287	-0.114394	0.0465609	0.00273852	0.0586628	0.0694272	0.0196308	By MS/MS	By MS/MS	By MS/MS	By MS/MS	By MS/MS	By MS/MS	By MS/MS
Q04600	Translation machinery-associated protein 64	TMA64	18	18	18	6	8	6	8	5	14	2	3	6	8	6	8	5	14	2	3	6	8	6	8	5	14	2	3	63.991	565	38.9	38.9	38.9	-0.0126064	-0.29048	-0.0227567	-0.198908	0.0366088	0.0432045	NaN	0.0739573	By MS/MS	By MS/MS	By MS/MS	By MS/MS	By MS/MS	By MS/MS	By MS/MS
P47116	Serine/threonine-protein kinase PTK2/STK2	PTK2	18	18	18	6	8	5	9	6	11	7	3	6	8	5	9	6	11	7	3	6	8	5	9	6	11	7	3	91.399	818	36.4	36.4	36.4	-0.0762651	0.123269	-0.0668202	0.203514	-0.5579	0.100439	-0.38794	-0.141303	By MS/MS	By MS/MS	By MS/MS	By MS/MS	By MS/MS	By MS/MS	By MS/MS
P53316	Uncharacterized RNA-binding protein YGR250C	YGR250C	18	18	18	6	8	4	7	5	8	4	3	6	8	4	7	5	8	4	3	6	8	4	7	5	8	4	3	89.512	781	30.6	30.6	30.6	0.208268	0.0467006	0.0617071	0.138159	-0.17767	0.110764	0.0989585	0.0216219	By MS/MS	By MS/MS	By MS/MS	By MS/MS	By MS/MS	By MS/MS	By MS/MS
P32349	DNA-directed RNA polymerase III subunit RPC3	RPC82	16	16	16	6	8	7	8	8	12	7	5	6	8	7	8	8	12	7	5	6	8	7	8	8	12	7	5	74.016	654	31.7	31.7	31.7	-0.116739	-0.0456399	-0.271113	0.116764	-0.124597	-0.393766	-0.357603	-0.107259	By MS/MS	By MS/MS	By MS/MS	By MS/MS	By MS/MS	By MS/MS	By MS/MS
Q04947	Reticulon-like protein 1	RTN1	15	15	15	6	8	7	7	4	8	7	6	6	8	7	7	4	8	7	6	6	8	7	7	4	8	7	6	32.916	295	58.6	58.6	58.6	0.0503276	-0.162154	0.0588014	0.00489684	0.156785	-0.107912	0.0183493	0.0350608	By MS/MS	By MS/MS	By MS/MS	By MS/MS	By MS/MS	By MS/MS	By MS/MS
P38998	Saccharopine dehydrogenase [NAD(+), L-lysine-forming]	LYS1	14	14	14	6	8	6	8	7	8	4	2	6	8	6	8	7	8	4	2	6	8	6	8	7	8	4	2	41.464	373	53.4	53.4	53.4	-0.0729683	-0.144218	-0.0512048	-0.135491	-0.120451	-0.26531	-0.278811	-0.220379	By MS/MS	By MS/MS	By MS/MS	By MS/MS	By MS/MS	By MS/MS	By MS/MS
P46995	Histone-lysine N-methyltransferase, H3 lysine-36 specific	SET2	14	14	14	6	8	3	2	3	5	4	2	6	8	3	2	3	5	4	2	6	8	3	2	3	5	4	2	84.46	733	23.2	23.2	23.2	-0.232667	0.0146409	-0.17119	-0.0868138	0.00676478	-0.516388	0.167486	-0.233702	By MS/MS	By MS/MS	By MS/MS	By MS/MS	By MS/MS	By MS/MS	By MS/MS
P39676	Flavohemoprotein	YHB1	13	13	13	6	8	3	7	8	11	4	2	6	8	3	7	8	11	4	2	6	8	3	7	8	11	4	2	44.646	399	48.1	48.1	48.1	1.10078	0.87523	0.960956	1.12327	0.940054	1.00935	0.99675	0.879078	By MS/MS	By MS/MS	By MS/MS	By MS/MS	By MS/MS	By MS/MS	By MS/MS
Q04632	Conserved oligomeric Golgi complex subunit 8	COG8	13	13	13	6	8	2	6	7	5	4	4	6	8	2	6	7	5	4	4	6	8	2	6	7	5	4	4	69.828	607	29.3	29.3	29.3	0.126048	0.130404	0.102322	0.175557	0.0333701	0.09815	0.00934717	0.116897	By MS/MS	By MS/MS	By MS/MS	By MS/MS	By MS/MS	By MS/MS	By MS/MS
Q06224	Endoribonuclease YSH1	YSH1	13	13	13	6	8	6	4	2	3	5	1	6	8	6	4	2	3	5	1	6	8	6	4	2	3	5	1	87.673	779	23.4	23.4	23.4	-0.258115	-0.350467	-0.15117	-0.0729076	-0.0797677	-0.281141	-0.132815	NaN	By MS/MS	By MS/MS	By MS/MS	By MS/MS	By MS/MS	By MS/MS	By MS/MS
P38523	GrpE protein homolog, mitochondrial	MGE1	12	12	12	6	8	1	10	9	10	3	0	6	8	1	10	9	10	3	0	6	8	1	10	9	10	3	0	26.066	228	48.7	48.7	48.7	0.149259	0.282499	NaN	0.153157	0.0706641	0.072586	-0.00317743	NaN	By MS/MS	By MS/MS	By matching	By MS/MS	By MS/MS	By MS/MS	By MS/MS
P53438	Protein SOK2	SOK2	12	12	12	6	8	1	5	4	5	1	0	6	8	1	5	4	5	1	0	6	8	1	5	4	5	1	0	85.642	785	20.4	20.4	20.4	-0.26453	-0.108643	NaN	-0.44548	-0.261396	-0.274634	NaN	NaN	By MS/MS	By MS/MS	By MS/MS	By MS/MS	By MS/MS	By MS/MS	By MS/MS
P53866	Protein SQS1	SQS1	12	12	12	6	8	1	3	4	4	2	2	6	8	1	3	4	4	2	2	6	8	1	3	4	4	2	2	86.949	767	19.6	19.6	19.6	0.14965	0.00647756	NaN	-0.137807	-0.084395	-0.196823	-0.149857	0.0648829	By MS/MS	By MS/MS	By MS/MS	By MS/MS	By MS/MS	By MS/MS	By MS/MS
P06785	Thymidylate synthase	CDC21	11	11	11	6	8	3	7	5	8	3	1	6	8	3	7	5	8	3	1	6	8	3	7	5	8	3	1	35.047	304	43.1	43.1	43.1	-0.159605	-0.096576	-0.221943	-0.0338058	-0.407153	0.101785	-0.12345	NaN	By MS/MS	By MS/MS	By MS/MS	By MS/MS	By MS/MS	By MS/MS	By MS/MS
P53184	Nicotinamidase	PNC1	11	11	11	6	8	2	7	7	7	3	2	6	8	2	7	7	7	3	2	6	8	2	7	7	7	3	2	24.993	216	60.2	60.2	60.2	-0.137997	0.00417776	-0.348078	-0.139426	-0.16054	-0.304095	-0.107508	0.14952	By MS/MS	By MS/MS	By MS/MS	By MS/MS	By MS/MS	By MS/MS	By MS/MS
P43573	Bud site selection protein 27	BUD27	23	23	23	5	8	1	10	9	9	2	4	5	8	1	10	9	9	2	4	5	8	1	10	9	9	2	4	91.421	796	35.7	35.7	35.7	-0.150577	-0.19626	0.173255	-0.0451039	-0.0106139	-0.13914	-0.264842	0.0166389	By MS/MS	By MS/MS	By MS/MS	By MS/MS	By MS/MS	By MS/MS	By MS/MS
O13297	mRNA-capping enzyme subunit beta	CET1	22	22	22	5	8	4	9	4	12	7	3	5	8	4	9	4	12	7	3	5	8	4	9	4	12	7	3	61.849	549	54.1	54.1	54.1	-0.154345	-0.1938	-0.201991	-0.257045	-0.0808354	0.00417776	0.199625	0.22033	By MS/MS	By MS/MS	By MS/MS	By MS/MS	By MS/MS	By MS/MS	By MS/MS
P09959	Regulatory protein SWI6	SWI6	19	19	19	5	8	4	5	3	5	3	3	5	8	4	5	3	5	3	3	5	8	4	5	3	5	3	3	90.559	803	32.5	32.5	32.5	-0.0628063	-0.120467	-0.180185	0.0735461	0.018919	0.198871	-0.166146	-0.43571	By MS/MS	By MS/MS	By MS/MS	By MS/MS	By MS/MS	By MS/MS	By MS/MS
P38439	RNA polymerase-associated protein LEO1	LEO1	17	17	17	5	8	2	9	7	3	8	2	5	8	2	9	7	3	8	2	5	8	2	9	7	3	8	2	53.919	464	43.3	43.3	43.3	0.0745054	0.13711	0.253263	0.0563061	0.103128	-0.00132789	0.0236102	0.00820001	By MS/MS	By MS/MS	By MS/MS	By MS/MS	By MS/MS	By MS/MS	By MS/MS
Q04869	Uncharacterized protein YMR315W		16	16	16	5	8	8	9	8	12	6	4	5	8	8	9	8	12	6	4	5	8	8	9	8	12	6	4	38.215	349	56.4	56.4	56.4	0.0370307	-0.477924	-0.136125	-0.248125	-0.234737	-0.413922	-0.283088	-0.500585	By MS/MS	By MS/MS	By MS/MS	By MS/MS	By MS/MS	By MS/MS	By MS/MS
P38970	Serine/threonine-protein kinase HAL5	HAL5	16	16	16	5	8	4	4	6	7	4	3	5	8	4	4	6	7	4	3	5	8	4	4	6	7	4	3	95.454	855	25.7	25.7	25.7	0.132906	-0.16681	-0.219018	0.103128	0.0963968	0.0873271	0.146525	-0.0661555	By MS/MS	By MS/MS	By MS/MS	By MS/MS	By MS/MS	By MS/MS	By MS/MS
P32769	Elongation factor 1 alpha-like protein	HBS1	15	15	15	5	8	7	9	4	8	2	3	5	8	7	9	4	8	2	3	5	8	7	9	4	8	2	3	68.729	611	32.1	32.1	32.1	-0.0486957	0.0927487	0.00446544	0.127105	0.266876	0.081885	-0.0868291	0.0851527	By MS/MS	By MS/MS	By MS/MS	By MS/MS	By MS/MS	By MS/MS	By MS/MS
P40433	6-phosphofructo-2-kinase 1	PFK26	15	15	15	5	8	5	3	4	3	4	3	5	8	5	3	4	3	4	3	5	8	5	3	4	3	4	3	93.416	827	25	25	25	-0.60942	-0.574004	-0.382626	0.67437	0.584963	-0.100546	-0.186344	-0.232345	By MS/MS	By MS/MS	By MS/MS	By MS/MS	By MS/MS	By MS/MS	By MS/MS
Q05584	Hydroxyacylglutathione hydrolase, cytoplasmic isozyme	GLO2	12	12	12	5	8	3	6	5	8	2	1	5	8	3	6	5	8	2	1	5	8	3	6	5	8	2	1	31.326	274	57.7	57.7	57.7	0.0601858	-0.223694	-0.207744	0.255199	0.269751	-0.233905	-0.285249	NaN	By MS/MS	By MS/MS	By MS/MS	By MS/MS	By MS/MS	By MS/MS	By MS/MS
P46959	tRNA (adenine(58)-N(1))-methyltransferase catalytic subunit TRM61	GCD14	12	12	12	5	8	2	5	3	6	2	2	5	8	2	5	3	6	2	2	5	8	2	5	3	6	2	2	43.919	383	35.8	35.8	35.8	-0.0610895	-0.0157096	0.0360461	-0.141446	-0.0808201	0.0787464	0.0753273	0.184978	By MS/MS	By MS/MS	By MS/MS	By MS/MS	By MS/MS	By MS/MS	By MS/MS
P24814	SCF E3 ubiquitin ligase complex F-box protein GRR1	GRR1	11	11	11	5	8	3	3	2	0	1	1	5	8	3	3	2	0	1	1	5	8	3	3	2	0	1	1	132.73	1151	12.9	12.9	12.9	0.0315364	0.073409	0.384492	-0.134699	-0.10611	NaN	NaN	NaN	By MS/MS	By MS/MS	By MS/MS	By MS/MS	By MS/MS	By matching	By MS/MS
P25635	Periodic tryptophan protein 2	PWP2	23	23	23	4	8	7	7	5	8	13	14	4	8	7	7	5	8	13	14	4	8	7	7	5	8	13	14	103.98	923	26.4	26.4	26.4	-0.0133633	-0.00481219	-0.262642	-0.145925	-0.301319	-0.0572265	-0.0438987	-0.11616	By MS/MS	By MS/MS	By MS/MS	By MS/MS	By MS/MS	By MS/MS	By MS/MS
P38873	Target of rapamycin complex 1 subunit KOG1	KOG1	17	17	17	4	8	4	7	5	7	5	2	4	8	4	7	5	7	5	2	4	8	4	7	5	7	5	2	177.61	1557	12.8	12.8	12.8	0.0166389	-0.184589	0.0681893	-0.0278073	0.0569996	-0.0716638	0.113834	-0.0291905	By MS/MS	By MS/MS	By MS/MS	By MS/MS	By MS/MS	By MS/MS	By MS/MS
P32480	Protein HIR2	HIR2	17	17	17	4	8	3	3	3	2	6	4	4	8	3	3	3	2	6	4	4	8	3	3	3	2	6	4	98.444	875	24.6	24.6	24.6	-0.386261	-0.597758	-0.29366	-0.671187	-0.5701	NaN	-0.202124	-0.501974	By MS/MS	By MS/MS	By MS/MS	By MS/MS	By MS/MS	By MS/MS	By MS/MS
P10961	Heat shock factor protein	HSF1	15	15	15	4	8	0	6	6	7	2	0	4	8	0	6	6	7	2	0	4	8	0	6	6	7	2	0	93.281	833	30	30	30	-0.283071	-0.244275	NaN	-0.243335	-0.330356	-0.190223	-0.524272	NaN	By MS/MS	By MS/MS	By matching	By MS/MS	By MS/MS	By MS/MS	By MS/MS
P38858	6-phosphogluconolactonase 3	SOL3	14	14	14	4	8	7	7	7	11	5	1	4	8	7	7	7	11	5	1	4	8	7	7	7	11	5	1	27.784	249	65.1	65.1	65.1	-0.202589	-0.0829884	0.00992041	-0.145318	-0.0415805	-0.0350617	0.22132	0.315334	By MS/MS	By MS/MS	By MS/MS	By MS/MS	By MS/MS	By MS/MS	By MS/MS
P38890	Putative protein lysine methyltransferase SET5	SET5	13	13	13	4	8	2	6	6	4	2	0	4	8	2	6	6	4	2	0	4	8	2	6	6	4	2	0	60.547	526	30	30	30	0.0140696	0.0688771	-0.144744	-0.0898353	0.0905825	-0.220732	-0.137886	NaN	By MS/MS	By MS/MS	By MS/MS	By MS/MS	By MS/MS	By MS/MS	By MS/MS
P37370	Verprolin	VRP1	16	16	16	3	8	7	4	10	10	2	0	3	8	7	4	10	10	2	0	3	8	7	4	10	10	2	0	82.593	817	34	34	34	0.0281448	-0.224368	0.0702519	0.146264	-0.0676515	-0.0142081	-0.236367	NaN	By MS/MS	By MS/MS	By MS/MS	By MS/MS	By MS/MS	By MS/MS	By MS/MS
P38691	Serine/threonine-protein kinase KSP1	KSP1	13	13	13	3	8	2	4	5	1	4	0	3	8	2	4	5	1	4	0	3	8	2	4	5	1	4	0	117.08	1029	16.8	16.8	16.8	-0.416558	0.0223323	-0.694205	0.137635	-0.246053	NaN	-0.0360081	NaN	By MS/MS	By MS/MS	By MS/MS	By MS/MS	By MS/MS	By MS/MS	By MS/MS
Q05040	Factor arrest protein 8	FAR8	11	11	11	3	8	3	3	2	4	3	2	3	8	3	3	2	4	3	2	3	8	3	3	2	4	3	2	59.3	523	24.5	24.5	24.5	-0.167361	-0.155132	0.0681893	-0.254961	-0.246823	0.118891	-0.0753376	-0.289245	By MS/MS	By MS/MS	By MS/MS	By MS/MS	By MS/MS	By MS/MS	By MS/MS
P32908	Structural maintenance of chromosomes protein 1	SMC1	29	29	29	13	7	10	11	10	15	8	9	13	7	10	11	10	15	8	9	13	7	10	11	10	15	8	9	141.28	1225	26.8	26.8	26.8	-0.142401	-0.0312973	-0.185934	-0.280475	-0.159992	-0.00314851	-0.156643	-0.147538	By MS/MS	By MS/MS	By MS/MS	By MS/MS	By MS/MS	By MS/MS	By MS/MS
P40890	VPS10 homolog 2	VTH2	17	13	1	12	7	2	5	7	2	5	6	8	4	1	2	3	2	4	4	0	1	0	1	0	0	0	0	174.4	1549	14.5	11.9	1.5	0.0352016	0.0911243	NaN	-0.200299	-0.121518	0.145873	0.0589399	-0.0210283	By MS/MS	By MS/MS	By MS/MS	By MS/MS	By MS/MS	By MS/MS	By MS/MS
P38164	SEH-associated protein 4	SEA4	18	18	18	11	7	4	8	3	8	11	11	11	7	4	8	3	8	11	11	11	7	4	8	3	8	11	11	117.63	1038	22.2	22.2	22.2	-0.0394142	-0.05951	0.0170667	0.200379	-0.181117	-0.0670922	-0.140857	-0.177767	By MS/MS	By MS/MS	By MS/MS	By MS/MS	By MS/MS	By MS/MS	By MS/MS
Q05931	Heat shock protein SSQ1, mitochondrial	SSQ1	16	16	16	11	7	4	6	3	8	6	5	11	7	4	6	3	8	6	5	11	7	4	6	3	8	6	5	72.364	657	33	33	33	-0.0614357	0.00432161	-0.139633	-0.135523	-0.104635	-0.182524	-0.00740557	0.147307	By MS/MS	By MS/MS	By MS/MS	By MS/MS	By MS/MS	By MS/MS	By MS/MS
P32449	Phospho-2-dehydro-3-deoxyheptonate aldolase, tyrosine-inhibited	ARO4	14	13	13	11	7	6	12	11	10	8	7	11	7	6	12	11	10	8	6	11	7	6	12	11	10	8	6	39.749	370	58.6	56.8	56.8	-0.0616465	-0.0758089	-0.129182	-0.0383322	-0.0826064	0.0494914	-0.128046	-0.233278	By MS/MS	By MS/MS	By MS/MS	By MS/MS	By MS/MS	By MS/MS	By MS/MS
P47170	Vacuolar membrane-associated protein IML1	IML1	24	24	24	10	7	5	7	5	3	10	4	10	7	5	7	5	3	10	4	10	7	5	7	5	3	10	4	181.95	1584	19.9	19.9	19.9	-0.0325805	-0.0623995	-0.688497	-0.440792	0.0216219	-0.0701484	-0.176789	-0.0123444	By MS/MS	By MS/MS	By MS/MS	By MS/MS	By MS/MS	By MS/MS	By MS/MS
Q03532	ATP-dependent RNA helicase HAS1	HAS1	23	23	23	10	7	8	8	8	16	10	9	10	7	8	8	8	16	10	9	10	7	8	8	8	16	10	9	56.717	505	46.9	46.9	46.9	-0.211598	-0.00197785	0.0211954	-0.250852	-0.210997	-0.123167	-0.0730593	-0.199603	By MS/MS	By MS/MS	By MS/MS	By MS/MS	By MS/MS	By MS/MS	By MS/MS
P53258	GTPase-activating protein GYP2	MDR1	17	17	17	10	7	1	7	7	10	7	7	10	7	1	7	7	10	7	7	10	7	1	7	7	10	7	7	109.26	950	17.4	17.4	17.4	-0.127494	-0.153029	-0.216652	-0.00416096	-0.13787	-0.0242671	-0.0838291	-0.147666	By MS/MS	By MS/MS	By MS/MS	By MS/MS	By MS/MS	By MS/MS	By MS/MS
P12695	Dihydrolipoyllysine-residue acetyltransferase component of pyruvate dehydrogenase complex, mitochondrial	LAT1	17	17	17	10	7	7	9	9	8	8	10	10	7	7	9	9	8	8	10	10	7	7	9	9	8	8	10	51.817	482	44.6	44.6	44.6	-0.168544	-0.16613	-0.258667	-0.167961	-0.369129	-0.408014	-0.246584	-0.265882	By MS/MS	By MS/MS	By MS/MS	By MS/MS	By MS/MS	By MS/MS	By MS/MS
P0CX36;P0CX35	40S ribosomal protein S4-B;40S ribosomal protein S4-A	RPS4B;RPS4A	16	16	16	10	7	11	10	10	15	13	9	10	7	11	10	10	15	13	9	10	7	11	10	10	15	13	9	29.41	261	54.8	54.8	54.8	-0.0828662	-0.121016	-0.0284546	-0.0557113	-0.117897	-0.104294	-0.0372511	-0.0165266	By MS/MS	By MS/MS	By MS/MS	By MS/MS	By MS/MS	By MS/MS	By MS/MS
P16451	Pyruvate dehydrogenase complex protein X component, mitochondrial	PDX1	15	15	15	10	7	7	9	8	10	6	4	10	7	7	9	8	10	6	4	10	7	7	9	8	10	6	4	45.361	410	59	59	59	-0.203585	-0.0176215	-0.137267	-0.0847621	-0.142258	-0.118069	-0.0561312	-0.0757633	By MS/MS	By MS/MS	By MS/MS	By MS/MS	By MS/MS	By MS/MS	By MS/MS
P25847	DNA mismatch repair protein MSH2	MSH2	23	23	23	9	7	5	3	3	10	8	10	9	7	5	3	3	10	8	10	9	7	5	3	3	10	8	10	108.88	964	27.4	27.4	27.4	-0.142433	0.00331439	-0.151971	0.0732718	0.107286	-0.121	-0.214207	-0.214475	By MS/MS	By MS/MS	By MS/MS	By MS/MS	By MS/MS	By MS/MS	By MS/MS
Q08220	Glutathione synthetase	GSH2	20	20	20	9	7	7	11	9	14	6	7	9	7	7	11	9	14	6	7	9	7	7	11	9	14	6	7	55.815	491	47.5	47.5	47.5	-0.0885615	0.0322419	-0.0671376	-0.0157825	-0.063379	-0.0339387	-0.115879	0.00920383	By MS/MS	By MS/MS	By MS/MS	By MS/MS	By MS/MS	By MS/MS	By MS/MS
P32266	Dynamin-like GTPase MGM1, mitochondrial;Dynamin-like GTPase MGM1 large isoform;Dynamin-like GTPase MGM1 small isoform	MGM1	19	19	19	9	7	5	8	7	12	6	2	9	7	5	8	7	12	6	2	9	7	5	8	7	12	6	2	99.177	881	26.1	26.1	26.1	0.341189	0.148218	0.142871	-0.0858029	-0.0343524	0.0578315	-0.0712696	-0.197716	By MS/MS	By MS/MS	By MS/MS	By MS/MS	By MS/MS	By MS/MS	By MS/MS
Q04062	26S proteasome regulatory subunit RPN9	RPN9	18	18	18	9	7	8	8	10	15	12	6	9	7	8	8	10	15	12	6	9	7	8	8	10	15	12	6	45.782	393	49.1	49.1	49.1	0.0173518	0.0496308	0.199876	0.0381552	-0.017344	0.106348	0.0261627	0.0122111	By MS/MS	By MS/MS	By MS/MS	By MS/MS	By MS/MS	By MS/MS	By MS/MS
Q03262	Phosphoglucomutase-3	PGM3	18	18	18	9	7	7	9	8	11	5	3	9	7	7	9	8	11	5	3	9	7	7	9	8	11	5	3	71.068	622	36.3	36.3	36.3	-0.0299121	-0.260532	-0.324329	0.0747794	-0.0460569	0.0382957	-0.300466	-0.164836	By MS/MS	By MS/MS	By MS/MS	By MS/MS	By MS/MS	By MS/MS	By MS/MS
P32419	Malate dehydrogenase, peroxisomal	MDH3	17	17	17	9	7	9	10	10	13	4	3	9	7	9	10	10	13	4	3	9	7	9	10	10	13	4	3	37.186	343	59.2	59.2	59.2	-0.025456	0.0265876	0.00791308	-0.0470105	-0.0925401	0.0328061	0.038998	-0.0950497	By MS/MS	By MS/MS	By MS/MS	By MS/MS	By MS/MS	By MS/MS	By MS/MS
Q04305	U3 small nucleolar RNA-associated protein 15	UTP15	17	17	17	9	7	8	7	7	8	8	8	9	7	8	7	7	8	8	8	9	7	8	7	7	8	8	8	57.686	513	41.3	41.3	41.3	-0.386129	-0.25324	-0.237524	-0.236181	-0.166211	-0.408129	-0.18218	-0.0556363	By MS/MS	By MS/MS	By MS/MS	By MS/MS	By MS/MS	By MS/MS	By MS/MS
P37302	Aminopeptidase Y	APE3	16	16	16	9	7	7	7	9	12	7	6	9	7	7	7	9	12	7	6	9	7	7	7	9	12	7	6	60.137	537	36.5	36.5	36.5	-0.0162348	-0.0724221	-0.0833552	-0.0486062	-0.0365259	-0.233362	-0.0715577	-0.103736	By MS/MS	By MS/MS	By MS/MS	By MS/MS	By MS/MS	By MS/MS	By MS/MS
Q12191	Binder of USO1 and GRH1 protein 1	BUG1	15	15	15	9	7	3	11	9	8	2	3	9	7	3	11	9	8	2	3	9	7	3	11	9	8	2	3	38.294	341	68.6	68.6	68.6	0.0918014	0.1133	-0.0272044	0.195474	0.0641931	-0.0634544	0.129745	-0.114457	By MS/MS	By MS/MS	By MS/MS	By MS/MS	By MS/MS	By MS/MS	By MS/MS
P46951	Cargo-transport protein YPP1	YPP1	15	15	15	9	7	5	6	5	7	8	5	9	7	5	6	5	7	8	5	9	7	5	6	5	7	8	5	95.365	817	17.3	17.3	17.3	-0.0850222	0.0918014	-0.0790513	-0.105365	-0.147761	-0.0659591	-0.0589237	-0.139744	By MS/MS	By MS/MS	By MS/MS	By MS/MS	By MS/MS	By MS/MS	By MS/MS
P00498	ATP phosphoribosyltransferase	HIS1	14	14	14	9	7	9	11	10	13	9	8	9	7	9	11	10	13	9	8	9	7	9	11	10	13	9	8	32.266	297	47.5	47.5	47.5	0.182057	0.115965	0.118891	0.220825	0.182565	0.0932897	0.0825664	0.202386	By MS/MS	By MS/MS	By MS/MS	By MS/MS	By MS/MS	By MS/MS	By MS/MS
P38237	Ubiquitin carboxyl-terminal hydrolase 14	UBP14	14	14	14	9	7	5	7	5	9	8	4	9	7	5	7	5	9	8	4	9	7	5	7	5	9	8	4	88.629	781	25.7	25.7	25.7	-0.245745	-0.33288	-0.321585	-0.395492	-0.234652	-0.200747	-0.0346479	-0.208794	By MS/MS	By MS/MS	By MS/MS	By MS/MS	By MS/MS	By MS/MS	By MS/MS
P19881	4-nitrophenylphosphatase	PHO13	12	12	12	9	7	5	8	7	11	8	6	9	7	5	8	7	11	8	6	9	7	5	8	7	11	8	6	34.624	312	46.5	46.5	46.5	0.142609	0.209516	0.0388576	0.0835197	0.0253123	-0.114879	-0.226577	-0.0445384	By MS/MS	By MS/MS	By MS/MS	By MS/MS	By MS/MS	By MS/MS	By MS/MS
P05317	60S acidic ribosomal protein P0	RPP0	10	10	10	9	7	5	8	9	10	9	7	9	7	5	8	9	10	9	7	9	7	5	8	9	10	9	7	33.717	312	34	34	34	-0.126738	-0.116801	-0.0741373	-0.159138	-0.156064	-0.114504	-0.117521	-0.153318	By MS/MS	By MS/MS	By MS/MS	By MS/MS	By MS/MS	By MS/MS	By MS/MS
P29453	60S ribosomal protein L8-B	RPL8B	19	19	3	9	7	13	8	9	13	13	13	9	7	13	8	9	13	13	13	2	2	1	1	2	1	2	1	28.111	256	62.9	62.9	12.1	-0.245865	-0.240878	-0.0452379	-0.168026	-0.0977952	-0.194328	-0.125148	-0.226831	By MS/MS	By MS/MS	By MS/MS	By MS/MS	By MS/MS	By MS/MS	By MS/MS
P09435	Heat shock protein SSA3	SSA3	14	1	1	9	7	6	7	10	11	9	8	1	0	0	0	0	0	0	0	1	0	0	0	0	0	0	0	70.546	649	22.8	2.2	2.2	NaN	NaN	NaN	NaN	NaN	NaN	NaN	NaN	By MS/MS	By matching	By matching	By matching	By matching	By matching	By matching
P30619	Protein transport protein SEC1	SEC1	18	18	18	8	7	3	6	10	7	7	6	8	7	3	6	10	7	7	6	8	7	3	6	10	7	7	6	83.479	724	32.5	32.5	32.5	0.0889557	-0.150241	-0.31901	-0.0123735	-0.162444	-0.0831412	-0.0540927	-0.172067	By MS/MS	By MS/MS	By MS/MS	By MS/MS	By MS/MS	By MS/MS	By MS/MS
Q08818	Meiotic sister-chromatid recombination protein 6, mitochondrial	MSC6	18	18	18	8	7	5	10	11	6	6	2	8	7	5	10	11	6	6	2	8	7	5	10	11	6	6	2	79.946	692	33.4	33.4	33.4	-0.0400073	0.0258793	0.0603241	-0.106017	-0.0573767	0.0999011	0.183328	-0.248074	By MS/MS	By MS/MS	By MS/MS	By MS/MS	By MS/MS	By MS/MS	By MS/MS
P39729	Ribosome-interacting GTPase 1	RBG1	17	17	17	8	7	11	8	9	14	9	8	8	7	11	8	9	14	9	8	8	7	11	8	9	14	9	8	40.701	369	58.8	58.8	58.8	-0.221539	-0.320054	-0.426781	-0.291415	-0.504284	-0.476518	-0.641244	-0.773615	By MS/MS	By MS/MS	By MS/MS	By MS/MS	By MS/MS	By MS/MS	By MS/MS
Q08229	Protein NBA1	NBA1	17	17	17	8	7	6	6	5	12	11	8	8	7	6	6	5	12	11	8	8	7	6	6	5	12	11	8	55.923	501	44.7	44.7	44.7	-0.150337	0.0144981	-0.484711	0.00201836	0.128293	-0.109779	0.0166389	0.16543	By MS/MS	By MS/MS	By MS/MS	By MS/MS	By MS/MS	By MS/MS	By MS/MS
P32317	Protein AFG1	AFG1	17	17	17	8	7	5	10	7	5	0	1	8	7	5	10	7	5	0	1	8	7	5	10	7	5	0	1	58.264	509	39.9	39.9	39.9	-0.40505	-0.188315	0.012068	0.0871912	-0.126376	-0.21744	NaN	NaN	By MS/MS	By MS/MS	By MS/MS	By MS/MS	By MS/MS	By MS/MS	By matching
P41921	Glutathione reductase	GLR1	16	16	16	8	7	6	11	12	15	5	2	8	7	6	11	12	15	5	2	8	7	6	11	12	15	5	2	53.44	483	49.9	49.9	49.9	-0.124157	-0.125148	0.03492	-0.0239737	0.0518593	-0.0341012	-0.00755059	-0.0632735	By MS/MS	By MS/MS	By MS/MS	By MS/MS	By MS/MS	By MS/MS	By MS/MS
Q06132	Suppressor of glycerol defect protein 1	SGD1	16	16	16	8	7	4	3	6	11	7	4	8	7	4	3	6	11	7	4	8	7	4	3	6	11	7	4	102.85	899	18.8	18.8	18.8	-0.29108	-0.320468	-0.26741	-0.0139896	-0.0114862	-0.195368	-0.164626	-0.496651	By MS/MS	By MS/MS	By MS/MS	By MS/MS	By MS/MS	By MS/MS	By MS/MS
P42826	Xylulose kinase	XKS1	16	16	16	8	7	4	5	5	11	1	1	8	7	4	5	5	11	1	1	8	7	4	5	5	11	1	1	68.32	600	30.5	30.5	30.5	-0.116989	-0.0163077	-0.0106284	0.22367	0.0732718	-0.155181	NaN	NaN	By MS/MS	By MS/MS	By MS/MS	By MS/MS	By MS/MS	By MS/MS	By MS/MS
P38065	AP-2 complex subunit alpha	APL3	16	16	16	8	7	4	4	5	8	6	5	8	7	4	4	5	8	6	5	8	7	4	4	5	8	6	5	115.01	1025	21	21	21	0.156138	0.154842	-0.0282928	0.0241778	0.0150693	-0.106281	0.0359054	0.0224743	By MS/MS	By MS/MS	By MS/MS	By MS/MS	By MS/MS	By MS/MS	By MS/MS
P32891	D-lactate dehydrogenase [cytochrome] 1, mitochondrial	DLD1	15	15	15	8	7	6	9	8	12	8	8	8	7	6	9	8	12	8	8	8	7	6	9	8	12	8	8	65.292	587	32.4	32.4	32.4	-0.0361264	-0.094834	-0.0823162	-0.0564162	-0.15938	-0.0501588	0.00863031	-0.079478	By MS/MS	By MS/MS	By MS/MS	By MS/MS	By MS/MS	By MS/MS	By MS/MS
P48015	Aminomethyltransferase, mitochondrial	GCV1	15	15	15	8	7	8	5	6	11	6	5	8	7	8	5	6	11	6	5	8	7	8	5	6	11	6	5	44.468	400	49	49	49	0.263395	0.256648	0.260146	0.457752	0.177726	0.319734	0.00934717	-0.023695	By MS/MS	By MS/MS	By MS/MS	By MS/MS	By MS/MS	By MS/MS	By MS/MS
P80428	Actin-related protein 4	ARP4	14	14	14	8	7	4	5	5	9	5	0	8	7	4	5	5	9	5	0	8	7	4	5	5	9	5	0	54.831	489	31.9	31.9	31.9	-0.0685136	-0.113192	-0.201278	-0.0772084	-0.0893134	-0.15165	-0.0915713	NaN	By MS/MS	By MS/MS	By MS/MS	By MS/MS	By MS/MS	By MS/MS	By MS/MS
Q05934	Vacuolar import and degradation protein 22	VID22	14	14	14	8	7	6	3	3	7	3	4	8	7	6	3	3	7	3	4	8	7	6	3	3	7	3	4	102.5	901	17.4	17.4	17.4	-0.253773	0.00475306	-0.0875801	-0.151058	-0.109966	0.132116	0.210514	0.0647449	By MS/MS	By MS/MS	By MS/MS	By MS/MS	By MS/MS	By MS/MS	By MS/MS
P53885	Signal transduction protein MDG1	MDG1	13	13	13	8	7	3	6	8	8	1	4	8	7	3	6	8	8	1	4	8	7	3	6	8	8	1	4	40.278	366	51.1	51.1	51.1	-0.102527	-0.162331	-0.0630776	-0.227624	0.00460925	-0.219724	-0.251796	-0.316205	By MS/MS	By MS/MS	By MS/MS	By MS/MS	By MS/MS	By MS/MS	By MS/MS
P08524	Farnesyl pyrophosphate synthase	ERG20	12	12	12	8	7	7	5	7	9	7	4	8	7	7	5	7	9	7	4	8	7	7	5	7	9	7	4	40.483	352	37.8	37.8	37.8	0.186501	0.100305	0.077243	0.156138	0.160533	0.141694	0.0250288	0.1125	By MS/MS	By MS/MS	By MS/MS	By MS/MS	By MS/MS	By MS/MS	By MS/MS
P36060	NADH-cytochrome b5 reductase 2;NADH-cytochrome b5 reductase p34 form;NADH-cytochrome b5 reductase p32 form	MCR1	12	12	12	8	7	5	8	7	8	5	4	8	7	5	8	7	8	5	4	8	7	5	8	7	8	5	4	34.137	302	53.3	53.3	53.3	-0.217239	-0.317085	-0.545445	-0.094187	-0.111461	-0.185048	-0.389243	-0.178208	By MS/MS	By MS/MS	By MS/MS	By MS/MS	By MS/MS	By MS/MS	By MS/MS
P12904	5-AMP-activated protein kinase subunit gamma	SNF4	12	12	12	8	7	5	6	6	8	6	6	8	7	5	6	6	8	6	6	8	7	5	6	6	8	6	6	36.401	322	40.7	40.7	40.7	0.0457225	-0.0869517	0.132511	-0.0459526	0.0610158	-0.0122135	-0.0328904	-0.179253	By MS/MS	By MS/MS	By MS/MS	By MS/MS	By MS/MS	By MS/MS	By MS/MS
Q03337	Trafficking protein particle complex subunit 31	TRS31	12	12	12	8	7	4	6	6	7	3	4	8	7	4	6	6	7	3	4	8	7	4	6	6	7	3	4	31.721	283	51.2	51.2	51.2	-0.102434	-0.0992781	0.110363	-0.095173	-0.124991	0.0500489	-0.321585	-0.0258378	By MS/MS	By MS/MS	By MS/MS	By MS/MS	By MS/MS	By MS/MS	By MS/MS
P32179	3(2),5-bisphosphate nucleotidase	MET22	11	11	11	8	7	6	9	10	9	2	2	8	7	6	9	10	9	2	2	8	7	6	9	10	9	2	2	39.149	357	39.8	39.8	39.8	0.217355	0.247198	0.412836	0.23842	0.226632	0.208642	0.391878	-0.32657	By MS/MS	By MS/MS	By MS/MS	By MS/MS	By MS/MS	By MS/MS	By MS/MS
Q12159	RNA annealing protein YRA1	YRA1	11	11	11	8	7	7	3	4	9	6	4	8	7	7	3	4	9	6	4	8	7	7	3	4	9	6	4	24.955	226	38.9	38.9	38.9	0.174662	0.120617	0.0110662	0.367036	-0.119887	-0.102605	-0.187806	-0.157448	By MS/MS	By MS/MS	By MS/MS	By MS/MS	By MS/MS	By MS/MS	By MS/MS
P18239	ADP,ATP carrier protein 2	PET9	14	14	10	8	7	8	9	9	12	11	10	8	7	8	9	9	12	11	10	6	6	6	8	7	8	7	6	34.426	318	41.8	41.8	29.9	0.249506	0.27608	0.083792	0.203765	0.224905	0.0735461	0.0406821	-0.0302803	By MS/MS	By MS/MS	By MS/MS	By MS/MS	By MS/MS	By MS/MS	By MS/MS
P39004;P39003;P53631;P39924;P54854;P47185	High-affinity hexose transporter HXT6	HXT7;HXT6	15	15	10	8	7	3	7	4	11	10	10	8	7	3	7	4	11	10	10	5	6	2	5	3	7	8	7	62.734	570	33	33	22.5	-0.241492	-0.263092	-0.0416399	-0.655058	-0.305788	-0.400187	-0.104837	-0.155229	By MS/MS	By MS/MS	By MS/MS	By MS/MS	By MS/MS	By MS/MS	By MS/MS
Q02457	Protein TBF1	TBF1	9	9	9	8	7	2	6	7	3	2	3	8	7	2	6	7	3	2	3	8	7	2	6	7	3	2	3	62.823	562	24.4	24.4	24.4	-0.110122	-0.133685	-0.132625	-0.0185711	-0.213103	-0.220144	-0.298673	-0.333989	By MS/MS	By MS/MS	By MS/MS	By MS/MS	By MS/MS	By MS/MS	By MS/MS
P40889;P40434	Y element ATP-dependent helicase YJL225C;Y element ATP-dependent helicase YIL177C	YIL177C	26	1	1	8	7	5	8	3	2	9	9	0	0	0	1	0	0	0	0	0	0	0	1	0	0	0	0	197.56	1758	17.9	1.1	1.1	NaN	NaN	NaN	NaN	NaN	NaN	NaN	NaN	By matching	By matching	By matching	By MS/MS	By matching	By matching	By matching
Q92392	Transposon Ty1-OL Gag polyprotein;Capsid protein;Gag-p4	TY1A-OL	15	1	0	8	7	12	7	8	11	13	12	0	0	1	0	0	0	1	0	0	0	0	0	0	0	0	0	49.005	440	45.7	2.3	0	NaN	NaN	NaN	NaN	NaN	NaN	NaN	NaN	By matching	By matching	By matching	By matching	By matching	By matching	By MS/MS
Q08924	Regulator of Ty1 transposition protein 10	RTT10	24	24	24	7	7	4	7	9	12	10	7	7	7	4	7	9	12	10	7	7	7	4	7	9	12	10	7	114.46	1013	29.7	29.7	29.7	-0.0233871	-0.235127	-0.0373992	-0.00557958	-0.197335	0.200881	-0.117897	-0.139156	By MS/MS	By MS/MS	By MS/MS	By MS/MS	By MS/MS	By MS/MS	By MS/MS
Q02206	Chromatin structure-remodeling complex subunit RSC4	RSC4	21	21	21	7	7	5	10	7	10	4	3	7	7	5	10	7	10	4	3	7	7	5	10	7	10	4	3	72.29	625	41	41	41	-0.0537782	-0.059074	-0.0570914	-0.0646308	-0.0636655	-0.070315	-0.165289	-0.312044	By MS/MS	By MS/MS	By MS/MS	By MS/MS	By MS/MS	By MS/MS	By MS/MS
Q03516	Uncharacterized protein RSN1	RSN1	20	20	20	7	7	4	5	7	8	12	14	7	7	4	5	7	8	12	14	7	7	4	5	7	8	12	14	107.67	953	24.1	24.1	24.1	0.0100637	0.142348	-0.0389991	0.231924	0.207268	0.0295589	0.113034	0.166073	By MS/MS	By MS/MS	By MS/MS	By MS/MS	By MS/MS	By MS/MS	By MS/MS
Q02821	Importin subunit alpha	SRP1	19	19	19	7	7	5	9	11	11	6	7	7	7	5	9	11	11	6	7	7	7	5	9	11	11	6	7	60.441	542	47	47	47	-0.022786	0.181675	0.261952	0.0683269	-0.0743499	0.0716254	0.109427	-0.0440623	By MS/MS	By MS/MS	By MS/MS	By MS/MS	By MS/MS	By MS/MS	By MS/MS
P53326	Uncharacterized protein YGR266W	YGR266W	18	18	18	7	7	4	5	6	9	2	2	7	7	4	5	6	9	2	2	7	7	4	5	6	9	2	2	81.19	701	31	31	31	-0.108021	-0.240469	-0.148993	-0.115347	-0.197219	-0.324581	-0.401197	-0.531156	By MS/MS	By MS/MS	By MS/MS	By MS/MS	By MS/MS	By MS/MS	By MS/MS
Q06315	Protein SKG3	SKG3	18	18	18	7	7	2	6	6	8	4	1	7	7	2	6	6	8	4	1	7	7	2	6	6	8	4	1	114.11	1026	27.9	27.9	27.9	-0.0417884	0.0207689	-0.354686	0.0787464	0.063641	0.0447438	-0.0159576	0.0601858	By MS/MS	By MS/MS	By MS/MS	By MS/MS	By MS/MS	By MS/MS	By MS/MS
P17891	Clathrin light chain	CLC1	17	17	17	7	7	3	8	9	12	4	4	7	7	3	8	9	12	4	4	7	7	3	8	9	12	4	4	26.531	233	58.8	58.8	58.8	-0.0736362	0.0565835	-0.106715	0.0669502	0.0532504	-0.0752768	0.0154976	0.0448837	By MS/MS	By MS/MS	By MS/MS	By MS/MS	By MS/MS	By MS/MS	By MS/MS
P53075	Sensitivity to high expression protein 10	SHE10	17	17	17	7	7	6	8	6	12	9	5	7	7	6	8	6	12	9	5	7	7	6	8	6	12	9	5	66.862	577	30.5	30.5	30.5	0.232661	0.245009	-0.0726041	0.0551957	0.184978	-0.0294555	-0.0924325	-0.0715728	By MS/MS	By MS/MS	By MS/MS	By MS/MS	By MS/MS	By MS/MS	By MS/MS
P48813	High-affinity glutamine permease	GNP1	17	17	17	7	7	5	5	6	11	13	11	7	7	5	5	6	11	13	11	7	7	5	5	6	11	13	11	73.597	663	26.1	26.1	26.1	0.182946	-0.008929	0.0297002	0.0336521	0.00460925	0.163499	0.35558	0.314174	By MS/MS	By MS/MS	By MS/MS	By MS/MS	By MS/MS	By MS/MS	By MS/MS
P38137	Peroxisomal-coenzyme A synthetase	PCS60	17	17	17	7	7	4	4	6	11	6	4	7	7	4	4	6	11	6	4	7	7	4	4	6	11	6	4	60.488	543	32.8	32.8	32.8	-0.303383	-0.187116	-0.200962	-0.28488	-0.122428	-0.318164	-0.336737	-0.300875	By MS/MS	By MS/MS	By MS/MS	By MS/MS	By MS/MS	By MS/MS	By MS/MS
P47160	Epsin-3	ENT3	17	17	17	7	7	7	10	10	9	6	7	7	7	7	10	10	9	6	7	7	7	7	10	10	9	6	7	45.091	408	47.5	47.5	47.5	0.103665	0.171591	0.159629	0.109427	0.0629506	0.00518438	-0.0891599	-0.0233431	By MS/MS	By MS/MS	By MS/MS	By MS/MS	By MS/MS	By MS/MS	By MS/MS
P00546	Cyclin-dependent kinase 1	CDC28	18	18	16	7	7	6	4	4	15	6	7	7	7	6	4	4	15	6	7	5	5	4	3	4	13	5	7	34.061	298	57	57	50.7	-0.231244	-0.359971	-0.461482	0.116764	-0.160572	-0.275699	-0.521494	-0.536566	By MS/MS	By MS/MS	By MS/MS	By MS/MS	By MS/MS	By MS/MS	By MS/MS
P43555	Protein EMP47	EMP47	16	16	16	7	7	6	6	8	8	7	8	7	7	6	6	8	8	7	8	7	7	6	6	8	8	7	8	50.33	445	45.8	45.8	45.8	0.21313	0.467384	0.314174	0.323889	0.272501	0.185359	0.214747	0.332737	By MS/MS	By MS/MS	By MS/MS	By MS/MS	By MS/MS	By MS/MS	By MS/MS
Q06506	Ribosomal RNA-processing protein 9	RRP9	16	16	16	7	7	4	5	7	4	10	8	7	7	4	5	7	4	10	8	7	7	4	5	7	4	10	8	65.053	573	32.3	32.3	32.3	0.18409	0.104873	0.23131	-0.0450146	-0.32357	-0.0427391	0.115965	-0.0248541	By MS/MS	By MS/MS	By MS/MS	By MS/MS	By MS/MS	By MS/MS	By MS/MS
Q12697	Vacuolar cation-transporting ATPase YPK9	YPK9	16	16	16	7	7	4	2	2	4	11	9	7	7	4	2	2	4	11	9	7	7	4	2	2	4	11	9	166.75	1472	12.5	12.5	12.5	-0.224469	-0.0503381	0.067914	-0.165888	-0.0719519	-0.0239444	0.0439044	-0.19861	By MS/MS	By MS/MS	By MS/MS	By MS/MS	By MS/MS	By MS/MS	By MS/MS
P42940	Probable electron transfer flavoprotein subunit beta	CIR1	15	15	15	7	7	6	7	7	7	5	4	7	7	6	7	7	7	5	4	7	7	6	7	7	7	5	4	28.758	261	68.6	68.6	68.6	-0.130192	-0.140953	-0.198245	-0.127762	-0.165289	-0.196789	-0.34683	-0.0418775	By MS/MS	By MS/MS	By MS/MS	By MS/MS	By MS/MS	By MS/MS	By MS/MS
P29952	Mannose-6-phosphate isomerase	PMI40	14	14	14	7	7	5	9	8	11	5	4	7	7	5	9	8	11	5	4	7	7	5	9	8	11	5	4	48.188	429	38.5	38.5	38.5	-0.115535	-0.0963601	-0.15388	-0.0787617	-0.118085	-0.0851141	-0.183245	-0.0205599	By MS/MS	By MS/MS	By MS/MS	By MS/MS	By MS/MS	By MS/MS	By MS/MS
P32379	Proteasome subunit alpha type-5	PUP2	14	14	14	7	7	1	8	8	8	9	8	7	7	1	8	8	8	9	8	7	7	1	8	8	8	9	8	28.617	260	65.4	65.4	65.4	-0.131218	-0.0437649	0.033793	0.0364682	0.114367	0.044604	-0.129134	-0.039177	By MS/MS	By MS/MS	By MS/MS	By MS/MS	By MS/MS	By MS/MS	By MS/MS
Q08287	60S ribosome subunit biogenesis protein NOP8	NOP8	14	14	14	7	7	3	5	2	6	6	4	7	7	3	5	2	6	6	4	7	7	3	5	2	6	6	4	56.965	484	37.6	37.6	37.6	-0.105349	0.00820001	0.202261	0.140255	0.0568609	0.244035	-0.118163	-0.168852	By MS/MS	By MS/MS	By MS/MS	By MS/MS	By MS/MS	By MS/MS	By MS/MS
Q08979	Kelch repeat-containing protein 3	KEL3	14	14	14	7	7	2	6	4	5	3	1	7	7	2	6	4	5	3	1	7	7	2	6	4	5	3	1	75.432	651	22.7	22.7	22.7	-0.0210429	0.00834346	NaN	0.112233	0.159887	-0.057707	-0.259081	NaN	By MS/MS	By MS/MS	By MS/MS	By MS/MS	By MS/MS	By MS/MS	By MS/MS
P14065	Glycerol 2-dehydrogenase (NADP(+))	GCY1	13	12	12	7	7	5	5	6	12	2	1	6	6	4	4	5	11	2	1	6	6	4	4	5	11	2	1	35.079	312	51.3	48.1	48.1	-0.122256	0.231924	0.0816123	-0.0221413	0.19232	-0.37962	-1.40851	NaN	By MS/MS	By MS/MS	By MS/MS	By MS/MS	By MS/MS	By MS/MS	By MS/MS
Q05515	Survival factor 1	SVF1	12	12	12	7	7	4	6	8	10	4	4	7	7	4	6	8	10	4	4	7	7	4	6	8	10	4	4	54.367	481	32.2	32.2	32.2	-0.140969	-0.208311	-0.253051	-0.19626	-0.226662	-0.253773	-0.0457441	-0.128424	By MS/MS	By MS/MS	By MS/MS	By MS/MS	By MS/MS	By MS/MS	By MS/MS
Q03533	Serine/threonine-protein kinase TDA1	TDA1	12	12	12	7	7	4	8	5	10	3	2	7	7	4	8	5	10	3	2	7	7	4	8	5	10	3	2	66.219	586	28.5	28.5	28.5	0.113167	0.294782	0.169284	0.201634	0.2806	0.0404015	0.307312	-0.0247807	By MS/MS	By MS/MS	By MS/MS	By MS/MS	By MS/MS	By MS/MS	By MS/MS
P33201	mRNA turnover protein 4	MRT4	12	12	12	7	7	3	6	6	9	7	5	7	7	3	6	6	9	7	5	7	7	3	6	6	9	7	5	27.058	236	58.9	58.9	58.9	-0.345015	-0.26195	0.349592	0.0440443	0.0732718	-0.0553214	-0.199139	-0.268504	By MS/MS	By MS/MS	By MS/MS	By MS/MS	By MS/MS	By MS/MS	By MS/MS
P27810	Alpha-1,2 mannosyltransferase KTR1	KTR1	12	12	12	7	7	7	8	8	8	5	8	7	7	7	8	8	8	5	8	7	7	7	8	8	8	5	8	46.022	393	33.1	33.1	33.1	0.188654	0.1149	0.160017	0.304745	-0.00453719	0.0322419	0.132248	0.202762	By MS/MS	By MS/MS	By MS/MS	By MS/MS	By MS/MS	By MS/MS	By MS/MS
Q00055	Glycerol-3-phosphate dehydrogenase [NAD(+)] 1	GPD1	12	11	11	7	7	9	11	9	11	8	6	7	6	9	10	8	10	8	6	7	6	9	10	8	10	8	6	42.868	391	48.1	44.2	44.2	0.162339	0.251325	0.185993	0.318693	0.231801	0.139339	0.188654	0.170181	By MS/MS	By MS/MS	By MS/MS	By MS/MS	By MS/MS	By MS/MS	By MS/MS
P36017;P36019	Vacuolar protein sorting-associated protein 21	VPS21	12	11	11	7	7	5	6	5	11	7	4	6	6	4	5	4	11	6	4	6	6	4	5	4	11	6	4	23.081	210	55.7	50.5	50.5	0.145743	0.165044	-0.152596	0.0911243	-0.024766	0.0518593	-0.0138439	0.0285692	By MS/MS	By MS/MS	By MS/MS	By MS/MS	By MS/MS	By MS/MS	By MS/MS
P40075	Vesicle-associated membrane protein-associated protein SCS2	SCS2	11	11	11	7	7	5	7	7	10	8	8	7	7	5	7	7	10	8	8	7	7	5	7	7	10	8	8	26.925	244	59.8	59.8	59.8	-0.262452	-0.282702	-0.228588	-0.307359	-0.340678	-0.379451	-0.319424	-0.393311	By MS/MS	By MS/MS	By MS/MS	By MS/MS	By MS/MS	By MS/MS	By MS/MS
P49954	Probable hydrolase NIT3	NIT3	11	11	11	7	7	6	8	7	8	2	2	7	7	6	8	7	8	2	2	7	7	6	8	7	8	2	2	32.549	291	46	46	46	-0.54633	-0.315163	-0.353561	-0.258149	-0.476779	-0.286902	-0.64327	-0.574906	By MS/MS	By MS/MS	By MS/MS	By MS/MS	By MS/MS	By MS/MS	By MS/MS
P38820	Adenylyltransferase and sulfurtransferase UBA4;Adenylyltransferase UBA4;Sulfurtransferase UBA4	UBA4	11	11	11	7	7	1	5	7	8	5	2	7	7	1	5	7	8	5	2	7	7	1	5	7	8	5	2	49.361	440	27.5	27.5	27.5	0.182819	0.160662	NaN	-0.153222	0.0447438	0.229957	0.064331	0.0797024	By MS/MS	By MS/MS	By MS/MS	By MS/MS	By MS/MS	By MS/MS	By MS/MS
P53868	Alpha-1,2-mannosyltransferase ALG9	ALG9	11	11	11	7	7	7	3	5	6	5	4	7	7	7	3	5	6	5	4	7	7	7	3	5	6	5	4	63.776	555	25.6	25.6	25.6	-0.126092	-0.18259	0.0270125	0.153935	-0.262036	-0.152324	-0.036156	-0.0160013	By MS/MS	By MS/MS	By MS/MS	By MS/MS	By MS/MS	By MS/MS	By MS/MS
P36136	Sedoheptulose 1,7-bisphosphatase	SHB17	10	10	10	7	7	3	7	7	9	5	3	7	7	3	7	7	9	5	3	7	7	3	7	7	9	5	3	31.022	271	44.3	44.3	44.3	-0.242038	-0.280913	-0.373383	-0.259927	-0.0440623	0.0746424	-0.143118	0.0309716	By MS/MS	By MS/MS	By MS/MS	By MS/MS	By MS/MS	By MS/MS	By MS/MS
P28495	F-actin-capping protein subunit alpha	CAP1	10	10	10	7	7	3	7	6	9	4	4	7	7	3	7	6	9	4	4	7	7	3	7	6	9	4	4	30.699	268	54.9	54.9	54.9	0.222805	0.20389	-0.0201502	0.166458	0.0289934	-0.0436608	0.093425	0.146134	By MS/MS	By MS/MS	By MS/MS	By MS/MS	By MS/MS	By MS/MS	By MS/MS
P39006	Phosphatidylserine decarboxylase proenzyme 1, mitochondrial;Phosphatidylserine decarboxylase 1 beta chain;Phosphatidylserine decarboxylase 1 alpha chain	PSD1	10	10	10	7	7	3	4	6	7	4	3	7	7	3	4	6	7	4	3	7	7	3	4	6	7	4	3	56.594	500	24.2	24.2	24.2	-0.156209	-0.0732718	-0.178208	-0.154907	-0.145462	-0.150994	-0.110386	-0.178665	By MS/MS	By MS/MS	By MS/MS	By MS/MS	By MS/MS	By MS/MS	By MS/MS
Q12206	Transcriptional modulator WTM2	WTM2	10	10	10	7	7	2	3	4	3	2	0	7	7	2	3	4	3	2	0	7	7	2	3	4	3	2	0	51.951	467	26.6	26.6	26.6	-0.443203	-0.28685	-0.115566	-0.554316	-0.667149	-0.147362	-0.191953	NaN	By MS/MS	By MS/MS	By MS/MS	By MS/MS	By MS/MS	By MS/MS	By MS/MS
P20606	Small COPII coat GTPase SAR1	SAR1	9	9	9	7	7	7	7	7	9	6	4	7	7	7	7	7	9	6	4	7	7	7	7	7	9	6	4	21.45	190	59.5	59.5	59.5	0.0988238	-0.0284105	0.0622599	-0.0526256	-0.0288814	-0.0222145	0.0480967	-0.165871	By MS/MS	By MS/MS	By MS/MS	By MS/MS	By MS/MS	By MS/MS	By MS/MS
P0CX48;P0CX47	40S ribosomal protein S11-B;40S ribosomal protein S11-A	RPS11B;RPS11A	9	9	9	7	7	9	6	7	9	9	8	7	7	9	6	7	9	9	8	7	7	9	6	7	9	9	8	17.749	156	49.4	49.4	49.4	-0.0796	0.0640551	-0.133385	-0.0175777	0.0223323	-0.0146453	0.0103502	0.046002	By MS/MS	By MS/MS	By MS/MS	By MS/MS	By MS/MS	By MS/MS	By MS/MS
Q00245	GTP-binding protein RHO3	RHO3	9	9	9	7	7	5	6	6	7	8	8	7	7	5	6	6	7	8	8	7	7	5	6	6	7	8	8	25.312	231	54.5	54.5	54.5	-0.0447914	0.0705267	-0.0573917	-0.0321969	-0.179449	-0.0276014	0.230818	0.0556122	By MS/MS	By MS/MS	By MS/MS	By MS/MS	By MS/MS	By MS/MS	By MS/MS
P40106	Glycerol-1-phosphate phosphohydrolase 2	HOR2	15	8	8	7	7	7	7	6	12	5	4	4	3	2	5	4	6	1	1	4	3	2	5	4	6	1	1	27.813	250	51.6	30	30	-0.0390732	0.787767	1.36709	-0.0314595	0.215616	0.111966	NaN	NaN	By MS/MS	By MS/MS	By MS/MS	By MS/MS	By MS/MS	By MS/MS	By MS/MS
P22204	Cell cycle protein kinase DBF2	DBF2	10	10	6	7	7	4	5	5	4	4	4	7	7	4	5	5	4	4	4	4	5	1	5	5	2	2	2	66.147	572	19.4	19.4	14.3	0.154842	0.129349	0.0223323	0.081885	0.0190614	0.0507455	-0.0485465	-0.219304	By MS/MS	By MS/MS	By MS/MS	By MS/MS	By MS/MS	By MS/MS	By MS/MS
P13587	Sodium transport ATPase 1	ENA1	27	1	1	7	7	3	11	5	11	19	13	1	0	0	1	1	0	1	1	1	0	0	1	1	0	1	1	120.36	1091	29.4	1.5	1.5	0.0563061	NaN	NaN	NaN	NaN	NaN	-0.130018	-0.270382	By MS/MS	By matching	By matching	By MS/MS	By MS/MS	By matching	By MS/MS
P39516	40S ribosomal protein S14-B	RPS14B	10	10	1	7	7	5	6	6	9	9	9	7	7	5	6	6	9	9	9	0	1	0	0	0	1	1	1	14.65	138	68.1	68.1	5.8	-0.0510404	-0.109281	-0.117709	-0.0765389	-0.0304571	-0.0856957	-0.180152	-0.199703	By MS/MS	By MS/MS	By MS/MS	By MS/MS	By MS/MS	By MS/MS	By MS/MS
P33327	NAD-specific glutamate dehydrogenase	GDH2	27	27	27	6	7	11	8	8	11	6	5	6	7	11	8	8	11	6	5	6	7	11	8	8	11	6	5	124.33	1092	34.3	34.3	34.3	0.1333	0.179384	0.1644	0.198871	0.255803	-0.0728317	-0.0955583	-0.280159	By MS/MS	By MS/MS	By MS/MS	By MS/MS	By MS/MS	By MS/MS	By MS/MS
P39524	Probable phospholipid-transporting ATPase DRS2	DRS2	23	23	23	6	7	4	7	7	14	9	8	6	7	4	7	7	14	9	8	6	7	4	7	7	14	9	8	153.76	1355	22.7	22.7	22.7	-0.392194	-0.402645	0.054779	-0.270173	-0.353303	0.104471	-0.0376065	-0.234907	By MS/MS	By MS/MS	By MS/MS	By MS/MS	By MS/MS	By MS/MS	By MS/MS
P47075	Vacuolar transporter chaperone 4	VTC4	21	21	21	6	7	3	7	5	13	12	9	6	7	3	7	5	13	12	9	6	7	3	7	5	13	12	9	83.154	721	29.7	29.7	29.7	-1.50525	-0.02975	0.477677	0.148479	-0.445951	0.256286	-0.0333923	0.0575542	By MS/MS	By MS/MS	By MS/MS	By MS/MS	By MS/MS	By MS/MS	By MS/MS
P53313	Protein SDA1	SDA1	18	18	18	6	7	7	6	10	12	5	5	6	7	7	6	10	12	5	5	6	7	7	6	10	12	5	5	86.617	767	25.6	25.6	25.6	-0.151298	-0.355202	-0.149681	-0.293271	-0.223829	-0.0685439	-0.325178	-0.465859	By MS/MS	By MS/MS	By MS/MS	By MS/MS	By MS/MS	By MS/MS	By MS/MS
P47120	Deoxyhypusine hydroxylase	LIA1	18	18	18	6	7	7	7	8	12	5	3	6	7	7	7	8	12	5	3	6	7	7	7	8	12	5	3	36.164	325	64.3	64.3	64.3	-0.00907418	0.0794293	0.139731	-0.0840279	-0.108099	-0.159573	-0.271548	-0.169209	By MS/MS	By MS/MS	By MS/MS	By MS/MS	By MS/MS	By MS/MS	By MS/MS
P40527	Probable phospholipid-transporting ATPase NEO1	NEO1	18	18	18	6	7	2	5	4	12	9	4	6	7	2	5	4	12	9	4	6	7	2	5	4	12	9	4	130.22	1151	18.8	18.8	18.8	-0.413557	-0.128787	-0.314481	-0.42977	-0.422366	-0.187954	-0.119793	-0.0188342	By MS/MS	By MS/MS	By MS/MS	By MS/MS	By MS/MS	By MS/MS	By MS/MS
P38713	Oxysterol-binding protein homolog 3	OSH3	18	18	18	6	7	4	7	4	7	3	5	6	7	4	7	4	7	3	5	6	7	4	7	4	7	3	5	113.76	996	24.1	24.1	24.1	-0.530072	-0.303401	-0.252501	0.0299829	-0.635091	-0.156032	0.105544	0.0601858	By MS/MS	By MS/MS	By MS/MS	By MS/MS	By MS/MS	By MS/MS	By MS/MS
Q12028	AP-1 complex subunit gamma-1	APL4	17	17	17	6	7	5	10	7	10	4	4	6	7	5	10	7	10	4	4	6	7	5	10	7	10	4	4	93.623	832	25.5	25.5	25.5	-0.00504381	-0.0995563	-0.105473	0.00733905	-0.076615	-0.141494	-0.165936	-0.233091	By MS/MS	By MS/MS	By MS/MS	By MS/MS	By MS/MS	By MS/MS	By MS/MS
Q02648	tRNA (uracil-O(2)-)-methyltransferase	TRM44	17	17	17	6	7	2	6	8	5	4	0	6	7	2	6	8	5	4	0	6	7	2	6	8	5	4	0	64.854	567	35.6	35.6	35.6	-0.187461	-0.206279	-0.373159	-0.0774215	0.228603	0.0614306	-0.240179	NaN	By MS/MS	By MS/MS	By MS/MS	By MS/MS	By MS/MS	By MS/MS	By MS/MS
P46982	Alpha-1,2-mannosyltransferase MNN5	MNN5	16	16	16	6	7	2	7	6	10	10	6	6	7	2	7	6	10	10	6	6	7	2	7	6	10	10	6	67.204	586	35.3	35.3	35.3	-0.378588	-0.272541	-0.199852	-0.255925	-0.316941	-0.323245	-0.334607	-0.329214	By MS/MS	By MS/MS	By MS/MS	By MS/MS	By MS/MS	By MS/MS	By MS/MS
P33339	Transcription factor tau 131 kDa subunit	TFC4	16	16	16	6	7	3	7	4	7	3	4	6	7	3	7	4	7	3	4	6	7	3	7	4	7	3	4	120.23	1025	18.8	18.8	18.8	-0.19446	-0.180054	-0.162331	-0.0563112	0.0359054	-0.0741069	-0.179792	-0.407115	By MS/MS	By MS/MS	By MS/MS	By MS/MS	By MS/MS	By MS/MS	By MS/MS
P11978	Regulatory protein SIR4	SIR4	16	16	16	6	7	3	4	1	3	0	3	6	7	3	4	1	3	0	3	6	7	3	4	1	3	0	3	152.06	1358	15.7	15.7	15.7	-0.0995408	-0.181689	-0.337448	-0.0328904	NaN	-0.227422	NaN	-0.221707	By MS/MS	By MS/MS	By MS/MS	By MS/MS	By MS/MS	By MS/MS	By matching
P38694	Putative aldehyde dehydrogenase-like protein YHR039C	MSC7	15	15	15	6	7	5	9	8	10	4	2	6	7	5	9	8	10	4	2	6	7	5	9	8	10	4	2	71.32	644	29.7	29.7	29.7	0.0926134	0.266517	0.0717627	0.134352	0.0465609	0.0240359	0.0480967	0.0482362	By MS/MS	By MS/MS	By MS/MS	By MS/MS	By MS/MS	By MS/MS	By MS/MS
P35688	Rho-GTPase-activating protein LRG1	LRG1	15	15	15	6	7	2	4	3	6	4	1	6	7	2	4	3	6	4	1	6	7	2	4	3	6	4	1	116.65	1017	20.3	20.3	20.3	-0.342287	-0.167896	-0.197517	-0.321225	-0.168706	-0.358768	-0.328236	NaN	By MS/MS	By MS/MS	By MS/MS	By MS/MS	By MS/MS	By MS/MS	By MS/MS
P36124	SET domain-containing protein 3	SET3	15	15	15	6	7	1	5	4	4	3	3	6	7	1	5	4	4	3	3	6	7	1	5	4	4	3	3	85.479	751	27	27	27	-0.106281	0.197111	0.0485152	-0.278321	-0.123355	-0.21088	-0.282158	0.00331439	By MS/MS	By MS/MS	By MS/MS	By MS/MS	By MS/MS	By MS/MS	By MS/MS
P47039	Probable kynurenine--oxoglutarate transaminase BNA3	BNA3	14	14	14	6	7	5	8	7	4	3	2	6	7	5	8	7	4	3	2	6	7	5	8	7	4	3	2	50.082	444	41.4	41.4	41.4	-0.405279	-0.18848	-0.436373	-0.101645	-0.103085	-0.0381841	-0.159573	-0.154458	By MS/MS	By MS/MS	By MS/MS	By MS/MS	By MS/MS	By MS/MS	By MS/MS
P32767	Importin beta-like protein KAP122	KAP122	13	13	13	6	7	4	6	5	11	5	5	6	7	4	6	5	11	5	5	6	7	4	6	5	11	5	5	123.53	1081	15.1	15.1	15.1	-0.113161	0.0183493	-0.147282	-0.0840126	-0.0104976	0.0413832	-0.0692702	0.059909	By MS/MS	By MS/MS	By MS/MS	By MS/MS	By MS/MS	By MS/MS	By MS/MS
P28789	Porphobilinogen deaminase	HEM3	13	13	13	6	7	6	6	6	10	4	3	6	7	6	6	6	10	4	3	6	7	6	6	6	10	4	3	36.674	327	50.2	50.2	50.2	-0.185343	-0.012359	-0.187066	0.228234	0.130404	-0.00639085	-0.253928	-0.220429	By MS/MS	By MS/MS	By MS/MS	By MS/MS	By MS/MS	By MS/MS	By MS/MS
P24521	Phosphomevalonate kinase	ERG8	13	13	13	6	7	2	6	6	10	2	2	6	7	2	6	6	10	2	2	6	7	2	6	6	10	2	2	50.454	451	35.3	35.3	35.3	-0.149745	-0.17249	-0.207978	-0.174605	-0.331954	-0.0329642	-0.295836	-1.4877	By MS/MS	By MS/MS	By MS/MS	By MS/MS	By MS/MS	By MS/MS	By MS/MS
Q03124	Chromatin structure-remodeling complex subunit RSC9	RSC9	13	13	13	6	7	4	7	5	10	7	4	6	7	4	7	5	10	7	4	6	7	4	7	5	10	7	4	65.217	581	28.6	28.6	28.6	-0.303988	-0.347399	-0.338214	-0.248948	-0.323624	-0.314069	-0.300395	-0.319316	By MS/MS	By MS/MS	By MS/MS	By MS/MS	By MS/MS	By MS/MS	By MS/MS
P05373	Delta-aminolevulinic acid dehydratase	HEM2	13	13	13	6	7	4	4	4	10	4	2	6	7	4	4	4	10	4	2	6	7	4	4	4	10	4	2	37.74	342	46.2	46.2	46.2	-0.191689	-0.184769	0.138552	-0.42492	0.0526941	-0.14046	-0.160234	-0.587056	By MS/MS	By MS/MS	By MS/MS	By MS/MS	By MS/MS	By MS/MS	By MS/MS
P16622	Ferrochelatase, mitochondrial	HEM15	13	13	13	6	7	4	5	4	9	5	0	6	7	4	5	4	9	5	0	6	7	4	5	4	9	5	0	44.596	393	34.1	34.1	34.1	0.0926134	0.216486	0.115433	0.1153	-0.182655	-0.0153888	0.0586628	NaN	By MS/MS	By MS/MS	By MS/MS	By MS/MS	By MS/MS	By MS/MS	By MS/MS
P38075	Pyridoxamine 5-phosphate oxidase	PDX3	13	13	13	6	7	4	9	5	8	5	3	6	7	4	9	5	8	5	3	6	7	4	9	5	8	5	3	26.908	228	50	50	50	-0.101443	-0.133401	-0.0284105	-0.365332	-0.314338	-0.0961133	-0.312921	-0.10939	By MS/MS	By MS/MS	By MS/MS	By MS/MS	By MS/MS	By MS/MS	By MS/MS
Q03833	Transcriptional activator/repressor GIS1	GIS1	13	13	13	6	7	0	6	5	5	1	0	6	7	0	6	5	5	1	0	6	7	0	6	5	5	1	0	99.48	894	23.3	23.3	23.3	-0.22803	0.0221902	NaN	-0.803745	-0.341354	-0.301817	NaN	NaN	By MS/MS	By MS/MS	By matching	By MS/MS	By MS/MS	By MS/MS	By MS/MS
Q12108	Restriction of telomere capping protein 5	RTC5	13	13	13	6	7	5	3	4	5	1	0	6	7	5	3	4	5	1	0	6	7	5	3	4	5	1	0	64.294	567	27.2	27.2	27.2	0.329525	-0.077726	0.0619835	0.14991	-0.248999	-0.029809	NaN	NaN	By MS/MS	By MS/MS	By MS/MS	By MS/MS	By MS/MS	By MS/MS	By MS/MS
P38131	Probable mannosyltransferase KTR4	KTR4	13	13	13	6	7	2	6	5	4	4	2	6	7	2	6	5	4	4	2	6	7	2	6	5	4	4	2	54.555	464	37.3	37.3	37.3	0.145351	0.247077	0.139208	0.226015	0.206643	0.193456	0.165044	0.0779266	By MS/MS	By MS/MS	By MS/MS	By MS/MS	By MS/MS	By MS/MS	By MS/MS
Q07468	Vacuolar morphogenesis protein 6	VAM6	13	13	13	6	7	3	2	2	1	5	6	6	7	3	2	2	1	5	6	6	7	3	2	2	1	5	6	122.88	1049	15.7	15.7	15.7	-0.0383174	-0.217071	0.130008	-0.206645	NaN	NaN	0.0144981	-0.150033	By MS/MS	By MS/MS	By MS/MS	By MS/MS	By MS/MS	By MS/MS	By MS/MS
Q12458	Putative reductase 1	YPR1	13	13	12	6	7	7	8	8	11	3	3	6	7	7	8	8	11	3	3	5	6	6	7	7	10	3	3	34.755	312	52.9	52.9	49.7	-0.00103911	-0.00969858	0.110363	0.0124972	0.0315364	-0.0921249	0.093425	-0.0792341	By MS/MS	By MS/MS	By MS/MS	By MS/MS	By MS/MS	By MS/MS	By MS/MS
Q99257	mRNA export factor MEX67	MEX67	12	12	12	6	7	8	8	6	11	3	5	6	7	8	8	6	11	3	5	6	7	8	8	6	11	3	5	67.351	599	26	26	26	-0.155405	-0.193536	0.132511	0.0375931	0.0139267	-0.152548	-0.193569	-0.090511	By MS/MS	By MS/MS	By MS/MS	By MS/MS	By MS/MS	By MS/MS	By MS/MS
P32860	NifU-like protein, mitochondrial	NFU1	12	12	12	6	7	5	7	8	9	5	3	6	7	5	7	8	9	5	3	6	7	5	7	8	9	5	3	29.174	256	57.4	57.4	57.4	0.117695	0.0550568	0.160791	0.0247452	0.0268709	0.0810669	0.0623981	0.0210533	By MS/MS	By MS/MS	By MS/MS	By MS/MS	By MS/MS	By MS/MS	By MS/MS
Q04472	Mitochondrial inner membrane i-AAA protease supercomplex subunit MGR3	MGR3	12	12	12	6	7	1	7	2	4	0	4	6	7	1	7	2	4	0	4	6	7	1	7	2	4	0	4	58.003	501	25.9	25.9	25.9	0.175045	0.213005	NaN	0.215492	0.179001	-0.146435	NaN	-0.301604	By MS/MS	By MS/MS	By MS/MS	By MS/MS	By MS/MS	By MS/MS	By matching
P06775	Histidine permease	HIP1	11	11	11	6	7	2	6	7	9	9	7	6	7	2	6	7	9	9	7	6	7	2	6	7	9	9	7	66.006	603	22.4	22.4	22.4	-0.0150826	-0.00207898	0.131458	0.0257376	-0.0516832	0.0738202	0.153935	0.361768	By MS/MS	By MS/MS	By MS/MS	By MS/MS	By MS/MS	By MS/MS	By MS/MS
P53628	Transcription regulatory protein SNF12	SNF12	11	11	11	6	7	1	8	5	7	2	4	6	7	1	8	5	7	2	4	6	7	1	8	5	7	2	4	63.87	566	27	27	27	0.0625362	-0.0910027	NaN	-0.125148	-0.242482	1.17632	-0.306859	-0.0788074	By MS/MS	By MS/MS	By matching	By MS/MS	By MS/MS	By MS/MS	By MS/MS
P33441	THO complex subunit MFT1	MFT1	12	11	11	6	7	3	6	4	7	1	1	6	7	3	6	4	6	1	1	6	7	3	6	4	6	1	1	44.996	392	32.1	30.4	30.4	0.257493	0.0739573	0.326997	-0.0548418	0.0746424	-0.0552315	NaN	NaN	By MS/MS	By MS/MS	By MS/MS	By MS/MS	By MS/MS	By MS/MS	By MS/MS
P38349	UBX domain-containing protein 7	UBX7	11	11	11	6	7	2	7	3	6	4	1	6	7	2	7	3	6	4	1	6	7	2	7	3	6	4	1	50.03	436	35.8	35.8	35.8	-0.36965	-0.357844	0.0705267	-0.150641	0.0203422	-0.054677	0.0787464	NaN	By MS/MS	By MS/MS	By MS/MS	By MS/MS	By MS/MS	By MS/MS	By MS/MS
P49955	U2 snRNP component HSH155	HSH155	11	11	11	6	7	2	3	2	4	5	5	6	7	2	3	2	4	5	5	6	7	2	3	2	4	5	5	110.03	971	16.3	16.3	16.3	-0.476438	-0.278094	-0.182868	-0.278636	-0.191986	-0.0307371	-0.118492	-0.326444	By MS/MS	By MS/MS	By MS/MS	By MS/MS	By MS/MS	By MS/MS	By MS/MS
P01120	Ras-like protein 2	RAS2	10	10	10	6	7	5	8	7	8	9	8	6	7	5	8	7	8	9	8	6	7	5	8	7	8	9	8	34.705	322	43.2	43.2	43.2	0.067088	0.160662	-0.0587284	0.121944	0.154842	0.0146409	0.0071955	-0.0335252	By MS/MS	By MS/MS	By MS/MS	By MS/MS	By MS/MS	By MS/MS	By MS/MS
P0CX44;P0CX43	60S ribosomal protein L1-B;60S ribosomal protein L1-A	RPL1B;RPL1A	9	9	9	6	7	7	9	8	8	7	4	6	7	7	9	8	8	7	4	6	7	7	9	8	8	7	4	24.485	217	44.2	44.2	44.2	0.194717	0.217603	0.116764	0.106884	0.0746424	0.0583858	-0.107741	-0.230753	By MS/MS	By MS/MS	By MS/MS	By MS/MS	By MS/MS	By MS/MS	By MS/MS
P06787	Calmodulin	CMD1	9	9	9	6	7	6	8	8	8	6	7	6	7	6	8	8	8	6	7	6	7	6	8	8	8	6	7	16.135	147	69.4	69.4	69.4	0.131194	0.309642	0.0810669	0.264116	0.229096	0.0810669	0.105544	0.120485	By MS/MS	By MS/MS	By MS/MS	By MS/MS	By MS/MS	By MS/MS	By MS/MS
P20051	Dihydroorotase	URA4	9	9	9	6	7	4	6	6	7	3	3	6	7	4	6	6	7	3	3	6	7	4	6	6	7	3	3	40.313	364	37.4	37.4	37.4	0.102591	0.177599	0.129085	0.1644	-0.137315	0.130008	-0.0384359	-0.0574367	By MS/MS	By MS/MS	By MS/MS	By MS/MS	By MS/MS	By MS/MS	By MS/MS
Q05948	Uncharacterized SVF1-like protein YLR225C	YLR225C	8	8	8	6	7	3	4	2	5	1	1	6	7	3	4	2	5	1	1	6	7	3	4	2	5	1	1	46.422	407	21.9	21.9	21.9	-0.279056	-0.283211	-0.156981	-0.440949	-0.34738	-0.339455	NaN	NaN	By MS/MS	By MS/MS	By MS/MS	By MS/MS	By MS/MS	By MS/MS	By matching
P51996	GTP-binding protein YPT32/YPT11	YPT32	11	4	4	6	7	3	7	5	8	6	5	3	4	2	3	1	2	3	2	3	4	2	3	1	2	3	2	24.52	222	59	25.2	25.2	0.0920721	-0.0754136	-0.594726	0.073409	NaN	0.233029	0.0540844	-0.487581	By MS/MS	By MS/MS	By MS/MS	By MS/MS	By MS/MS	By MS/MS	By MS/MS
Q05468	Uncharacterized protein YDR333C	YDR333C	18	18	18	5	7	8	8	4	6	6	3	5	7	8	8	4	6	6	3	5	7	8	8	4	6	6	3	83.425	723	33.6	33.6	33.6	0.205017	0.00475306	0.14496	-0.022786	-0.417868	0.160662	0.0339339	0.0982848	By MS/MS	By MS/MS	By MS/MS	By MS/MS	By MS/MS	By MS/MS	By MS/MS
P08417	Fumarate hydratase, mitochondrial	FUM1	17	17	17	5	7	6	10	9	14	7	5	5	7	6	10	9	14	7	5	5	7	6	10	9	14	7	5	53.151	488	47.5	47.5	47.5	-0.166486	-0.0639218	0.0392788	-0.13386	-0.0434824	-0.0589839	-0.17568	-0.11738	By MS/MS	By MS/MS	By MS/MS	By MS/MS	By MS/MS	By MS/MS	By MS/MS
P53040	Transcription initiation factor TFIID subunit 6	TAF6	17	17	17	5	7	6	9	8	11	8	8	5	7	6	9	8	11	8	8	5	7	6	9	8	11	8	8	57.901	516	39.1	39.1	39.1	-0.198891	-0.051773	-0.372188	-0.150753	-0.0549017	0.016211	-0.0153305	0.0255958	By MS/MS	By MS/MS	By MS/MS	By MS/MS	By MS/MS	By MS/MS	By MS/MS
P46675	Protein STU2	STU2	17	17	17	5	7	4	6	7	8	5	3	5	7	4	6	7	8	5	3	5	7	4	6	7	8	5	3	100.92	888	22.1	22.1	22.1	-0.25865	-0.210747	-0.13454	-0.31233	-0.0498153	-0.0837374	0.0183493	-0.343952	By MS/MS	By MS/MS	By MS/MS	By MS/MS	By MS/MS	By MS/MS	By MS/MS
P40368	Nucleoporin NUP82	NUP82	16	16	16	5	7	7	7	6	10	8	5	5	7	7	7	6	10	8	5	5	7	7	7	6	10	8	5	82.084	713	24	24	24	0.0673634	0.0896337	0.181675	-0.660156	-0.117177	0.0762854	0.0861044	-0.0427688	By MS/MS	By MS/MS	By MS/MS	By MS/MS	By MS/MS	By MS/MS	By MS/MS
P09620	Pheromone-processing carboxypeptidase KEX1	KEX1	16	16	16	5	7	3	12	9	8	2	1	5	7	3	12	9	8	2	1	5	7	3	12	9	8	2	1	82.244	729	30.5	30.5	30.5	-0.0518029	0.13014	-0.19909	0.126841	0.13711	0.227987	-0.324636	NaN	By MS/MS	By MS/MS	By MS/MS	By MS/MS	By MS/MS	By MS/MS	By MS/MS
P34243	DNA polymerase alpha-associated DNA helicase A	HCS1	16	16	16	5	7	3	2	0	4	1	2	5	7	3	2	0	4	1	2	5	7	3	2	0	4	1	2	78.272	683	25.9	25.9	25.9	-0.354483	0.201383	0.167872	0.309293	NaN	0.263876	NaN	-0.441125	By MS/MS	By MS/MS	By MS/MS	By MS/MS	By matching	By MS/MS	By MS/MS
P22224	Exocyst complex component SEC15	SEC15	16	16	16	5	7	3	2	2	2	8	6	5	7	3	2	2	2	8	6	5	7	3	2	2	2	8	6	105.06	910	18.7	18.7	18.7	-0.21327	0.136848	-0.140174	NaN	-0.0413726	0.063779	0.00992041	-0.162154	By MS/MS	By MS/MS	By MS/MS	By MS/MS	By MS/MS	By MS/MS	By MS/MS
P53912	Uncharacterized protein YNL134C		16	16	15	5	7	4	9	9	14	6	5	5	7	4	9	9	14	6	5	5	7	3	9	9	13	5	4	41.164	376	57.4	57.4	55.6	0.825786	1.01856	1.09342	0.922274	0.985282	1.09909	0.756084	0.678703	By MS/MS	By MS/MS	By MS/MS	By MS/MS	By MS/MS	By MS/MS	By MS/MS
P14020	Dolichol-phosphate mannosyltransferase	DPM1	15	15	15	5	7	8	7	5	13	8	9	5	7	8	7	5	13	8	9	5	7	8	7	5	13	8	9	30.362	267	58.8	58.8	58.8	-0.267184	-0.286427	-0.135523	-0.22597	-0.162186	-0.282842	-0.280562	-0.257683	By MS/MS	By MS/MS	By MS/MS	By MS/MS	By MS/MS	By MS/MS	By MS/MS
P32496	26S proteasome regulatory subunit RPN12	RPN12	15	15	15	5	7	6	7	8	9	6	5	5	7	6	7	8	9	6	5	5	7	6	7	8	9	6	5	31.919	274	65.7	65.7	65.7	-0.000606059	0.0935602	-0.00859516	0.148088	-0.00833395	0.1038	-0.0637861	-0.223424	By MS/MS	By MS/MS	By MS/MS	By MS/MS	By MS/MS	By MS/MS	By MS/MS
P34163	Sterol esterase TGL1	TGL1	15	15	15	5	7	6	8	6	9	9	4	5	7	6	8	6	9	9	4	5	7	6	8	6	9	9	4	62.978	548	33.9	33.9	33.9	0.224905	-0.121283	0.0179219	-0.0520721	0.133432	0.0342157	-0.0341308	0.178619	By MS/MS	By MS/MS	By MS/MS	By MS/MS	By MS/MS	By MS/MS	By MS/MS
Q12024	Ribosome biogenesis protein YTM1	YTM1	14	14	14	5	7	6	6	6	11	4	4	5	7	6	6	6	11	4	4	5	7	6	6	6	11	4	4	51.358	460	43.5	43.5	43.5	0.0717627	0.151209	0.218099	0.213005	0.0213376	0.0535284	0.0568609	-0.00744908	By MS/MS	By MS/MS	By MS/MS	By MS/MS	By MS/MS	By MS/MS	By MS/MS
P41911	Glycerol-3-phosphate dehydrogenase [NAD(+)] 2, mitochondrial	GPD2	15	15	14	5	7	5	8	8	10	3	4	5	7	5	8	8	10	3	4	5	6	5	7	7	9	3	4	49.421	440	51.1	51.1	47.7	0.358959	0.341872	0.195474	0.269392	0.181293	0.185486	0.0993625	0.051024	By MS/MS	By MS/MS	By MS/MS	By MS/MS	By MS/MS	By MS/MS	By MS/MS
P36015	Synaptobrevin homolog YKT6	YKT6	14	14	14	5	7	5	6	7	10	8	7	5	7	5	6	7	10	8	7	5	7	5	6	7	10	8	7	22.707	200	72	72	72	-0.130776	-0.0189365	-0.0800422	-0.0166288	-0.0437649	-0.254117	-0.0103814	-0.151602	By MS/MS	By MS/MS	By MS/MS	By MS/MS	By MS/MS	By MS/MS	By MS/MS
P50111	Protein ZDS1	ZDS1	14	14	14	5	7	1	3	4	6	2	2	5	7	1	3	4	6	2	2	5	7	1	3	4	6	2	2	103.36	915	21.2	21.2	21.2	0.130272	-0.00946621	NaN	-0.303561	-0.00502933	0.0336521	0.0553345	-0.116426	By MS/MS	By MS/MS	By MS/MS	By MS/MS	By MS/MS	By MS/MS	By MS/MS
P13517	F-actin-capping protein subunit beta	CAP2	13	13	13	5	7	4	8	8	11	4	5	5	7	4	8	8	11	4	5	5	7	4	8	8	11	4	5	32.629	287	43.2	43.2	43.2	0.343692	0.220082	0.298189	-0.084395	-0.0760522	0.066537	0.0353424	-0.143723	By MS/MS	By MS/MS	By MS/MS	By MS/MS	By MS/MS	By MS/MS	By MS/MS
P53981	Uncharacterized phosphatase YNL010W		13	13	13	5	7	5	7	6	11	7	1	5	7	5	7	6	11	7	1	5	7	5	7	6	11	7	1	27.48	241	53.1	53.1	53.1	0.0579701	0.132248	0.0852887	0.0764223	-0.016191	0.0893626	0.191057	NaN	By MS/MS	By MS/MS	By MS/MS	By MS/MS	By MS/MS	By MS/MS	By MS/MS
Q06604	Protein BSP1	BSP1	13	13	13	5	7	2	7	6	5	0	1	5	7	2	7	6	5	0	1	5	7	2	7	6	5	0	1	64.665	576	27.6	27.6	27.6	-0.137077	-0.157383	NaN	-0.261569	-0.181886	-0.0973321	NaN	NaN	By MS/MS	By MS/MS	By MS/MS	By MS/MS	By MS/MS	By MS/MS	By matching
P38323	Mitochondrial clpX-like chaperone MCX1	MCX1	12	12	12	5	7	4	5	6	10	6	6	5	7	4	5	6	10	6	6	5	7	4	5	6	10	6	6	57.945	520	25.8	25.8	25.8	-0.190849	0.20063	0.169668	-0.0349878	-0.0578872	0.166073	0.207268	0.163756	By MS/MS	By MS/MS	By MS/MS	By MS/MS	By MS/MS	By MS/MS	By MS/MS
Q12029	Probable mitochondrial transport protein FSF1	FSF1	12	12	12	5	7	4	7	6	6	6	8	5	7	4	7	6	6	6	8	5	7	4	7	6	6	6	8	35.414	327	36.4	36.4	36.4	-0.0633489	-0.231447	-0.101985	-0.247132	-0.519859	-0.0721642	-0.339053	-0.432026	By MS/MS	By MS/MS	By MS/MS	By MS/MS	By MS/MS	By MS/MS	By MS/MS
P38821	Aspartyl aminopeptidase 4	APE4	12	12	12	5	7	4	6	6	6	1	1	5	7	4	6	6	6	1	1	5	7	4	6	6	6	1	1	54.173	490	35.3	35.3	35.3	-0.436627	-0.0872582	-0.250234	-0.292281	-0.42463	-0.317193	NaN	NaN	By MS/MS	By MS/MS	By MS/MS	By MS/MS	By MS/MS	By MS/MS	By MS/MS
P42942	Uncharacterized GTP-binding protein YGR210C		12	12	12	5	7	3	9	5	6	0	0	5	7	3	9	5	6	0	0	5	7	3	9	5	6	0	0	45.213	411	42.1	42.1	42.1	-0.0850682	-0.319334	-0.312241	-0.0323739	-0.206762	-0.435807	NaN	NaN	By MS/MS	By MS/MS	By MS/MS	By MS/MS	By MS/MS	By MS/MS	By matching
P14747	Serine/threonine-protein phosphatase 2B catalytic subunit A2	CMP2	12	12	12	5	7	5	5	4	5	6	5	5	7	5	5	4	5	6	5	5	7	5	5	4	5	6	5	68.527	604	26.3	26.3	26.3	0.132116	0.0395596	0.0709388	-0.284089	-0.222061	-0.112724	0.0184917	-0.029647	By MS/MS	By MS/MS	By MS/MS	By MS/MS	By MS/MS	By MS/MS	By MS/MS
P39719	Flavin carrier protein 2	FLC2	12	12	12	5	7	2	5	3	5	4	6	5	7	2	5	3	5	4	6	5	7	2	5	3	5	4	6	87.468	783	17.2	17.2	17.2	-0.416905	-0.248485	-0.605266	-0.225531	-0.47321	-0.589008	-0.293978	-0.257718	By MS/MS	By MS/MS	By MS/MS	By MS/MS	By MS/MS	By MS/MS	By MS/MS
P38850	Regulator of Ty1 transposition protein 107	RTT107	12	12	12	5	7	2	6	7	3	2	5	5	7	2	6	7	3	2	5	5	7	2	6	7	3	2	5	123.02	1070	15.1	15.1	15.1	-0.259616	-0.200531	-0.235892	-0.0765846	-0.20583	-0.450025	-0.222902	0.0024505	By MS/MS	By MS/MS	By MS/MS	By MS/MS	By MS/MS	By MS/MS	By MS/MS
Q03219	Uncharacterized protein YMR178W		11	11	11	5	7	6	5	7	8	4	3	5	7	6	5	7	8	4	3	5	7	6	5	7	8	4	3	31.144	274	50.4	50.4	50.4	-0.0102506	0.260748	0.206268	0.0500489	0.224781	0.138814	0.207893	0.156267	By MS/MS	By MS/MS	By MS/MS	By MS/MS	By MS/MS	By MS/MS	By MS/MS
P53072	tRNA acetyltransferase TAN1	TAN1	11	11	11	5	7	3	5	4	8	4	0	5	7	3	5	4	8	4	0	5	7	3	5	4	8	4	0	33.55	289	39.4	39.4	39.4	0.156785	0.123666	-0.0229619	0.183201	0.0545012	-0.0806675	0.116897	NaN	By MS/MS	By MS/MS	By MS/MS	By MS/MS	By MS/MS	By MS/MS	By MS/MS
P07277	Mevalonate kinase	ERG12	11	11	11	5	7	2	8	8	7	3	1	5	7	2	8	8	7	3	1	5	7	2	8	8	7	3	1	48.459	443	29.3	29.3	29.3	0.179256	0.187514	-0.545003	0.093425	0.0661236	0.16877	-0.00491352	NaN	By MS/MS	By MS/MS	By MS/MS	By MS/MS	By MS/MS	By MS/MS	By MS/MS
P36119	Uncharacterized protein YKR023W	YKR023W	11	11	11	5	7	3	5	5	6	0	0	5	7	3	5	5	6	0	0	5	7	3	5	5	6	0	0	60.798	530	29.2	29.2	29.2	0.260628	0.194087	0.434988	-0.147921	-0.0103378	-0.0745778	NaN	NaN	By MS/MS	By MS/MS	By MS/MS	By MS/MS	By MS/MS	By MS/MS	By matching
P03874	Cytochrome B pre-mRNA-processing protein 2	CBP2	11	11	11	5	7	6	2	2	5	2	4	5	7	6	2	2	5	2	4	5	7	6	2	2	5	2	4	73.86	630	23	23	23	-0.201261	-0.102264	0.196607	-0.285671	0.205893	-0.207345	0.240131	-0.0185126	By MS/MS	By MS/MS	By MS/MS	By MS/MS	By MS/MS	By MS/MS	By MS/MS
P43596	ISWI one complex protein 3	IOC3	11	11	11	5	7	2	5	5	3	1	2	5	7	2	5	5	3	1	2	5	7	2	5	5	3	1	2	90.896	787	19.2	19.2	19.2	-0.614867	-0.249428	-0.118445	0.100978	0.0328061	-0.570486	NaN	0.694122	By MS/MS	By MS/MS	By MS/MS	By MS/MS	By MS/MS	By MS/MS	By MS/MS
P36010	Nucleoside diphosphate kinase	YNK1	10	10	10	5	7	6	6	8	8	3	5	5	7	6	6	8	8	3	5	5	7	6	6	8	8	3	5	17.166	153	68.6	68.6	68.6	-0.658834	-0.076828	-0.233515	-0.1786	-0.0421894	-0.115035	-0.148609	-0.108565	By MS/MS	By MS/MS	By MS/MS	By MS/MS	By MS/MS	By MS/MS	By MS/MS
P47119	Inosine triphosphate pyrophosphatase	HAM1	10	10	10	5	7	3	8	8	6	7	1	5	7	3	8	8	6	7	1	5	7	3	8	8	6	7	1	22.093	197	74.6	74.6	74.6	0.0464212	0.239154	0.0669502	0.0560285	0.0869196	-0.0683926	0.119555	NaN	By MS/MS	By MS/MS	By MS/MS	By MS/MS	By MS/MS	By MS/MS	By MS/MS
P54787	Vacuolar protein sorting-associated protein 9	VPS9	10	10	10	5	7	2	7	5	5	1	0	5	7	2	7	5	5	1	0	5	7	2	7	5	5	1	0	52.482	451	28.6	28.6	28.6	-0.283474	0.238175	0.303342	0.0236102	0.0123541	-0.0712393	NaN	NaN	By MS/MS	By MS/MS	By MS/MS	By MS/MS	By MS/MS	By MS/MS	By MS/MS
P36022	Dynein heavy chain, cytoplasmic	DYN1	26	26	26	4	7	4	3	5	3	7	7	4	7	4	3	5	3	7	7	4	7	4	3	5	3	7	7	471.34	4092	7.7	7.7	7.7	0.352533	-0.165208	0.289716	0.224287	0.0569996	-0.113551	-0.0294555	-0.0562512	By MS/MS	By MS/MS	By MS/MS	By MS/MS	By MS/MS	By MS/MS	By MS/MS
P53969	Sorting assembly machinery 50 kDa subunit	SAM50	17	17	17	4	7	6	6	4	8	6	6	4	7	6	6	4	8	6	6	4	7	6	6	4	8	6	6	54.405	484	47.3	47.3	47.3	0.212881	0.143524	0.187768	0.157432	0.0582472	-0.301835	-0.0308256	-0.0623242	By MS/MS	By MS/MS	By MS/MS	By MS/MS	By MS/MS	By MS/MS	By MS/MS
P08018	MAP kinase kinase PBS2	PBS2	14	14	14	4	7	2	4	3	8	5	0	4	7	2	4	3	8	5	0	4	7	2	4	3	8	5	0	72.719	668	31.4	31.4	31.4	0.0871912	0.047678	0.1125	0.118891	-0.00730407	-0.273971	0.0040339	NaN	By MS/MS	By MS/MS	By MS/MS	By MS/MS	By MS/MS	By MS/MS	By MS/MS
P10363	DNA primase small subunit	PRI1	13	13	13	4	7	3	4	6	9	2	2	4	7	3	4	6	9	2	2	4	7	3	4	6	9	2	2	47.69	409	34.5	34.5	34.5	-0.121863	0.0713508	0.0482362	-0.112522	-0.235739	0.0816123	-0.583139	-0.328435	By MS/MS	By MS/MS	By MS/MS	By MS/MS	By MS/MS	By MS/MS	By MS/MS
P40535	ATF/CREB activator 2	CST6	13	13	13	4	7	2	5	5	8	1	1	4	7	2	5	5	8	1	1	4	7	2	5	5	8	1	1	65.263	587	38.8	38.8	38.8	-0.206628	-0.0758393	-0.02157	-0.0683623	-0.115597	-0.305432	NaN	NaN	By MS/MS	By MS/MS	By MS/MS	By MS/MS	By MS/MS	By MS/MS	By matching
P47029	Arrestin-related trafficking adapter 3	ALY2	13	13	13	4	7	3	4	4	6	3	3	4	7	3	4	4	6	3	3	4	7	3	4	4	6	3	3	117.21	1046	15.4	15.4	15.4	-0.0117625	-0.0683926	-0.346775	-0.479874	0.117961	-0.287325	-0.119636	0.0263043	By MS/MS	By MS/MS	By MS/MS	By MS/MS	By MS/MS	By MS/MS	By MS/MS
P53925	Uncharacterized vacuolar membrane protein YNL115C		13	13	13	4	7	0	4	4	6	3	1	4	7	0	4	4	6	3	1	4	7	0	4	4	6	3	1	74.038	644	25.8	25.8	25.8	0.139862	0.291957	NaN	-0.0815374	-0.179482	-0.397657	-0.323913	0.104337	By MS/MS	By MS/MS	By matching	By MS/MS	By MS/MS	By MS/MS	By MS/MS
P39904	Vacuolar protein sorting-associated protein 52	VPS52	13	13	13	4	7	2	3	5	3	3	3	4	7	2	3	5	3	3	3	4	7	2	3	5	3	3	3	74.332	641	25.6	25.6	25.6	-0.358805	0.18574	-0.238085	0.12075	0.169797	0.0739573	-0.389999	-0.0359193	By MS/MS	By MS/MS	By MS/MS	By MS/MS	By MS/MS	By MS/MS	By MS/MS
P40956	Protein GTS1	GTS1	11	11	11	4	7	4	4	5	8	1	1	4	7	4	4	5	8	1	1	4	7	4	4	5	8	1	1	44.406	396	37.4	37.4	37.4	0.105008	0.260387	-0.371758	-0.0527752	0.124725	0.187388	NaN	NaN	By MS/MS	By MS/MS	By MS/MS	By MS/MS	By MS/MS	By MS/MS	By MS/MS
P39525	3-oxoacyl-[acyl-carrier-protein] synthase homolog	CEM1	11	11	11	4	7	3	6	5	7	0	3	4	7	3	6	5	7	0	3	4	7	3	6	5	7	0	3	47.555	442	36.4	36.4	36.4	-0.214876	-0.169501	-0.0404079	-0.246618	-0.106653	-0.297981	NaN	-0.0795542	By MS/MS	By MS/MS	By MS/MS	By MS/MS	By MS/MS	By MS/MS	By matching
P38753	Class E vacuolar protein-sorting machinery protein HSE1	HSE1	11	11	11	4	7	2	3	4	6	4	2	4	7	2	3	4	6	4	2	4	7	2	3	4	6	4	2	51.16	452	30.1	30.1	30.1	-0.0104395	0.270947	-0.226493	0.178619	0.00662118	0.0681893	0.0163537	-0.134065	By MS/MS	By MS/MS	By MS/MS	By MS/MS	By MS/MS	By MS/MS	By MS/MS
P31755	Initiation-specific alpha-1,6-mannosyltransferase	OCH1	11	11	11	4	7	6	2	6	4	5	7	4	7	6	2	6	4	5	7	4	7	6	2	6	4	5	7	55.155	480	23.5	23.5	23.5	-0.180021	0.0691522	-0.168447	0.345056	0.283211	-0.0842114	-0.303401	-0.206395	By MS/MS	By MS/MS	By MS/MS	By MS/MS	By MS/MS	By MS/MS	By MS/MS
P45976	Pre-mRNA polyadenylation factor FIP1	FIP1	10	10	10	4	7	1	6	6	5	3	0	4	7	1	6	6	5	3	0	4	7	1	6	6	5	3	0	35.777	327	35.2	35.2	35.2	0.230572	0.0153548	NaN	-0.0311056	0.102591	0.163112	1.2386	NaN	By MS/MS	By MS/MS	By MS/MS	By MS/MS	By MS/MS	By MS/MS	By MS/MS
Q03388	Vacuolar protein sorting-associated protein 72	VPS72	10	10	10	4	7	1	3	3	4	2	2	4	7	1	3	3	4	2	2	4	7	1	3	3	4	2	2	90.579	795	18.1	18.1	18.1	-0.279739	-0.0910642	NaN	-0.212233	-0.283738	-0.284282	-0.240214	-0.109188	By MS/MS	By MS/MS	By MS/MS	By MS/MS	By MS/MS	By MS/MS	By MS/MS
P02406	60S ribosomal protein L28	RPL28	9	9	9	4	7	7	6	5	8	5	3	4	7	7	6	5	8	5	3	4	7	7	6	5	8	5	3	16.721	149	45.6	45.6	45.6	-0.234533	-0.222549	-0.185687	-0.220362	-0.239413	-0.141812	-0.231939	-0.272001	By MS/MS	By MS/MS	By MS/MS	By MS/MS	By MS/MS	By MS/MS	By MS/MS
Q05924	Phosphatase DCR2	DCR2	9	9	9	4	7	2	1	3	3	1	2	4	7	2	1	3	3	1	2	4	7	2	1	3	3	1	2	66.463	578	17.6	17.6	17.6	0.14104	0.190931	-0.103612	NaN	-0.00744908	1.01114	NaN	-0.0981349	By MS/MS	By MS/MS	By MS/MS	By MS/MS	By MS/MS	By MS/MS	By MS/MS
P89886	Translation machinery-associated protein 20	TMA20	8	8	8	4	7	4	6	6	6	5	3	4	7	4	6	6	6	5	3	4	7	4	6	6	6	5	3	20.277	181	60.8	60.8	60.8	-0.0886689	0.0124972	-0.086538	-0.014281	-0.177947	-0.0937405	-0.155598	-0.230347	By MS/MS	By MS/MS	By MS/MS	By MS/MS	By MS/MS	By MS/MS	By MS/MS
Q12434	Rho GDP-dissociation inhibitor	RDI1	8	8	8	4	7	3	8	6	5	3	3	4	7	3	8	6	5	3	3	4	7	3	8	6	5	3	3	23.138	202	51.5	51.5	51.5	-0.176968	-0.325069	-0.170443	-0.174752	-0.0476515	-0.19856	-0.201526	0.107018	By MS/MS	By MS/MS	By MS/MS	By MS/MS	By MS/MS	By MS/MS	By MS/MS
P53270	Uncharacterized protein YGR117C		8	8	8	4	7	4	5	5	4	3	3	4	7	4	5	5	4	3	3	4	7	4	5	5	4	3	3	53.437	476	22.3	22.3	22.3	-0.20312	-0.189763	-0.0863236	-0.170443	-0.13603	-0.453143	-0.231007	-0.28207	By MS/MS	By MS/MS	By MS/MS	By MS/MS	By MS/MS	By MS/MS	By MS/MS
P33329	Serine/threonine-protein phosphatase PP-Z2	PPZ2	10	5	5	4	7	3	4	3	4	2	3	1	4	1	0	1	1	1	0	1	4	1	0	1	1	1	0	78.491	710	18	10.4	10.4	NaN	-0.512411	NaN	NaN	NaN	NaN	NaN	NaN	By MS/MS	By MS/MS	By MS/MS	By matching	By MS/MS	By MS/MS	By MS/MS
P17536	Tropomyosin-1	TPM1	18	18	18	3	7	3	13	12	14	11	7	3	7	3	13	12	14	11	7	3	7	3	13	12	14	11	7	23.54	199	65.8	65.8	65.8	0.138814	0.0490731	0.0825664	0.195726	0.12618	0.179638	0.146003	0.127897	By MS/MS	By MS/MS	By MS/MS	By MS/MS	By MS/MS	By MS/MS	By MS/MS
Q05471	Helicase SWR1	SWR1	16	16	16	3	7	1	3	1	2	3	4	3	7	1	3	1	2	3	4	3	7	1	3	1	2	3	4	174.53	1514	11.9	11.9	11.9	NaN	0.0828388	NaN	-0.136077	NaN	0.0714881	-0.175338	-0.0889911	By MS/MS	By MS/MS	By MS/MS	By MS/MS	By MS/MS	By MS/MS	By MS/MS
P35732	RNA polymerase II degradation factor 1	DEF1	11	11	11	3	7	2	7	5	5	1	3	3	7	2	7	5	5	1	3	3	7	2	7	5	5	1	3	83.972	738	14.9	14.9	14.9	-0.358842	-0.208594	0.0862403	-0.126691	0.239154	-0.247491	0.0124972	0.165815	By MS/MS	By MS/MS	By MS/MS	By MS/MS	By MS/MS	By MS/MS	By MS/MS
Q01802	Aspartate aminotransferase, mitochondrial	AAT1	17	17	17	2	7	8	6	6	12	1	3	2	7	8	6	6	12	1	3	2	7	8	6	6	12	1	3	51.795	451	42.1	42.1	42.1	-0.154634	0.0492125	0.156267	-0.24554	-0.274477	-0.2633	NaN	-0.295057	By MS/MS	By MS/MS	By MS/MS	By MS/MS	By MS/MS	By MS/MS	By matching
P33314	Inhibitory regulator protein BUD2/CLA2	BUD2	21	21	21	12	6	4	2	3	10	6	2	12	6	4	2	3	10	6	2	12	6	4	2	3	10	6	2	126.66	1104	21.6	21.6	21.6	-0.0839515	-0.181346	-0.26356	-0.204566	0.10017	-0.348482	-0.0789141	0.163756	By MS/MS	By MS/MS	By MS/MS	By MS/MS	By MS/MS	By MS/MS	By MS/MS
Q06679	U3 small nucleolar RNA-associated protein 4	UTP4	21	21	21	10	6	4	8	9	11	12	10	10	6	4	8	9	11	12	10	10	6	4	8	9	11	12	10	87.8	776	31.8	31.8	31.8	-0.053898	0.0652966	0.0650208	0.325502	0.170822	-0.208678	-0.0129994	-0.0861551	By MS/MS	By MS/MS	By MS/MS	By MS/MS	By MS/MS	By MS/MS	By MS/MS
P25588	Mediator of replication checkpoint protein 1	MRC1	20	20	20	10	6	0	9	6	9	2	1	10	6	0	9	6	9	2	1	10	6	0	9	6	9	2	1	124.32	1096	21.4	21.4	21.4	0.0112094	-0.10135	NaN	-0.108659	-0.121455	0.131589	-0.778185	NaN	By MS/MS	By MS/MS	By matching	By MS/MS	By MS/MS	By MS/MS	By MS/MS
P06101	Hsp90 co-chaperone Cdc37	CDC37	17	17	17	10	6	6	13	15	12	4	5	10	6	6	13	15	12	4	5	10	6	6	13	15	12	4	5	58.384	506	44.5	44.5	44.5	-0.409911	-0.233871	-0.323751	0.0508847	0.0885487	-0.0242231	-0.0541376	-0.105675	By MS/MS	By MS/MS	By MS/MS	By MS/MS	By MS/MS	By MS/MS	By MS/MS
P38822	Protein BZZ1	BZZ1	17	17	17	10	6	3	7	7	8	6	5	10	6	3	7	7	8	6	5	10	6	3	7	7	8	6	5	71.17	633	34	34	34	0.143263	0.174023	-0.248296	0.0538064	0.24062	-0.00298947	-0.0475621	0.0647449	By MS/MS	By MS/MS	By MS/MS	By MS/MS	By MS/MS	By MS/MS	By MS/MS
P38167	Protein ECM21	ECM21	16	16	16	10	6	1	6	8	9	8	6	10	6	1	6	8	9	8	6	10	6	1	6	8	9	8	6	123.61	1117	19	19	19	-0.401711	-0.510375	NaN	-0.419314	-0.110402	-0.102032	-0.0392511	-0.350633	By MS/MS	By MS/MS	By MS/MS	By MS/MS	By MS/MS	By MS/MS	By MS/MS
Q12220	U3 small nucleolar RNA-associated protein 12	DIP2	28	28	28	9	6	6	10	8	12	14	15	9	6	6	10	8	12	14	15	9	6	6	10	8	12	14	15	106.34	943	35.8	35.8	35.8	0.290778	-0.0159867	0.339023	-0.0156804	0.091666	-0.0281456	-0.100855	0.0268709	By MS/MS	By MS/MS	By MS/MS	By MS/MS	By MS/MS	By MS/MS	By MS/MS
Q01329	Pre-tRNA-processing protein PTA1	PTA1	22	22	22	9	6	9	7	8	13	9	8	9	6	9	7	8	13	9	8	9	6	9	7	8	13	9	8	88.472	785	39.1	39.1	39.1	-0.480277	-0.256752	-0.244053	-1.09022	-0.414153	-0.387166	-0.463529	-0.109048	By MS/MS	By MS/MS	By MS/MS	By MS/MS	By MS/MS	By MS/MS	By MS/MS
P15442	Serine/threonine-protein kinase GCN2	GCN2	22	22	22	9	6	8	5	6	8	8	7	9	6	8	5	6	8	8	7	9	6	8	5	6	8	8	7	190.19	1659	15.8	15.8	15.8	-0.0311793	-0.1109	-0.086247	0.0243197	-0.347142	-0.358657	-0.138791	-0.178992	By MS/MS	By MS/MS	By MS/MS	By MS/MS	By MS/MS	By MS/MS	By MS/MS
P38989	Structural maintenance of chromosomes protein 2	SMC2	21	21	21	9	6	2	7	6	5	7	4	9	6	2	7	6	5	7	4	9	6	2	7	6	5	7	4	133.93	1170	19.7	19.7	19.7	-0.262313	-0.282439	-0.352105	-0.201825	-0.170053	-0.347087	-0.11951	-0.165256	By MS/MS	By MS/MS	By MS/MS	By MS/MS	By MS/MS	By MS/MS	By MS/MS
Q01939	26S protease regulatory subunit 8 homolog	RPT6	20	19	19	9	6	6	9	8	14	10	8	9	6	5	9	8	13	10	8	9	6	5	9	8	13	10	8	45.271	405	49.6	47.9	47.9	-0.155984	-0.0804997	0.0258793	-0.102063	-0.114379	0.016211	-0.134366	-0.00728957	By MS/MS	By MS/MS	By MS/MS	By MS/MS	By MS/MS	By MS/MS	By MS/MS
P42846	Protein KRI1	KRI1	19	19	19	9	6	5	8	9	12	5	6	9	6	5	8	9	12	5	6	9	6	5	8	9	12	5	6	68.653	591	36.5	36.5	36.5	0.0687396	-0.0511301	0.199876	0.00820001	0.0582472	0.0521376	-0.135982	-0.014077	By MS/MS	By MS/MS	By MS/MS	By MS/MS	By MS/MS	By MS/MS	By MS/MS
P38198	Protein STU1	STU1	19	19	19	9	6	4	3	5	2	6	3	9	6	4	3	5	2	6	3	9	6	4	3	5	2	6	3	174.18	1513	15.6	15.6	15.6	-0.00497143	-0.351848	-0.696237	-0.161573	-0.241697	-0.327403	-0.271775	NaN	By MS/MS	By MS/MS	By MS/MS	By MS/MS	By MS/MS	By MS/MS	By MS/MS
Q03653	Protein EFR3	EFR3	18	18	18	9	6	3	7	5	7	11	5	9	6	3	7	5	7	11	5	9	6	3	7	5	7	11	5	89.19	782	25.8	25.8	25.8	0.113034	0.183582	0.51783	0.241108	-0.0348252	0.0418037	0.0335111	0.0576929	By MS/MS	By MS/MS	By MS/MS	By MS/MS	By MS/MS	By MS/MS	By MS/MS
Q12154	ATPase GET3	GET3	17	17	17	9	6	6	7	7	15	6	3	9	6	6	7	7	15	6	3	9	6	6	7	7	15	6	3	39.353	354	54.2	54.2	54.2	0.00504062	-0.0562812	-0.0659591	-0.121204	0.00561557	-0.00553613	0.0480967	0.0289934	By MS/MS	By MS/MS	By MS/MS	By MS/MS	By MS/MS	By MS/MS	By MS/MS
P38339	RHO GTPase-activating protein RGD1	RGD1	16	16	16	9	6	6	4	3	7	5	3	9	6	6	4	3	7	5	3	9	6	6	4	3	7	5	3	74.618	666	26.9	26.9	26.9	-0.0126064	-0.381367	0.445727	-0.667424	-0.1109	0.0455828	-0.185622	0.0874628	By MS/MS	By MS/MS	By MS/MS	By MS/MS	By MS/MS	By MS/MS	By MS/MS
P40970	Serine palmitoyltransferase 2	LCB2	15	15	15	9	6	2	8	10	10	8	6	9	6	2	8	10	10	8	6	9	6	2	8	10	10	8	6	63.11	561	29.8	29.8	29.8	-0.152693	-0.292758	NaN	-0.0853896	-0.163591	-0.263144	-0.34628	-0.238068	By MS/MS	By MS/MS	By MS/MS	By MS/MS	By MS/MS	By MS/MS	By MS/MS
Q08961	Ribosomal N-lysine methyltransferase 1	RKM1	14	14	14	9	6	4	2	3	3	1	0	9	6	4	2	3	3	1	0	9	6	4	2	3	3	1	0	67.178	583	29	29	29	-0.257149	-0.330538	0.0436245	-0.383699	-0.351627	-0.212434	NaN	NaN	By MS/MS	By MS/MS	By MS/MS	By MS/MS	By MS/MS	By MS/MS	By MS/MS
P28241	Isocitrate dehydrogenase [NAD] subunit 2, mitochondrial	IDH2	13	13	13	9	6	5	9	7	12	8	6	9	6	5	9	7	12	8	6	9	6	5	9	7	12	8	6	39.739	369	52	52	52	-0.0293083	0.00187429	0.0104934	-0.0692248	0.00460925	0.0277203	-0.0940484	-0.163785	By MS/MS	By MS/MS	By MS/MS	By MS/MS	By MS/MS	By MS/MS	By MS/MS
P45978	Protein SCD6	SCD6	11	11	11	9	6	6	7	8	5	4	2	9	6	6	7	8	5	4	2	9	6	6	7	8	5	4	2	39.189	349	41.8	41.8	41.8	-0.0524012	0.135798	0.193961	0.1133	0.0483757	-0.145063	-0.264409	-0.260411	By MS/MS	By MS/MS	By MS/MS	By MS/MS	By MS/MS	By MS/MS	By MS/MS
P23585	High-affinity glucose transporter HXT2	HXT2	11	9	9	9	6	4	6	5	9	8	8	8	5	3	5	5	7	7	7	8	5	3	5	5	7	7	7	59.84	541	26.4	23.7	23.7	-0.141717	0.121679	-0.115769	-0.123827	-0.0124317	-0.196294	-0.0497705	-0.151795	By MS/MS	By MS/MS	By MS/MS	By MS/MS	By MS/MS	By MS/MS	By MS/MS
P53819;P0CX15;P0CX14;Q08995;Q3E7X8	Y element ATP-dependent helicase protein 1 copy 6;Y element ATP-dependent helicase protein 1 copy 7;Y element ATP-dependent helicase protein 1 copy 3;Y element ATP-dependent helicase YPR204W;Y element ATP-dependent helicase YEL077C	YRF1-6;YRF1-7;YRF1-3;YPR204W;YEL077C	30	30	0	9	6	5	9	5	1	10	10	9	6	5	9	5	1	10	10	0	0	0	0	0	0	0	0	211.1	1859	19.7	19.7	0	-0.25858	-0.13424	-0.112334	-0.223711	-0.0349878	NaN	-0.360583	-0.15785	By MS/MS	By MS/MS	By MS/MS	By MS/MS	By MS/MS	By MS/MS	By MS/MS
P40483	Putative zinc metalloproteinase YIL108W	YIL108W	18	18	18	8	6	5	8	3	11	6	5	8	6	5	8	3	11	6	5	8	6	5	8	3	11	6	5	77.413	696	31.5	31.5	31.5	-0.0520122	-0.0421894	0.174406	-0.199802	0.0451634	0.10017	-0.0200186	-0.191047	By MS/MS	By MS/MS	By MS/MS	By MS/MS	By MS/MS	By MS/MS	By MS/MS
P32776	RNA polymerase II transcription factor B subunit 1	TFB1	18	18	18	8	6	3	4	4	9	3	3	8	6	3	4	4	9	3	3	8	6	3	4	4	9	3	3	72.894	642	31.2	31.2	31.2	-0.143261	-0.314517	-0.103922	-0.132467	NaN	-0.0136983	-0.278339	-0.194641	By MS/MS	By MS/MS	By MS/MS	By MS/MS	By MS/MS	By MS/MS	By MS/MS
P53836	CCR4-NOT transcriptional complex subunit CAF120	CAF120	18	18	18	8	6	4	7	1	2	1	0	8	6	4	7	1	2	1	0	8	6	4	7	1	2	1	0	118.28	1060	28	28	28	-0.138426	-0.10197	-0.504162	-0.0633489	NaN	NaN	NaN	NaN	By MS/MS	By MS/MS	By MS/MS	By MS/MS	By MS/MS	By MS/MS	By MS/MS
Q06245	Exocyst complex component SEC10	SEC10	17	17	17	8	6	5	6	3	4	5	3	8	6	5	6	3	4	5	3	8	6	5	6	3	4	5	3	100.34	871	21.7	21.7	21.7	-0.163462	0.204266	-0.168204	-0.230702	-0.00652127	-0.315935	-0.356901	-0.15547	By MS/MS	By MS/MS	By MS/MS	By MS/MS	By MS/MS	By MS/MS	By MS/MS
Q12314	Uncharacterized protein YOR021C		16	16	16	8	6	5	7	8	14	5	3	8	6	5	7	8	14	5	3	8	6	5	7	8	14	5	3	24.743	213	67.6	67.6	67.6	-0.162493	-0.148369	-0.121471	-0.145813	-0.173417	-0.279669	0.0333701	-0.125478	By MS/MS	By MS/MS	By MS/MS	By MS/MS	By MS/MS	By MS/MS	By MS/MS
P40348	Replication factor C subunit 2	RFC2	16	16	16	8	6	2	8	3	11	5	7	8	6	2	8	3	11	5	7	8	6	2	8	3	11	5	7	39.741	353	51	51	51	0.296546	-0.00885642	0.0690147	0.0604625	0.0267293	0.138159	0.0129262	0.0943712	By MS/MS	By MS/MS	By MS/MS	By MS/MS	By MS/MS	By MS/MS	By MS/MS
P53741	UBP3-associated protein BRE5	BRE5	16	16	16	8	6	1	9	8	9	3	9	8	6	1	9	8	9	3	9	8	6	1	9	8	9	3	9	57.673	515	39	39	39	-0.211014	-0.142736	NaN	-0.168188	-0.167685	-0.173856	-0.0972704	-0.103891	By MS/MS	By MS/MS	By MS/MS	By MS/MS	By MS/MS	By MS/MS	By MS/MS
P53318	Ubiquinone biosynthesis monooxygenase COQ6	COQ6	16	16	16	8	6	6	3	3	9	2	2	8	6	6	3	3	9	2	2	8	6	6	3	3	9	2	2	53.527	479	40.1	40.1	40.1	-0.0322116	-0.0743499	-0.571193	-0.245095	-0.28988	-0.190372	0.104202	-0.371198	By MS/MS	By MS/MS	By MS/MS	By MS/MS	By MS/MS	By MS/MS	By MS/MS
P38732	N-lysine methyltransferase EFM1	EFM1	16	16	16	8	6	4	7	5	7	3	2	8	6	4	7	5	7	3	2	8	6	4	7	5	7	3	2	67.452	585	33.2	33.2	33.2	-0.32404	-0.312509	-0.281246	-0.16955	-0.517379	-0.0529548	-0.25355	0.230695	By MS/MS	By MS/MS	By MS/MS	By MS/MS	By MS/MS	By MS/MS	By MS/MS
P40957	Spindle assembly checkpoint component MAD1	MAD1	16	16	16	8	6	1	10	5	5	5	2	8	6	1	10	5	5	5	2	8	6	1	10	5	5	5	2	87.65	749	25.1	25.1	25.1	0.104739	0.248535	NaN	0.0289934	0.0299829	0.232047	0.123666	NaN	By MS/MS	By MS/MS	By MS/MS	By MS/MS	By MS/MS	By MS/MS	By MS/MS
Q06211	E3 ubiquitin-protein ligase linker protein MMS1	MMS1	16	16	16	8	6	6	5	5	4	5	3	8	6	6	5	5	4	5	3	8	6	6	5	5	4	5	3	161.24	1407	12.7	12.7	12.7	-0.0016745	-0.341482	0.0503276	-0.0846244	-0.0241791	-0.028278	-0.0256616	-0.217071	By MS/MS	By MS/MS	By MS/MS	By MS/MS	By MS/MS	By MS/MS	By MS/MS
P32900	Protein SKG6	SKG6	15	15	15	8	6	3	6	4	2	2	4	8	6	3	6	4	2	2	4	8	6	3	6	4	2	2	4	81.848	734	26.3	26.3	26.3	-0.29465	-0.22967	-0.272332	-0.629992	-0.477362	-0.228486	0.609944	-0.543593	By MS/MS	By MS/MS	By MS/MS	By MS/MS	By MS/MS	By MS/MS	By MS/MS
P39015	Suppressor protein STM1	STM1	14	14	14	8	6	8	9	9	12	7	5	8	6	8	9	9	12	7	5	8	6	8	9	9	12	7	5	29.995	273	53.8	53.8	53.8	-0.321549	-0.364069	0.0817487	-0.166017	-0.0745474	-0.095512	-0.130492	-0.473691	By MS/MS	By MS/MS	By MS/MS	By MS/MS	By MS/MS	By MS/MS	By MS/MS
P32895	Ribose-phosphate pyrophosphokinase 1	PRS1	14	14	14	8	6	5	9	7	10	10	5	8	6	5	9	7	10	10	5	8	6	5	9	7	10	10	5	47.047	427	42.2	42.2	42.2	-0.190026	-0.143548	-0.117944	-0.156933	-0.114457	0.00776959	-0.00494247	-0.0872582	By MS/MS	By MS/MS	By MS/MS	By MS/MS	By MS/MS	By MS/MS	By MS/MS
Q04418	RNA polymerase II-associated protein RBA50	RBA50	14	14	14	8	6	1	8	6	5	2	1	8	6	1	8	6	5	2	1	8	6	1	8	6	5	2	1	50.192	439	45.6	45.6	45.6	-0.0975791	0.161178	NaN	-0.112522	-0.0829884	-0.101799	0.0133551	NaN	By MS/MS	By MS/MS	By MS/MS	By MS/MS	By MS/MS	By MS/MS	By MS/MS
Q06705	Phosphatidylinositol transfer protein CSR1	CSR1	13	13	13	8	6	3	4	6	9	5	3	8	6	3	4	6	9	5	3	8	6	3	4	6	9	5	3	47.462	408	40	40	40	0.0688771	0.107554	0.14509	0.273934	0.179511	0.231187	0.410775	0.0843364	By MS/MS	By MS/MS	By MS/MS	By MS/MS	By MS/MS	By MS/MS	By MS/MS
P15454	Guanylate kinase	GUK1	12	12	12	8	6	7	8	6	11	6	7	8	6	7	8	6	11	6	7	8	6	7	8	6	11	6	7	20.637	187	71.7	71.7	71.7	0.0268709	-0.118116	-0.237949	0.0116388	0.0170667	-0.00855162	0.236829	0.0402612	By MS/MS	By MS/MS	By MS/MS	By MS/MS	By MS/MS	By MS/MS	By MS/MS
P38986	L-asparaginase 1	ASP1	12	12	12	8	6	9	9	7	10	8	8	8	6	9	9	7	10	8	8	8	6	9	9	7	10	8	8	41.395	381	48	48	48	0.0443242	0.0167816	-0.0281456	0.0152121	-0.0781219	-0.0961904	-0.0638313	-0.17314	By MS/MS	By MS/MS	By MS/MS	By MS/MS	By MS/MS	By MS/MS	By MS/MS
P53839	Glyoxylate reductase 1	GOR1	12	12	12	8	6	4	7	7	8	4	1	8	6	4	7	7	8	4	1	8	6	4	7	7	8	4	1	38.831	350	49.7	49.7	49.7	-0.0641631	-0.0693611	0.0720372	-0.130476	0.247806	-0.124409	-0.237932	NaN	By MS/MS	By MS/MS	By MS/MS	By MS/MS	By MS/MS	By MS/MS	By MS/MS
P39521	Pre-rRNA-processing protein FHL1	FHL1	12	12	12	8	6	2	5	3	4	0	0	8	6	2	5	3	4	0	0	8	6	2	5	3	4	0	0	103.5	936	18.1	18.1	18.1	-0.517792	-0.388469	-0.377519	-0.521908	-0.312509	-0.204449	NaN	NaN	By MS/MS	By MS/MS	By MS/MS	By MS/MS	By MS/MS	By MS/MS	By matching
P10662	37S ribosomal protein MRP1, mitochondrial	MRP1	10	10	10	8	6	4	3	4	5	4	3	8	6	4	3	4	5	4	3	8	6	4	3	4	5	4	3	36.728	321	38.6	38.6	38.6	-0.0874114	-0.555799	-0.362751	-0.404057	-0.296013	-0.0328314	-0.378926	-0.141589	By MS/MS	By MS/MS	By MS/MS	By MS/MS	By MS/MS	By MS/MS	By MS/MS
P32912	Vacuolar morphogenesis protein 7	VAM7	10	10	10	8	6	1	8	4	4	0	0	8	6	1	8	4	4	0	0	8	6	1	8	4	4	0	0	36.711	316	38.3	38.3	38.3	0.0850167	0.0164963	NaN	0.0197731	-0.131914	0.113967	NaN	NaN	By MS/MS	By MS/MS	By MS/MS	By MS/MS	By MS/MS	By MS/MS	By matching
P48164	40S ribosomal protein S7-B	RPS7B	12	12	8	8	6	9	8	8	10	9	8	8	6	9	8	8	10	9	8	6	4	5	6	6	6	7	5	21.634	190	63.2	63.2	45.8	-0.0936019	-0.102403	-0.0194774	-0.26401	-0.0898967	-0.106063	-0.172945	-0.188595	By MS/MS	By MS/MS	By MS/MS	By MS/MS	By MS/MS	By MS/MS	By MS/MS
P26785	60S ribosomal protein L16-B	RPL16B	11	7	7	8	6	9	9	10	9	8	8	6	6	6	6	7	6	6	6	6	6	6	6	7	6	6	6	22.249	198	40.9	28.8	28.8	0.00432161	0.111566	-0.0251624	0.0558898	0.0608775	0.109962	-0.051145	-0.00811631	By MS/MS	By MS/MS	By MS/MS	By MS/MS	By MS/MS	By MS/MS	By MS/MS
P17076	60S ribosomal protein L8-A	RPL8A	18	2	2	8	6	14	8	8	13	12	13	1	1	2	1	1	1	1	1	1	1	2	1	1	1	1	1	28.124	256	55.1	7.8	7.8	-0.0644346	-0.204433	-0.17262	NaN	NaN	-0.0666691	-0.0929863	-0.366169	By MS/MS	By MS/MS	By MS/MS	By MS/MS	By MS/MS	By MS/MS	By MS/MS
Q12213	60S ribosomal protein L7-B	RPL7B	14	1	1	8	6	12	7	8	12	9	7	1	0	1	1	1	1	0	0	1	0	1	1	1	1	0	0	27.696	244	52	3.7	3.7	NaN	NaN	NaN	NaN	NaN	NaN	NaN	NaN	By MS/MS	By matching	By MS/MS	By MS/MS	By MS/MS	By MS/MS	By matching
P05737	60S ribosomal protein L7-A	RPL7A	14	14	1	8	6	11	7	8	12	10	8	8	6	11	7	8	12	10	8	1	0	0	1	1	1	1	1	27.638	244	52	52	3.7	-0.369315	-0.302653	0.0582472	-0.265501	-0.288981	-0.0391621	-0.254892	-0.205214	By MS/MS	By MS/MS	By MS/MS	By MS/MS	By MS/MS	By MS/MS	By MS/MS
P36126	Phospholipase D1	SPO14	26	26	26	7	6	4	2	4	4	17	15	7	6	4	2	4	4	17	15	7	6	4	2	4	4	17	15	195.2	1683	19.1	19.1	19.1	-0.242192	-0.284511	-0.677449	-0.372038	-0.28988	-0.272872	0.0766959	0.137504	By MS/MS	By MS/MS	By MS/MS	By MS/MS	By MS/MS	By MS/MS	By MS/MS
P89102	Exocyst complex component SEC5	SEC5	25	25	25	7	6	6	6	7	9	7	6	7	6	6	6	7	9	7	6	7	6	6	6	7	9	7	6	112.12	971	30.4	30.4	30.4	0.120352	0.195474	-0.0398442	0.434348	-0.355129	-0.0722856	0.0203422	-0.0792799	By MS/MS	By MS/MS	By MS/MS	By MS/MS	By MS/MS	By MS/MS	By MS/MS
Q07457	E3 ubiquitin-protein ligase BRE1	BRE1	19	19	19	7	6	4	4	5	9	0	0	7	6	4	4	5	9	0	0	7	6	4	4	5	9	0	0	80.691	700	31.3	31.3	31.3	0.0519985	0.0247452	0.111966	0.139862	0.238542	0.166458	NaN	NaN	By MS/MS	By MS/MS	By MS/MS	By MS/MS	By MS/MS	By MS/MS	By matching
P08679;P43635	Citrate synthase, peroxisomal	CIT2	18	18	18	7	6	4	9	7	14	4	1	7	6	4	9	7	14	4	1	7	6	4	9	7	14	4	1	51.413	460	45.9	45.9	45.9	-0.145733	-0.153816	-0.108052	0.0399806	-0.188726	-0.112069	-0.0535236	NaN	By MS/MS	By MS/MS	By MS/MS	By MS/MS	By MS/MS	By MS/MS	By MS/MS
P11914	Mitochondrial-processing peptidase subunit alpha	MAS2	18	18	18	7	6	6	4	6	14	8	7	7	6	6	4	6	14	8	7	7	6	6	4	6	14	8	7	53.337	482	42.3	42.3	42.3	-0.181853	0.146264	0.0639171	-0.394544	0.0628125	0.00877371	-0.164561	-0.038925	By MS/MS	By MS/MS	By MS/MS	By MS/MS	By MS/MS	By MS/MS	By MS/MS
P53253	Protein NNF2	NNF2	18	18	18	7	6	2	4	1	5	2	3	7	6	2	4	1	5	2	3	7	6	2	4	1	5	2	3	106.46	936	23.3	23.3	23.3	0.0507455	-0.25758	0.0892269	-0.0923556	NaN	0.00288251	-0.149681	-0.00610106	By MS/MS	By MS/MS	By MS/MS	By MS/MS	By matching	By MS/MS	By MS/MS
P38787	2-dehydropantoate 2-reductase	PAN5	17	17	17	7	6	2	7	6	12	10	5	7	6	2	7	6	12	10	5	7	6	2	7	6	12	10	5	42.821	379	56.7	56.7	56.7	-0.0949264	-0.184621	-0.204981	-0.0440921	-0.0694367	-0.00277264	0.00992041	-0.0264989	By MS/MS	By MS/MS	By MS/MS	By MS/MS	By MS/MS	By MS/MS	By MS/MS
Q06337	Chromatin modification-related protein EAF1	EAF1	17	17	17	7	6	3	4	4	2	1	1	7	6	3	4	4	2	1	1	7	6	3	4	4	2	1	1	112.5	982	21.7	21.7	21.7	-0.439618	-0.337375	-0.328707	-0.551585	-0.297325	-0.998241	NaN	NaN	By MS/MS	By MS/MS	By MS/MS	By MS/MS	By MS/MS	By MS/MS	By matching
P21965	Protein kinase MCK1	MCK1	16	16	16	7	6	4	5	8	14	5	4	7	6	4	5	8	14	5	4	7	6	4	5	8	14	5	4	43.135	375	47.5	47.5	47.5	-0.204699	-0.170995	-0.270887	-0.112755	-0.108176	-0.292475	-0.172864	0.0657102	By MS/MS	By MS/MS	By MS/MS	By MS/MS	By MS/MS	By MS/MS	By MS/MS
Q00764	Alpha,alpha-trehalose-phosphate synthase [UDP-forming] 56 kDa subunit	TPS1	16	16	16	7	6	5	9	13	12	6	5	7	6	5	9	13	12	6	5	7	6	5	9	13	12	6	5	56.147	495	42.4	42.4	42.4	-0.246721	-0.0286753	-0.311667	0.0799754	0.115033	-0.362251	-0.2257	-0.0334514	By MS/MS	By MS/MS	By MS/MS	By MS/MS	By MS/MS	By MS/MS	By MS/MS
P32264	Glutamate 5-kinase	PRO1	16	16	16	7	6	4	8	9	12	9	3	7	6	4	8	9	12	9	3	7	6	4	8	9	12	9	3	47.162	428	49.8	49.8	49.8	-0.075216	-0.00297502	0.0978804	0.0475384	-0.0194482	0.0374525	-0.0268369	0.0350608	By MS/MS	By MS/MS	By MS/MS	By MS/MS	By MS/MS	By MS/MS	By MS/MS
P38071	Enoyl-[acyl-carrier protein] reductase [NADPH, B-specific], mitochondrial	ETR1	16	16	16	7	6	7	6	10	10	5	4	7	6	7	6	10	10	5	4	7	6	7	6	10	10	5	4	42.066	380	56.6	56.6	56.6	0.0662614	0.148348	-0.0286606	-0.3052	-0.129939	-0.0259847	0.0448837	0.0130692	By MS/MS	By MS/MS	By MS/MS	By MS/MS	By MS/MS	By MS/MS	By MS/MS
P32644	Putative ATP-dependent RNA helicase ECM32	ECM32	16	16	16	7	6	5	6	6	6	7	2	7	6	5	6	6	6	7	2	7	6	5	6	6	6	7	2	126.97	1121	17.2	17.2	17.2	-0.177719	-0.300164	-0.240486	-0.208844	0.0265876	-0.200382	0.0336521	0.033793	By MS/MS	By MS/MS	By MS/MS	By MS/MS	By MS/MS	By MS/MS	By MS/MS
P32523	Pre-mRNA-splicing factor 19	PRP19	15	15	15	7	6	6	5	4	11	8	9	7	6	6	5	4	11	8	9	7	6	6	5	4	11	8	9	56.569	503	39.4	39.4	39.4	-0.122224	-0.169696	-0.176006	0.0957219	0.0880059	-0.10869	-0.00968406	-0.077726	By MS/MS	By MS/MS	By MS/MS	By MS/MS	By MS/MS	By MS/MS	By MS/MS
P47164	Cystathionine gamma-synthase	STR2	15	15	15	7	6	7	6	7	5	2	0	7	6	7	6	7	5	2	0	7	6	7	6	7	5	2	0	72.35	639	24.3	24.3	24.3	0.294312	0.0999011	0.0214797	0.0592168	0.135009	0.22848	0.044604	NaN	By MS/MS	By MS/MS	By MS/MS	By MS/MS	By MS/MS	By MS/MS	By MS/MS
Q03780	Uncharacterized protein YDR239C	YDR239C	15	15	15	7	6	3	5	4	4	0	0	7	6	3	5	4	4	0	0	7	6	3	5	4	4	0	0	86.432	787	24.9	24.9	24.9	0.144569	0.0750534	-0.0634092	-0.0971006	0.196985	0.0743684	NaN	NaN	By MS/MS	By MS/MS	By MS/MS	By MS/MS	By MS/MS	By MS/MS	By matching
P07246	Alcohol dehydrogenase 3, mitochondrial	ADH3	15	14	14	7	6	4	8	8	12	7	6	6	6	3	7	7	11	6	5	6	6	3	7	7	11	6	5	40.369	375	38.4	36.5	36.5	0.271904	0.245252	0.057277	0.0319597	0.000721167	0.149129	0.063779	-0.139808	By MS/MS	By MS/MS	By MS/MS	By MS/MS	By MS/MS	By MS/MS	By MS/MS
Q04894	NADP-dependent alcohol dehydrogenase 6	ADH6	14	14	14	7	6	5	8	10	11	6	1	7	6	5	8	10	11	6	1	7	6	5	8	10	11	6	1	39.617	360	50	50	50	0.253263	0.168257	0.263034	0.226139	0.33182	0.20063	0.110764	0.414677	By MS/MS	By MS/MS	By MS/MS	By MS/MS	By MS/MS	By MS/MS	By MS/MS
P53860	Phosphatidylinositol transfer protein PDR16	PDR16	14	14	14	7	6	4	7	5	11	3	2	7	6	4	7	5	11	3	2	7	6	4	7	5	11	3	2	40.713	351	41.6	41.6	41.6	-0.0921864	-0.284282	-0.475575	-0.125431	-0.159944	-0.384	-0.309717	-0.103782	By MS/MS	By MS/MS	By MS/MS	By MS/MS	By MS/MS	By MS/MS	By MS/MS
Q05905	Protein HRI1	HRI1	14	14	14	7	6	5	10	7	8	3	2	7	6	5	10	7	8	3	2	7	6	5	10	7	8	3	2	27.5	244	63.5	63.5	63.5	-0.0264402	-0.0203843	0.282618	0.0380147	-0.0271309	-0.0796915	0.0924781	0.232906	By MS/MS	By MS/MS	By MS/MS	By MS/MS	By MS/MS	By MS/MS	By MS/MS
P53081	Putative GTP cyclohydrolase 1 type 2	NIF3	14	14	14	7	6	7	8	7	8	4	2	7	6	7	8	7	8	4	2	7	6	7	8	7	8	4	2	31.888	288	65.3	65.3	65.3	0.158466	0.340277	0.143916	-0.0061735	0.0930192	0.0370307	0.0299829	0.176706	By MS/MS	By MS/MS	By MS/MS	By MS/MS	By MS/MS	By MS/MS	By MS/MS
P22470	Protein SAN1	SAN1	13	13	13	7	6	2	7	5	7	6	7	7	6	2	7	5	7	6	7	7	6	2	7	5	7	6	7	65.617	610	36.6	36.6	36.6	-0.0162639	-0.0698304	-0.161879	-0.0217018	-0.0265577	-0.163979	-0.270208	-0.0286901	By MS/MS	By MS/MS	By MS/MS	By MS/MS	By MS/MS	By MS/MS	By MS/MS
P40506	Phosphopantothenate--cysteine ligase CAB2	CAB2	13	13	13	7	6	5	5	4	5	2	1	7	6	5	5	4	5	2	1	7	6	5	5	4	5	2	1	41.866	365	37	37	37	-0.0710271	-0.172701	-0.0974093	-0.146276	-0.14315	-0.214575	-0.43261	NaN	By MS/MS	By MS/MS	By MS/MS	By MS/MS	By MS/MS	By MS/MS	By MS/MS
P36047	Protein phosphatase 1 regulatory subunit SDS22	SDS22	12	12	12	7	6	6	6	6	10	5	4	7	6	6	6	6	10	5	4	7	6	6	6	6	10	5	4	38.887	338	47	47	47	0.0492125	0.195222	0.205518	0.0479571	0.0500489	-0.121141	0.0304067	-0.131282	By MS/MS	By MS/MS	By MS/MS	By MS/MS	By MS/MS	By MS/MS	By MS/MS
P38758	Putative oxidoreductase TDA3	TDA3	12	12	12	7	6	4	6	6	8	2	2	7	6	4	6	6	8	2	2	7	6	4	6	6	8	2	2	57.613	523	30.2	30.2	30.2	-0.169469	-0.0467124	-0.207161	-0.256304	-0.256597	-0.309181	0.044604	0.0618453	By MS/MS	By MS/MS	By MS/MS	By MS/MS	By MS/MS	By MS/MS	By MS/MS
P38084	Leu/Val/Ile amino-acid permease	BAP2	13	13	12	7	6	3	4	3	7	10	7	7	6	3	4	3	7	10	7	7	6	3	4	3	6	10	7	67.769	609	18.4	18.4	17.2	-0.192991	-0.200283	-0.321297	-0.149889	-0.245198	-0.223913	0.137635	-0.0269398	By MS/MS	By MS/MS	By MS/MS	By MS/MS	By MS/MS	By MS/MS	By MS/MS
P27616	Phosphoribosylaminoimidazole-succinocarboxamide synthase	ADE1	12	12	12	7	6	4	6	7	5	7	4	7	6	4	6	7	5	7	4	7	6	4	6	7	5	7	4	34.603	306	47.1	47.1	47.1	-0.72016	-0.708396	-0.754991	-0.72965	-0.90893	-0.858463	-0.825312	-0.922675	By MS/MS	By MS/MS	By MS/MS	By MS/MS	By MS/MS	By MS/MS	By MS/MS
P53858	Protein BNI4	BNI4	12	12	12	7	6	2	5	6	4	1	0	7	6	2	5	6	4	1	0	7	6	2	5	6	4	1	0	100.59	892	19.4	19.4	19.4	0.191689	-0.169712	-0.0549017	-0.077726	0.212756	0.246591	0.264717	NaN	By MS/MS	By MS/MS	By MS/MS	By MS/MS	By MS/MS	By MS/MS	By MS/MS
P32634	Negative regulator of sporulation PMD1	PMD1	12	12	12	7	6	2	5	2	2	1	0	7	6	2	5	2	2	1	0	7	6	2	5	2	2	1	0	195.38	1753	8.8	8.8	8.8	-0.101536	-0.283931	0.118227	-0.00531891	0.246955	0.362666	NaN	NaN	By MS/MS	By MS/MS	By MS/MS	By MS/MS	By MS/MS	By MS/MS	By MS/MS
Q03705	EKC/KEOPS complex subunit CGI121	CGI121	11	11	11	7	6	5	5	8	9	3	2	7	6	5	5	8	9	3	2	7	6	5	5	8	9	3	2	20.662	181	77.9	77.9	77.9	-0.0371919	-0.100623	0.135272	0.121281	0.208517	0.128821	0.0597706	-0.130381	By MS/MS	By MS/MS	By MS/MS	By MS/MS	By MS/MS	By MS/MS	By MS/MS
Q08193	1,3-beta-glucanosyltransferase GAS5	GAS5	11	11	11	7	6	4	6	4	7	8	8	7	6	4	6	4	7	8	8	7	6	4	6	4	7	8	8	51.869	484	33.7	33.7	33.7	0.0478175	0.0578315	0.115832	0.0237521	0.0687396	0.214374	0.312549	0.293724	By MS/MS	By MS/MS	By MS/MS	By MS/MS	By MS/MS	By MS/MS	By MS/MS
P30656	Proteasome subunit beta type-5	PRE2	11	11	11	7	6	6	7	7	6	6	7	7	6	6	7	7	6	6	7	7	6	6	7	7	6	6	7	31.636	287	47	47	47	0.0666748	0.19774	0.238787	0.0749164	-0.0429621	0.0094905	-0.114254	-0.123748	By MS/MS	By MS/MS	By MS/MS	By MS/MS	By MS/MS	By MS/MS	By MS/MS
P32902	37S ribosomal protein MRP4, mitochondrial	MRP4	11	11	11	7	6	5	4	4	6	4	4	7	6	5	4	4	6	4	4	7	6	5	4	4	6	4	4	44.151	394	34.3	34.3	34.3	0.140255	-0.188365	-0.292475	-0.228368	-0.414249	-0.00410308	-0.0936789	-0.390472	By MS/MS	By MS/MS	By MS/MS	By MS/MS	By MS/MS	By MS/MS	By MS/MS
P0CX40;P0CX39	40S ribosomal protein S8-B;40S ribosomal protein S8-A	RPS8B;RPS8A	10	10	10	7	6	6	8	8	8	6	5	7	6	6	8	8	8	6	5	7	6	6	8	8	8	6	5	22.489	200	51.5	51.5	51.5	0.0720372	0.00460925	-0.0960517	0.0795658	0.123931	-0.170394	-0.0242524	-0.114785	By MS/MS	By MS/MS	By MS/MS	By MS/MS	By MS/MS	By MS/MS	By MS/MS
P48510	Ubiquitin domain-containing protein DSK2	DSK2	10	10	10	7	6	5	6	5	7	4	1	7	6	5	6	5	7	4	1	7	6	5	6	5	7	4	1	39.345	373	33.2	33.2	33.2	-0.0762195	-0.173531	-0.116708	-0.00565199	0.082975	-0.11062	0.378179	NaN	By MS/MS	By MS/MS	By MS/MS	By MS/MS	By MS/MS	By MS/MS	By MS/MS
P01119	Ras-like protein 1	RAS1	10	10	10	7	6	3	5	5	3	7	5	7	6	3	5	5	3	7	5	7	6	3	5	5	3	7	5	34.346	309	42.1	42.1	42.1	0.225028	0.153935	0.181166	0.133037	0.0862403	-0.0955737	0.208143	0.203013	By MS/MS	By MS/MS	By MS/MS	By MS/MS	By MS/MS	By MS/MS	By MS/MS
P10080	Single-stranded nucleic acid-binding protein	SBP1	9	9	9	7	6	6	5	5	7	7	5	7	6	6	5	5	7	7	5	7	6	6	5	5	7	7	5	32.989	294	37.4	37.4	37.4	-0.138299	-0.120184	-0.0680598	-0.0623242	-0.194047	-0.0741525	0.139731	0.0779266	By MS/MS	By MS/MS	By MS/MS	By MS/MS	By MS/MS	By MS/MS	By MS/MS
P26784	60S ribosomal protein L16-A	RPL16A	12	12	8	7	6	8	7	9	9	9	9	7	6	8	7	9	9	9	9	5	6	5	4	6	6	7	7	22.201	199	45.7	45.7	33.7	-0.110168	-0.267219	-0.105334	0.0988238	-0.114004	-0.0448062	-0.139569	-0.216216	By MS/MS	By MS/MS	By MS/MS	By MS/MS	By MS/MS	By MS/MS	By MS/MS
P05756	40S ribosomal protein S13	RPS13	8	8	8	7	6	8	7	7	8	8	7	7	6	8	7	7	8	8	7	7	6	8	7	7	8	8	7	17.029	151	57.6	57.6	57.6	-0.283826	-0.243984	-0.163171	-0.167393	-0.212317	-0.242601	-0.260186	-0.227557	By MS/MS	By MS/MS	By MS/MS	By MS/MS	By MS/MS	By MS/MS	By MS/MS
P35691	Translationally-controlled tumor protein homolog	TMA19	8	8	8	7	6	7	6	6	6	4	5	7	6	7	6	6	6	4	5	7	6	7	6	6	6	4	5	18.741	167	51.5	51.5	51.5	0.0130692	-0.00333648	0.190425	0.0375931	-0.0632132	0.0742314	0.25544	-0.0371919	By MS/MS	By MS/MS	By MS/MS	By MS/MS	By MS/MS	By MS/MS	By MS/MS
P53863	J protein JJJ1	JJJ1	8	8	8	7	6	2	4	4	1	2	0	7	6	2	4	4	1	2	0	7	6	2	4	4	1	2	0	68.782	590	19	19	19	0.113034	0.0321008	0.0790196	0.0706641	0.0618453	NaN	-0.155743	NaN	By MS/MS	By MS/MS	By MS/MS	By MS/MS	By MS/MS	By MS/MS	By matching
P26570	Serine/threonine-protein phosphatase PP-Z1	PPZ1	11	11	6	7	6	3	9	4	6	3	3	7	6	3	9	4	6	3	3	4	3	1	5	2	3	2	0	77.49	692	21.1	21.1	13.3	0.0663992	-0.261812	-0.377594	0.0817487	-0.1741	-0.22016	-0.242908	0.0244615	By MS/MS	By MS/MS	By MS/MS	By MS/MS	By MS/MS	By MS/MS	By MS/MS
Q02326	60S ribosomal protein L6-A	RPL6A	12	5	5	7	6	9	7	7	10	7	6	2	3	2	2	3	5	3	2	2	3	2	2	3	5	3	2	19.961	176	49.4	21.6	21.6	-0.291945	-0.263716	0.396269	-0.0569564	-0.0307224	-0.174882	-0.242277	-0.313836	By MS/MS	By MS/MS	By MS/MS	By MS/MS	By MS/MS	By MS/MS	By MS/MS
P32835	GTP-binding nuclear protein GSP1/CNR1	GSP1	9	1	1	7	6	6	7	7	9	6	6	1	1	0	1	1	1	1	1	1	1	0	1	1	1	1	1	24.81	219	36.5	5.9	5.9	-0.470849	-0.517916	NaN	NaN	-0.626424	-0.511752	-0.622399	-0.527554	By MS/MS	By MS/MS	By matching	By MS/MS	By MS/MS	By MS/MS	By MS/MS
P06367	40S ribosomal protein S14-A	RPS14A	10	1	1	7	6	5	7	7	9	9	9	0	0	0	1	1	1	1	1	0	0	0	1	1	1	1	1	14.536	137	67.9	5.1	5.1	NaN	NaN	NaN	NaN	NaN	NaN	-0.107337	0.0939658	By matching	By matching	By matching	By MS/MS	By MS/MS	By MS/MS	By MS/MS
P32836	GTP-binding nuclear protein GSP2/CNR2	GSP2	9	9	1	7	6	7	6	7	8	6	6	7	6	7	6	7	8	6	6	1	1	1	0	1	0	1	1	24.99	220	36.8	36.8	6.4	0.0847446	-0.120859	-0.0476963	0.0554733	0.0154976	-0.0403634	-0.0584129	-0.0378286	By MS/MS	By MS/MS	By MS/MS	By MS/MS	By MS/MS	By MS/MS	By MS/MS
P40215;Q07500	External NADH-ubiquinone oxidoreductase 1, mitochondrial	NDE1	22	22	22	6	6	5	7	8	17	12	7	6	6	5	7	8	17	12	7	6	6	5	7	8	17	12	7	62.773	560	41.2	41.2	41.2	0.0970714	-0.135792	0.0394192	-0.518391	-0.057737	-0.134461	-0.110433	-0.0857876	By MS/MS	By MS/MS	By MS/MS	By MS/MS	By MS/MS	By MS/MS	By MS/MS
P25582	27S pre-rRNA (guanosine(2922)-2-O)-methyltransferase	SPB1	20	20	20	6	6	2	8	9	12	0	1	6	6	2	8	9	12	0	1	6	6	2	8	9	12	0	1	96.484	841	35.4	35.4	35.4	0.0139267	0.0471195	0.19232	0.158337	0.0392788	0.00920383	NaN	NaN	By MS/MS	By MS/MS	By MS/MS	By MS/MS	By MS/MS	By MS/MS	By matching
Q12532	Translation-associated element 2	TAE2	20	20	20	6	6	6	8	6	11	8	10	6	6	6	8	6	11	8	10	6	6	6	8	6	11	8	10	119.07	1038	21.5	21.5	21.5	-0.434071	-0.463748	-0.168512	-0.306306	-0.285407	0.0308304	-0.100082	-0.299116	By MS/MS	By MS/MS	By MS/MS	By MS/MS	By MS/MS	By MS/MS	By MS/MS
Q01159	mRNA-capping enzyme subunit alpha	CEG1	16	16	16	6	6	2	5	4	8	2	2	6	6	2	5	4	8	2	2	6	6	2	5	4	8	2	2	52.764	459	43.1	43.1	43.1	-0.707784	-0.616216	-0.649593	-0.0326543	-0.407077	-0.20141	0.0897693	0.501414	By MS/MS	By MS/MS	By MS/MS	By MS/MS	By MS/MS	By MS/MS	By MS/MS
P36046	Mitochondrial intermembrane space import and assembly protein 40	MIA40	15	15	15	6	6	1	5	7	9	8	5	6	6	1	5	7	9	8	5	6	6	1	5	7	9	8	5	44.536	403	46.7	46.7	46.7	-0.210713	-0.102233	NaN	-0.124047	-0.100314	-0.240077	-0.00727507	-0.066382	By MS/MS	By MS/MS	By matching	By MS/MS	By MS/MS	By MS/MS	By MS/MS
Q06096	Conserved oligomeric Golgi complex subunit 4	COG4	15	15	15	6	6	4	7	7	7	5	5	6	6	4	7	7	7	5	5	6	6	4	7	7	7	5	5	98.664	861	23.6	23.6	23.6	-0.198212	0.046002	0.0564448	0.0182069	0.0485152	-0.105675	-0.201643	-0.869227	By MS/MS	By MS/MS	By MS/MS	By MS/MS	By MS/MS	By MS/MS	By MS/MS
Q04779	Transcriptional regulatory protein RCO1	RCO1	15	15	15	6	6	4	3	2	5	2	3	6	6	4	3	2	5	2	3	6	6	4	3	2	5	2	3	78.836	684	31	31	31	-0.29511	-0.0469658	0.0977456	0.0304067	NaN	-0.185015	-0.402989	-0.313101	By MS/MS	By MS/MS	By MS/MS	By MS/MS	By MS/MS	By MS/MS	By MS/MS
P53295	Ribosome-interacting GTPase 2	RBG2	14	14	14	6	6	2	7	7	12	7	4	6	6	2	7	7	12	7	4	6	6	2	7	7	12	7	4	41.006	368	50	50	50	0.215989	0.0575542	0.0458623	0.215741	0.123136	0.0947766	0.104739	0.404576	By MS/MS	By MS/MS	By MS/MS	By MS/MS	By MS/MS	By MS/MS	By MS/MS
P38629	Replication factor C subunit 3	RFC3	14	14	14	6	6	4	5	4	10	6	9	6	6	4	5	4	10	6	9	6	6	4	5	4	10	6	9	38.203	340	52.4	52.4	52.4	-0.0184396	-0.123921	0.219958	-0.00520307	0.163628	-0.117819	0.0705267	-0.335444	By MS/MS	By MS/MS	By MS/MS	By MS/MS	By MS/MS	By MS/MS	By MS/MS
P33399	La protein homolog	LHP1	14	14	14	6	6	2	8	6	9	5	4	6	6	2	8	6	9	5	4	6	6	2	8	6	9	5	4	32.104	275	61.5	61.5	61.5	-0.0615561	0.118493	0.329525	0.0947766	0.117695	0.0140696	-0.0729986	0.00273852	By MS/MS	By MS/MS	By MS/MS	By MS/MS	By MS/MS	By MS/MS	By MS/MS
P38230	Probable quinone oxidoreductase	ZTA1	14	14	14	6	6	4	10	9	8	3	6	6	6	4	10	9	8	3	6	6	6	4	10	9	8	3	6	37.018	334	55.4	55.4	55.4	0.0543623	0.288536	0.244887	0.00374614	0.137766	0.129481	-0.0290875	-0.0211747	By MS/MS	By MS/MS	By MS/MS	By MS/MS	By MS/MS	By MS/MS	By MS/MS
P46970	Nonsense-mediated mRNA decay protein 5	NMD5	14	14	14	6	6	2	6	6	8	3	4	6	6	2	6	6	8	3	4	6	6	2	6	6	8	3	4	119.97	1048	17.3	17.3	17.3	-0.0433039	0.134747	0.121546	-0.0281309	-0.134699	-0.0939098	0.11703	0.217355	By MS/MS	By MS/MS	By MS/MS	By MS/MS	By MS/MS	By MS/MS	By MS/MS
P43636	Alpha-1,3/1,6-mannosyltransferase ALG2	ALG2	14	14	14	6	6	4	3	7	7	6	6	6	6	4	3	7	7	6	6	6	6	4	3	7	7	6	6	58.046	503	40	40	40	0.261711	0.305912	0.1121	0.00302648	0.265077	0.154842	0.136848	0.29678	By MS/MS	By MS/MS	By MS/MS	By MS/MS	By MS/MS	By MS/MS	By MS/MS
P43556	Rho-GTPase-activating protein RGD2	RGD2	14	14	14	6	6	4	2	4	7	6	4	6	6	4	2	4	7	6	4	6	6	4	2	4	7	6	4	82.208	714	23	23	23	-0.0638464	0.102725	-0.455515	-0.0446872	-0.127573	-0.173938	0.0291348	-0.188595	By MS/MS	By MS/MS	By MS/MS	By MS/MS	By MS/MS	By MS/MS	By MS/MS
Q03714	U1 SNP1-associating protein 1	USA1	14	14	14	6	6	1	6	0	5	2	2	6	6	1	6	0	5	2	2	6	6	1	6	0	5	2	2	96.652	838	23.6	23.6	23.6	0.159242	-0.300981	NaN	-0.204632	NaN	-0.110168	0.0244615	-0.133606	By MS/MS	By MS/MS	By MS/MS	By MS/MS	By matching	By MS/MS	By MS/MS
P32618	Uncharacterized protein YEL043W		14	14	14	6	6	3	2	2	2	2	3	6	6	3	2	2	2	2	3	6	6	3	2	2	2	2	3	106.13	956	20.3	20.3	20.3	0.130667	0.129217	0.028852	0.0628125	0.119821	-0.18007	NaN	-0.417232	By MS/MS	By MS/MS	By MS/MS	By MS/MS	By MS/MS	By MS/MS	By MS/MS
Q06680	Condensin complex subunit 3	YCG1	14	14	14	6	6	2	3	4	1	6	5	6	6	2	3	4	1	6	5	6	6	2	3	4	1	6	5	117.85	1035	17.2	17.2	17.2	0.0017302	-0.0839362	-0.053329	-0.260446	-1.12334	NaN	0.0411028	-0.418504	By MS/MS	By MS/MS	By MS/MS	By MS/MS	By MS/MS	By MS/MS	By MS/MS
P40580	Benzil reductase ((S)-benzoin forming) IRC24	IRC24	13	13	13	6	6	4	6	2	12	8	4	6	6	4	6	2	12	8	4	6	6	4	6	2	12	8	4	28.804	263	55.5	55.5	55.5	-0.134287	-0.160411	-0.109032	-0.282948	-0.232549	-0.0443747	-0.305985	-0.0210137	By MS/MS	By MS/MS	By MS/MS	By MS/MS	By MS/MS	By MS/MS	By MS/MS
P19659	Mediator of RNA polymerase II transcription subunit 15	GAL11	13	13	13	6	6	0	4	4	7	3	0	6	6	0	4	4	7	3	0	6	6	0	4	4	7	3	0	120.31	1081	15	15	15	-0.0959591	-0.528844	NaN	-0.0631831	-0.0119516	-0.261189	0.6345	NaN	By MS/MS	By MS/MS	By matching	By MS/MS	By MS/MS	By MS/MS	By MS/MS
P36528	54S ribosomal protein L17, mitochondrial	MRPL17	13	13	13	6	6	2	4	3	6	3	1	6	6	2	4	3	6	3	1	6	6	2	4	3	6	3	1	32.212	281	43.8	43.8	43.8	-0.131139	0.167101	-0.060292	0.0489336	0.141694	0.0240359	0.192952	NaN	By MS/MS	By MS/MS	By MS/MS	By MS/MS	By MS/MS	By MS/MS	By MS/MS
P32364	Kinesin-related protein SMY1	SMY1	13	13	13	6	6	1	7	3	5	4	6	6	6	1	7	3	5	4	6	6	6	1	7	3	5	4	6	73.798	656	23.3	23.3	23.3	0.121679	-0.144824	0.0970714	-0.025177	0.147307	-0.211264	0.0805212	-0.32018	By MS/MS	By MS/MS	By MS/MS	By MS/MS	By MS/MS	By MS/MS	By MS/MS
Q02201	Oxysterol-binding protein homolog 6	OSH6	14	14	12	6	6	4	6	6	12	5	5	6	6	4	6	6	12	5	5	5	5	3	5	5	10	4	3	51.587	448	35	35	31	-0.159928	-0.249359	-0.251831	-0.168917	-0.156852	-0.0418626	-0.338232	-0.279511	By MS/MS	By MS/MS	By MS/MS	By MS/MS	By MS/MS	By MS/MS	By MS/MS
P39714	(R,R)-butanediol dehydrogenase	BDH1	12	12	12	6	6	8	6	6	11	4	2	6	6	8	6	6	11	4	2	6	6	8	6	6	11	4	2	41.582	382	36.9	36.9	36.9	-1.0357	-0.889102	-0.968859	-1.03517	-0.920571	-0.845209	-1.0667	-0.470649	By MS/MS	By MS/MS	By MS/MS	By MS/MS	By MS/MS	By MS/MS	By MS/MS
P19262	Dihydrolipoyllysine-residue succinyltransferase component of 2-oxoglutarate dehydrogenase complex, mitochondrial	KGD2	12	12	12	6	6	7	5	6	11	6	6	6	6	7	5	6	11	6	6	6	6	7	5	6	11	6	6	50.43	463	28.9	28.9	28.9	0.158596	-0.220278	-0.374842	-0.0698607	0.0985543	-0.146132	-0.262884	-0.178731	By MS/MS	By MS/MS	By MS/MS	By MS/MS	By MS/MS	By MS/MS	By MS/MS
Q06697	Cell division control protein 73	CDC73	12	12	12	6	6	4	6	4	9	3	1	6	6	4	6	4	9	3	1	6	6	4	6	4	9	3	1	44.456	393	38.2	38.2	38.2	0.186247	0.258097	0.15549	0.193078	0.123136	0.0540844	0.0576929	NaN	By MS/MS	By MS/MS	By MS/MS	By MS/MS	By MS/MS	By MS/MS	By MS/MS
Q08245	Protein ZEO1	ZEO1	12	12	12	6	6	6	7	6	7	5	5	6	6	6	7	6	7	5	5	6	6	6	7	6	7	5	5	12.589	113	57.5	57.5	57.5	0.220454	0.245496	0.0901759	-0.00750709	0.188907	-0.0778478	0.5757	0.171079	By MS/MS	By MS/MS	By MS/MS	By MS/MS	By MS/MS	By MS/MS	By MS/MS
P36121	DNA-directed RNA polymerase III subunit RPC5	RPC37	12	12	12	6	6	3	7	5	5	2	1	6	6	3	7	5	5	2	1	6	6	3	7	5	5	2	1	32.142	282	44	44	44	-0.296811	-0.105271	0.143524	-0.223711	3.24292	0.15082	1.32233	NaN	By MS/MS	By MS/MS	By MS/MS	By MS/MS	By MS/MS	By MS/MS	By MS/MS
P19880	AP-1-like transcription factor YAP1	YAP1	12	12	12	6	6	3	5	7	3	1	0	6	6	3	5	7	3	1	0	6	6	3	5	7	3	1	0	72.532	650	29.1	29.1	29.1	-0.0618271	-0.144808	-0.00994552	-0.308823	-0.124786	-0.304487	NaN	NaN	By MS/MS	By MS/MS	By MS/MS	By MS/MS	By MS/MS	By MS/MS	By MS/MS
P40308	Lipase 3	TGL3	12	12	12	6	6	5	5	2	3	1	1	6	6	5	5	2	3	1	1	6	6	5	5	2	3	1	1	73.612	642	24	24	24	-0.600009	-0.170946	-0.190997	-0.225177	-0.0670922	-0.485842	-0.630372	-0.532721	By MS/MS	By MS/MS	By MS/MS	By MS/MS	By MS/MS	By MS/MS	By MS/MS
Q12043	Lipase 5	TGL5	12	12	12	6	6	3	1	0	3	6	4	6	6	3	1	0	3	6	4	6	6	3	1	0	3	6	4	84.715	749	19.4	19.4	19.4	-0.364125	-0.493743	-0.194906	-0.51412	NaN	-0.45419	-0.344392	-0.371982	By MS/MS	By MS/MS	By MS/MS	By MS/MS	By matching	By MS/MS	By MS/MS
P21242	Probable proteasome subunit alpha type-7	PRE10	11	11	11	6	6	6	7	9	9	5	4	6	6	6	7	9	9	5	4	6	6	6	7	9	9	5	4	31.536	288	48.3	48.3	48.3	-0.290409	-0.0197992	-0.211298	0.0648829	-0.027572	0.117695	-0.03261	0.0869196	By MS/MS	By MS/MS	By MS/MS	By MS/MS	By MS/MS	By MS/MS	By MS/MS
P32335	Protein MSS51, mitochondrial	MSS51	11	11	11	6	6	4	1	2	8	6	4	6	6	4	1	2	8	6	4	6	6	4	1	2	8	6	4	50.88	436	28	28	28	0.0250288	-0.488775	-0.0311793	NaN	-0.085711	-0.169112	-0.0254854	-0.178633	By MS/MS	By MS/MS	By MS/MS	By MS/MS	By MS/MS	By MS/MS	By MS/MS
Q07451	Endoplasmic reticulum transmembrane protein 3	YET3	11	11	11	6	6	6	7	5	7	5	7	6	6	6	7	5	7	5	7	6	6	6	7	5	7	5	7	22.902	203	37.4	37.4	37.4	-0.0104686	0.105142	-0.0565662	-0.0571365	0.026446	-0.0738791	-0.156981	-0.116238	By MS/MS	By MS/MS	By MS/MS	By MS/MS	By MS/MS	By MS/MS	By MS/MS
P46989	Autophagy-related protein 27	ATG27	11	11	11	6	6	3	5	5	6	3	2	6	6	3	5	5	6	3	2	6	6	3	5	5	6	3	2	30.201	271	43.2	43.2	43.2	0.182438	0.0680516	0.0732718	0.0271541	0.177726	-0.0492031	0.104471	0.0949116	By MS/MS	By MS/MS	By MS/MS	By MS/MS	By MS/MS	By MS/MS	By MS/MS
Q08548	Lysophospholipid acyltransferase	ALE1	11	11	11	6	6	6	4	4	6	5	7	6	6	6	4	4	6	5	7	6	6	6	4	4	6	5	7	72.227	619	19.7	19.7	19.7	-0.199703	-0.0358454	0.0270125	-0.283106	-0.320955	-0.255133	0.0394192	-0.189055	By MS/MS	By MS/MS	By MS/MS	By MS/MS	By MS/MS	By MS/MS	By MS/MS
Q03063	Down-regulator of invasive growth 1	DIG1	11	11	11	6	6	0	6	2	5	3	3	6	6	0	6	2	5	3	3	6	6	0	6	2	5	3	3	49.356	452	36.1	36.1	36.1	-0.117099	0.00547185	NaN	-0.0570764	-0.0925401	-0.182737	-0.0738639	-0.0860326	By MS/MS	By MS/MS	By matching	By MS/MS	By MS/MS	By MS/MS	By MS/MS
P38266	Altered inheritance of mitochondria protein 3	AIM3	11	11	11	6	6	0	5	5	4	0	0	6	6	0	5	5	4	0	0	6	6	0	5	5	4	0	0	103.86	947	17.6	17.6	17.6	-0.338907	-0.224452	NaN	-0.418041	-0.448489	0.203013	NaN	NaN	By MS/MS	By MS/MS	By matching	By MS/MS	By MS/MS	By MS/MS	By matching
P32524	Pre-mRNA-splicing factor PRP21	PRP21	11	11	11	6	6	0	1	1	3	0	0	6	6	0	1	1	3	0	0	6	6	0	1	1	3	0	0	33.052	280	44.3	44.3	44.3	-0.110526	0.000721167	NaN	NaN	-0.172116	0.0156403	NaN	NaN	By MS/MS	By MS/MS	By matching	By MS/MS	By MS/MS	By MS/MS	By matching
P23776	Glucan 1,3-beta-glucosidase I/II	EXG1	10	10	10	6	6	5	8	7	9	5	2	6	6	5	8	7	9	5	2	6	6	5	8	7	9	5	2	51.31	448	31.2	31.2	31.2	-0.0462803	-0.138172	-0.166794	0.00791308	0.0961269	-0.00238241	-0.0968229	-0.122884	By MS/MS	By MS/MS	By MS/MS	By MS/MS	By MS/MS	By MS/MS	By MS/MS
Q99297	Mitochondrial 2-oxodicarboxylate carrier 2	ODC2	10	10	10	6	6	2	3	3	7	7	7	6	6	2	3	3	7	7	7	6	6	2	3	3	7	7	7	34.007	307	39.1	39.1	39.1	-0.0105558	-0.0852518	-0.0570764	0.122076	-0.00236796	0.135666	0.197488	-0.174377	By MS/MS	By MS/MS	By MS/MS	By MS/MS	By MS/MS	By MS/MS	By MS/MS
P33324	CRAL-TRIO domain-containing protein YKL091C	YKL091C	12	10	10	6	6	3	3	6	6	2	1	5	4	2	3	5	4	1	0	5	4	2	3	5	4	1	0	36.073	310	45.5	42.9	42.9	-0.155245	-0.0835234	0.0756011	-0.0668051	-0.0536883	-0.168885	NaN	NaN	By MS/MS	By MS/MS	By MS/MS	By MS/MS	By MS/MS	By MS/MS	By matching
P53879	GTP-binding protein RHO5	RHO5	10	10	10	6	6	2	4	4	6	7	7	6	6	2	4	4	6	7	7	6	6	2	4	4	6	7	7	36.818	331	38.4	38.4	38.4	0.211511	0.269871	0.20989	0.320773	0.392427	0.412836	-0.0100036	0.241352	By MS/MS	By MS/MS	By MS/MS	By MS/MS	By MS/MS	By MS/MS	By MS/MS
P53332	Phosphopantetheine adenylyltransferase	CAB4	10	10	10	6	6	4	6	6	5	2	2	6	6	4	6	6	5	2	2	6	6	4	6	6	5	2	2	34.306	305	40.7	40.7	40.7	-0.0476515	-0.0611497	-0.421709	0.0812033	-0.00274373	-0.0115007	-0.0103523	-0.347674	By MS/MS	By MS/MS	By MS/MS	By MS/MS	By MS/MS	By MS/MS	By MS/MS
P53331	RNA exonuclease 1	RNH70	10	10	10	6	6	4	5	4	5	1	1	6	6	4	5	4	5	1	1	6	6	4	5	4	5	1	1	62.848	553	25.1	25.1	25.1	0.171463	0.396269	0.324235	0.0408223	0.164658	-0.0600363	NaN	NaN	By MS/MS	By MS/MS	By MS/MS	By MS/MS	By MS/MS	By MS/MS	By MS/MS
P14127;P02407	40S ribosomal protein S17-B;40S ribosomal protein S17-A	RPS17B;RPS17A	9	9	9	6	6	7	9	9	9	8	6	6	6	7	9	9	9	8	6	6	6	7	9	9	9	8	6	15.803	136	54.4	54.4	54.4	-0.0443747	-0.138712	0.0750534	-0.140364	-0.00887094	0.0462815	-0.267427	-0.301693	By MS/MS	By MS/MS	By MS/MS	By MS/MS	By MS/MS	By MS/MS	By MS/MS
Q06287	Ribosomal RNA small subunit methyltransferase NEP1	EMG1	9	9	9	6	6	4	8	5	8	3	0	6	6	4	8	5	8	3	0	6	6	4	8	5	8	3	0	27.895	252	46.4	46.4	46.4	-0.0501887	-0.0563412	-0.0981503	-0.130065	-0.190553	-0.103255	-0.884354	NaN	By MS/MS	By MS/MS	By MS/MS	By MS/MS	By MS/MS	By MS/MS	By MS/MS
P21827	Guanine nucleotide exchange factor SRM1	SRM1	9	9	9	6	6	5	5	6	7	5	3	6	6	5	5	6	7	5	3	6	6	5	5	6	7	5	3	53.013	482	23	23	23	-0.165515	-0.205696	-0.0520721	-0.0272044	0.0878701	-0.27535	0.139339	-0.0923402	By MS/MS	By MS/MS	By MS/MS	By MS/MS	By MS/MS	By MS/MS	By MS/MS
P38809	Uncharacterized protein YHR097C	YHR097C	9	9	9	6	6	3	5	5	6	0	0	6	6	3	5	5	6	0	0	6	6	3	5	5	6	0	0	40.662	366	39.6	39.6	39.6	-0.709623	-0.603468	-0.727165	-0.0959283	-0.319676	-0.396536	NaN	NaN	By MS/MS	By MS/MS	By MS/MS	By MS/MS	By MS/MS	By MS/MS	By matching
P53334	Probable family 17 glucosidase SCW4	SCW4	9	9	9	6	6	4	6	4	5	5	2	6	6	4	6	4	5	5	2	6	6	4	6	4	5	5	2	40.173	386	29.3	29.3	29.3	-0.124393	-0.158687	-0.155823	0.0265876	0.130667	0.0415234	0.0574156	-0.168026	By MS/MS	By MS/MS	By MS/MS	By MS/MS	By MS/MS	By MS/MS	By MS/MS
Q07381	Ribosome biogenesis protein TSR1	TSR1	9	9	9	6	6	2	6	4	5	1	1	6	6	2	6	4	5	1	1	6	6	2	6	4	5	1	1	90.746	788	18.4	18.4	18.4	-0.399274	-0.129592	-0.465301	-0.334371	-0.0720277	-0.0863389	NaN	NaN	By MS/MS	By MS/MS	By MS/MS	By MS/MS	By MS/MS	By MS/MS	By matching
P17157	Cyclin-dependent protein kinase PHO85	PHO85	10	8	8	6	6	4	3	3	7	2	1	4	4	2	2	3	5	1	1	4	4	2	2	3	5	1	1	34.906	305	37	30.8	30.8	-0.115816	0.0848807	0.903424	-0.265986	0.187768	0.00748258	-0.199024	NaN	By MS/MS	By MS/MS	By MS/MS	By MS/MS	By MS/MS	By MS/MS	By MS/MS
P02400	60S acidic ribosomal protein P2-beta	RPP2B	8	8	8	6	6	7	7	5	6	6	4	6	6	7	7	5	6	6	4	6	6	7	7	5	6	6	4	11.05	110	86.4	86.4	86.4	-0.0772237	0.0071955	-0.0375916	-0.0532392	0.0071955	-0.025691	-0.0144267	-0.0521768	By MS/MS	By MS/MS	By MS/MS	By MS/MS	By MS/MS	By MS/MS	By MS/MS
P39931	Protein SSP120	SSP120	8	8	8	6	6	4	3	3	6	3	3	6	6	4	3	3	6	3	3	6	6	4	3	3	6	3	3	27.289	234	38.9	38.9	38.9	0.34153	0.44074	0.341758	0.488926	0.183455	0.143002	0.302173	0.364236	By MS/MS	By MS/MS	By MS/MS	By MS/MS	By MS/MS	By MS/MS	By MS/MS
Q03048	Cofilin	COF1	7	7	7	6	6	5	6	7	6	5	3	6	6	5	6	7	6	5	3	6	6	5	6	7	6	5	3	15.901	143	72.7	72.7	72.7	-0.02922	0.121546	0.0786098	0.0558898	-0.0157825	0.0199154	0.265557	0.147437	By MS/MS	By MS/MS	By MS/MS	By MS/MS	By MS/MS	By MS/MS	By MS/MS
Q08687	Translation machinery-associated protein 16	TMA16	7	7	7	6	6	1	4	5	5	1	1	6	6	1	4	5	5	1	1	6	6	1	4	5	5	1	1	20.839	178	38.8	38.8	38.8	0.0342157	0.0962619	0.265557	0.103934	0.120352	0.117296	NaN	NaN	By MS/MS	By MS/MS	By MS/MS	By MS/MS	By MS/MS	By MS/MS	By MS/MS
P38555	GTP-binding protein YPT31/YPT8	YPT31	12	12	5	6	6	2	7	7	11	7	7	6	6	2	7	7	11	7	7	3	3	1	3	3	5	4	4	24.469	223	62.3	62.3	28.7	0.128293	0.271784	-0.0140479	0.0840643	0.0885487	0.0909889	0.164529	0.051024	By MS/MS	By MS/MS	By MS/MS	By MS/MS	By MS/MS	By MS/MS	By MS/MS
P05743	60S ribosomal protein L26-A	RPL26A	10	10	2	6	6	8	3	4	9	7	6	6	6	8	3	4	9	7	6	1	1	2	0	0	1	1	1	14.234	127	48	48	8.7	-0.0909259	-0.135808	-0.175827	-0.188315	0.0836559	-0.242192	-0.27221	-0.174719	By MS/MS	By MS/MS	By MS/MS	By MS/MS	By MS/MS	By MS/MS	By MS/MS
P54780	60S ribosomal protein L15-B	RPL15B	8	2	2	6	6	5	4	5	7	5	5	1	2	0	1	1	1	1	1	1	2	0	1	1	1	1	1	24.422	204	36.3	8.3	8.3	0.194339	0.0994972	NaN	NaN	NaN	0.229711	0.173767	0.120086	By MS/MS	By MS/MS	By matching	By MS/MS	By MS/MS	By MS/MS	By MS/MS
P53221	60S ribosomal protein L26-B	RPL26B	9	1	1	6	6	7	3	5	9	7	6	1	1	1	0	1	1	1	1	1	1	1	0	1	1	1	1	14.235	127	47.2	7.9	7.9	-0.260964	-0.101923	-0.139522	NaN	NaN	-0.313244	-0.327747	-0.376152	By MS/MS	By MS/MS	By MS/MS	By matching	By MS/MS	By MS/MS	By MS/MS
P21269-2;P21269	CCA tRNA nucleotidyltransferase, mitochondrial	CCA1	15	15	1	6	6	2	6	9	7	4	0	6	6	2	6	9	7	4	0	1	1	1	0	0	0	0	0	61.469	537	33.7	33.7	2.4	0.293017	0.239276	0.473112	0.214125	0.363003	-0.219253	0.212383	NaN	By MS/MS	By MS/MS	By MS/MS	By MS/MS	By MS/MS	By MS/MS	By MS/MS
Q06708	Vacuole morphology and inheritance protein 14	VAC14	21	21	20	5	6	6	3	4	6	8	6	5	6	6	3	4	6	8	6	5	5	5	3	4	6	8	5	99.771	880	28.4	28.4	27.6	0.0781999	0.126973	-0.217357	0.204391	0.152508	0.0896337	-0.0872888	0.0437644	By MS/MS	By MS/MS	By MS/MS	By MS/MS	By MS/MS	By MS/MS	By MS/MS
P38882	U3 small nucleolar RNA-associated protein 9	UTP9	20	20	20	5	6	6	5	4	4	14	12	5	6	6	5	4	4	14	12	5	6	6	5	4	4	14	12	65.271	575	40	40	40	-0.245455	-0.134699	-0.159251	-0.224182	-0.155164	-0.253378	-0.0404969	-0.04213	By MS/MS	By MS/MS	By MS/MS	By MS/MS	By MS/MS	By MS/MS	By MS/MS
P18900	Hexaprenyl pyrophosphate synthase, mitochondrial	COQ1	15	15	15	5	6	1	10	2	11	4	0	5	6	1	10	2	11	4	0	5	6	1	10	2	11	4	0	52.559	473	38.1	38.1	38.1	-0.730201	-0.037562	NaN	-0.186262	0.838347	-0.26169	-0.187526	NaN	By MS/MS	By MS/MS	By MS/MS	By MS/MS	By MS/MS	By MS/MS	By MS/MS
P25339	Pumilio homology domain family member 4	PUF4	15	15	15	5	6	1	2	4	10	6	5	5	6	1	2	4	10	6	5	5	6	1	2	4	10	6	5	97.797	888	28	28	28	0.21313	0.0828388	-0.485438	-0.223374	-0.486449	0.0732718	0.0870554	-0.0677725	By MS/MS	By MS/MS	By MS/MS	By MS/MS	By MS/MS	By MS/MS	By MS/MS
P36145	Transcription initiation factor IIE subunit beta	TFA2	15	15	15	5	6	3	5	6	7	0	0	5	6	3	5	6	7	0	0	5	6	3	5	6	7	0	0	36.985	328	56.4	56.4	56.4	0.0439044	0.165172	0.00288251	-0.0910181	0.00504062	-0.174768	NaN	NaN	By MS/MS	By MS/MS	By MS/MS	By MS/MS	By MS/MS	By MS/MS	By matching
P17065	Rab guanine nucleotide exchange factor SEC2	SEC2	15	15	15	5	6	3	4	6	4	5	2	5	6	3	4	6	4	5	2	5	6	3	4	6	4	5	2	84.651	759	27	27	27	0.0461418	0.137766	-0.199835	-0.169047	-0.0136837	-0.094911	-0.0493524	0.211012	By MS/MS	By MS/MS	By MS/MS	By MS/MS	By MS/MS	By MS/MS	By MS/MS
Q02724	Ubiquitin-like-specific protease 1	ULP1	15	15	15	5	6	0	4	3	4	8	3	5	6	0	4	3	4	8	3	5	6	0	4	3	4	8	3	72.377	621	28.2	28.2	28.2	-0.490071	-0.469949	NaN	-0.00627492	0.142348	0.276318	0.0539454	0.0167816	By MS/MS	By MS/MS	By matching	By MS/MS	By MS/MS	By MS/MS	By MS/MS
P38988	Mitochondrial GTP/GDP carrier protein 1	GGC1	14	14	14	5	6	4	7	7	12	10	9	5	6	4	7	7	12	10	9	5	6	4	7	7	12	10	9	33.215	300	49	49	49	0.312433	0.321813	0.319849	0.254231	0.1956	0.296663	0.284751	0.124063	By MS/MS	By MS/MS	By MS/MS	By MS/MS	By MS/MS	By MS/MS	By MS/MS
P38793	tRNA (guanine(37)-N1)-methyltransferase	TRM5	14	14	14	5	6	4	6	5	10	4	1	5	6	4	6	5	10	4	1	5	6	4	6	5	10	4	1	56.514	499	33.5	33.5	33.5	-0.0969926	0.0913952	-0.453261	-0.0565512	-0.140969	-0.211815	-0.225245	NaN	By MS/MS	By MS/MS	By MS/MS	By MS/MS	By MS/MS	By MS/MS	By MS/MS
P23638	Proteasome subunit alpha type-3	PRE9	14	14	14	5	6	7	5	4	9	10	8	5	6	7	5	4	9	10	8	5	6	7	5	4	9	10	8	28.714	258	46.9	46.9	46.9	-0.0840585	0.0193461	0.042084	-0.103612	-0.143548	-0.0304571	0.0311128	-0.0462654	By MS/MS	By MS/MS	By MS/MS	By MS/MS	By MS/MS	By MS/MS	By MS/MS
P13433	DNA-directed RNA polymerase, mitochondrial	RPO41	14	14	14	5	6	2	4	2	3	1	1	5	6	2	4	2	3	1	1	5	6	2	4	2	3	1	1	153.05	1351	13.9	13.9	13.9	-0.435105	0.298424	-0.254806	-0.0753376	0.195222	-0.0321526	NaN	NaN	By MS/MS	By MS/MS	By MS/MS	By MS/MS	By MS/MS	By MS/MS	By MS/MS
P15790	Casein kinase II subunit alpha	CKA1	13	13	13	5	6	3	2	5	10	4	2	5	6	3	2	5	10	4	2	5	6	3	2	5	10	4	2	44.667	372	35.8	35.8	35.8	-0.187921	-0.0213211	-0.666508	-0.110526	0.0329472	-0.0930479	-0.283071	-0.132515	By MS/MS	By MS/MS	By MS/MS	By MS/MS	By MS/MS	By MS/MS	By MS/MS
P54730	UBX domain-containing protein 4	UBX4	13	13	13	5	6	3	2	5	10	2	0	5	6	3	2	5	10	2	0	5	6	3	2	5	10	2	0	46.964	416	38.5	38.5	38.5	-0.277971	-0.279879	0.220206	-0.166308	0.219215	-0.247919	NaN	NaN	By MS/MS	By MS/MS	By MS/MS	By MS/MS	By MS/MS	By MS/MS	By MS/MS
Q05881	Uncharacterized protein YLR287C	YLR287C	13	13	13	5	6	5	5	5	6	2	0	5	6	5	5	5	6	2	0	5	6	5	5	5	6	2	0	40.927	355	40.6	40.6	40.6	0.107152	0.161823	0.225398	0.122076	0.0137838	0.0398403	0.246104	NaN	By MS/MS	By MS/MS	By MS/MS	By MS/MS	By MS/MS	By MS/MS	By MS/MS
P39929	Vacuolar-sorting protein SNF7	SNF7	13	13	13	5	6	5	3	4	6	5	6	5	6	5	3	4	6	5	6	5	6	5	3	4	6	5	6	26.987	240	74.6	74.6	74.6	0.271187	0.102994	0.194213	0.165172	0.489337	-0.190767	0.372172	0.182565	By MS/MS	By MS/MS	By MS/MS	By MS/MS	By MS/MS	By MS/MS	By MS/MS
P39011	Bud emergence protein 4	BEM4	13	13	13	5	6	3	3	5	4	7	3	5	6	3	3	5	4	7	3	5	6	3	3	5	4	7	3	70.992	633	22.4	22.4	22.4	-0.120341	-0.156965	0.0272956	-0.215412	-0.296722	-0.29343	0.0159257	-0.302564	By MS/MS	By MS/MS	By MS/MS	By MS/MS	By MS/MS	By MS/MS	By MS/MS
P53973	Histone deacetylase HDA1	HDA1	13	13	13	5	6	1	6	5	3	0	1	5	6	1	6	5	3	0	1	5	6	1	6	5	3	0	1	80.069	706	22.7	22.7	22.7	-0.282246	-0.273151	NaN	-0.441693	0.000432744	-1.31545	NaN	NaN	By MS/MS	By MS/MS	By matching	By MS/MS	By MS/MS	By MS/MS	By matching
Q05166	Nucleoporin ASM4	ASM4	13	13	13	5	6	3	3	5	3	4	1	5	6	3	3	5	3	4	1	5	6	3	3	5	3	4	1	58.792	528	43	43	43	0.219835	-0.11221	-0.197501	0.219958	0.281194	0.254836	0.165687	NaN	By MS/MS	By MS/MS	By MS/MS	By MS/MS	By MS/MS	By MS/MS	By MS/MS
P25342	Cell division control protein 10	CDC10	12	12	12	5	6	5	3	6	11	8	7	5	6	5	3	6	11	8	7	5	6	5	3	6	11	8	7	37.024	322	54.3	54.3	54.3	-0.098382	-0.0623543	0.0229004	-0.195533	-0.132388	0.111031	-0.0296617	-0.0788532	By MS/MS	By MS/MS	By MS/MS	By MS/MS	By MS/MS	By MS/MS	By MS/MS
P40160	Serine/threonine-protein kinase RIO2	RIO2	12	12	12	5	6	2	7	6	8	4	6	5	6	2	7	6	8	4	6	5	6	2	7	6	8	4	6	49.124	425	32	32	32	0.0458623	0.0308304	0.226632	-0.0589839	0.337197	0.0243197	-0.0476664	0.0395596	By MS/MS	By MS/MS	By MS/MS	By MS/MS	By MS/MS	By MS/MS	By MS/MS
P46985	Probable alpha-1,6-mannosyltransferase MNN11	MNN11	12	12	12	5	6	4	3	4	8	6	6	5	6	4	3	4	8	6	6	5	6	4	3	4	8	6	6	47.858	422	36.7	36.7	36.7	-0.15719	-0.051773	-0.0369699	-0.0648722	-0.104449	-0.173075	0.0381552	-0.182737	By MS/MS	By MS/MS	By MS/MS	By MS/MS	By MS/MS	By MS/MS	By MS/MS
P25574	ER membrane protein complex subunit 1	EMC1	12	12	12	5	6	5	4	5	7	8	7	5	6	5	4	5	7	8	7	5	6	5	4	5	7	8	7	87.18	760	18.3	18.3	18.3	-0.417752	0.179766	-0.212016	-0.316438	0.0192037	0.00963382	0.00992041	-0.0326691	By MS/MS	By MS/MS	By MS/MS	By MS/MS	By MS/MS	By MS/MS	By MS/MS
P22517	Calcium/calmodulin-dependent protein kinase II	CMK2	12	12	12	5	6	5	5	4	6	3	0	5	6	5	5	4	6	3	0	5	6	5	5	4	6	3	0	50.447	447	35.1	35.1	35.1	-0.223155	-0.356125	-0.34258	-0.317499	-0.261898	-0.0841655	-0.162573	NaN	By MS/MS	By MS/MS	By MS/MS	By MS/MS	By MS/MS	By MS/MS	By MS/MS
P25586	KRR1 small subunit processome component	KRR1	12	12	12	5	6	4	4	4	6	7	6	5	6	4	4	4	6	7	6	5	6	4	4	4	6	7	6	37.159	316	41.1	41.1	41.1	0.0071955	0.00977712	0.264837	-0.243677	-0.102822	0.0610158	-0.268226	-0.0879327	By MS/MS	By MS/MS	By MS/MS	By MS/MS	By MS/MS	By MS/MS	By MS/MS
Q12200	Niemann-Pick type C-related protein 1	NCR1	12	12	12	5	6	3	5	7	4	4	4	5	6	3	5	7	4	4	4	5	6	3	5	7	4	4	4	132.64	1170	12.1	12.1	12.1	-0.0804082	-0.0748665	0.408494	-0.104511	-0.0583528	0.0714881	-0.0974401	0.0980152	By MS/MS	By MS/MS	By MS/MS	By MS/MS	By MS/MS	By MS/MS	By MS/MS
Q08971	Protein PBDC1 homolog	YPL225W	11	11	11	5	6	7	10	8	9	5	6	5	6	7	10	8	9	5	6	5	6	7	10	8	9	5	6	17.445	146	79.5	79.5	79.5	0.292311	0.219711	0.267236	0.200128	0.203138	0.118227	0.0590783	0.155361	By MS/MS	By MS/MS	By MS/MS	By MS/MS	By MS/MS	By MS/MS	By MS/MS
P09457	ATP synthase subunit 5, mitochondrial	ATP5	11	11	11	5	6	7	7	8	9	5	2	5	6	7	7	8	9	5	2	5	6	7	7	8	9	5	2	22.814	212	62.7	62.7	62.7	0.0746424	0.1153	0.108089	0.0794293	0.212134	-0.0298679	-0.114566	NaN	By MS/MS	By MS/MS	By MS/MS	By MS/MS	By MS/MS	By MS/MS	By MS/MS
P25631	Ankyrin repeat-containing protein YCR051W		11	11	11	5	6	4	10	7	8	2	2	5	6	4	10	7	8	2	2	5	6	4	10	7	8	2	2	24.694	222	79.3	79.3	79.3	0.0149265	-0.00096693	-0.168836	0.101381	-0.0709968	0.1129	-0.0459675	0.0194884	By MS/MS	By MS/MS	By MS/MS	By MS/MS	By MS/MS	By MS/MS	By MS/MS
Q02256	Tyrosine-protein phosphatase YVH1	YVH1	11	11	11	5	6	6	7	7	8	4	2	5	6	6	7	7	8	4	2	5	6	6	7	7	8	4	2	41.185	364	44	44	44	-0.215111	-0.0571665	-0.0668202	-0.00352448	-0.0328019	-0.00142898	0.0291348	NaN	By MS/MS	By MS/MS	By MS/MS	By MS/MS	By MS/MS	By MS/MS	By MS/MS
Q01560	Nucleolar protein 3	NPL3	11	11	11	5	6	4	6	6	8	7	4	5	6	4	6	6	8	7	4	5	6	4	6	6	8	7	4	45.407	414	29	29	29	0.127765	0.0805212	-0.0193751	0.210888	-0.00116906	-0.318974	-0.0420408	-0.00382822	By MS/MS	By MS/MS	By MS/MS	By MS/MS	By MS/MS	By MS/MS	By MS/MS
P48234	Ribosome biogenesis protein ENP2	ENP2	11	11	11	5	6	2	6	6	8	4	3	5	6	2	6	6	8	4	3	5	6	2	6	6	8	4	3	81.733	707	21.9	21.9	21.9	0.0143553	0.265797	0.348912	0.147697	0.135929	0.0990932	0.133827	0.0776532	By MS/MS	By MS/MS	By MS/MS	By MS/MS	By MS/MS	By MS/MS	By MS/MS
P19454	Casein kinase II subunit alpha	CKA2	11	11	11	5	6	5	5	5	8	3	3	5	6	5	5	5	8	3	3	5	6	5	5	5	8	3	3	39.403	339	38.9	38.9	38.9	0.0347792	-0.133812	-0.356532	-0.121	-0.183966	-0.139315	-0.405165	0.246104	By MS/MS	By MS/MS	By MS/MS	By MS/MS	By MS/MS	By MS/MS	By MS/MS
Q12432	Chromatin modification-related protein EAF3	EAF3	11	11	11	5	6	1	4	2	8	1	3	5	6	1	4	2	8	1	3	5	6	1	4	2	8	1	3	45.203	401	33.4	33.4	33.4	-0.141542	-0.0534937	0.0886844	-0.0433337	0.187388	-0.30927	NaN	-0.284599	By MS/MS	By MS/MS	By MS/MS	By MS/MS	By MS/MS	By MS/MS	By MS/MS
Q07897	Protein CMS1	CMS1	11	11	11	5	6	3	6	6	7	1	1	5	6	3	6	6	7	1	1	5	6	3	6	6	7	1	1	33.394	291	42.3	42.3	42.3	0.097476	0.145482	-0.164415	-0.0347661	-0.0561012	0.108357	0.288772	NaN	By MS/MS	By MS/MS	By MS/MS	By MS/MS	By MS/MS	By MS/MS	By matching
P39996	Glutathione transferase 3	GTT3	11	11	11	5	6	1	5	7	6	2	1	5	6	1	5	7	6	2	1	5	6	1	5	7	6	2	1	38.234	337	44.8	44.8	44.8	0.0754642	0.131589	NaN	0.090447	0.0536674	0.139731	0.135535	NaN	By MS/MS	By MS/MS	By MS/MS	By MS/MS	By MS/MS	By MS/MS	By MS/MS
P15496	Isopentenyl-diphosphate Delta-isomerase	IDI1	11	11	11	5	6	2	8	5	6	3	2	5	6	2	8	5	6	3	2	5	6	2	8	5	6	3	2	33.351	288	54.5	54.5	54.5	0.082975	0.181548	0.512277	0.0453032	-0.379263	0.180021	0.364012	0.245982	By MS/MS	By MS/MS	By MS/MS	By MS/MS	By MS/MS	By MS/MS	By MS/MS
Q12502	Protein LDB19	LDB19	11	11	11	5	6	4	1	2	6	1	0	5	6	4	1	2	6	1	0	5	6	4	1	2	6	1	0	89.825	818	16.6	16.6	16.6	-0.227253	-0.0279397	-0.204349	NaN	-0.271339	-0.0867218	NaN	NaN	By MS/MS	By MS/MS	By MS/MS	By MS/MS	By MS/MS	By MS/MS	By MS/MS
Q03290	RNA polymerase II transcription factor B subunit 3	TFB3	11	11	11	5	6	3	5	4	5	1	2	5	6	3	5	4	5	1	2	5	6	3	5	4	5	1	2	38.128	321	39.6	39.6	39.6	0.00532812	0.121413	0.114634	0.0878701	0.0970714	0.376513	NaN	-1.19014	By MS/MS	By MS/MS	By MS/MS	By MS/MS	By MS/MS	By MS/MS	By MS/MS
Q03281	Inner nuclear membrane protein HEH2	HEH2	11	11	11	5	6	3	6	4	4	6	3	5	6	3	6	4	4	6	3	5	6	3	6	4	4	6	3	76.376	663	23.2	23.2	23.2	-0.25858	-0.00216567	-0.246087	-0.277307	-0.36112	0.393416	-0.3723	-0.334607	By MS/MS	By MS/MS	By MS/MS	By MS/MS	By MS/MS	By MS/MS	By MS/MS
P40210	Protein SIP5	SIP5	11	11	11	5	6	4	5	5	3	3	0	5	6	4	5	5	3	3	0	5	6	4	5	5	3	3	0	55.859	489	39.1	39.1	39.1	-0.183196	-0.121439	-0.0687859	-0.0656571	-0.0553214	-0.116489	0.311736	NaN	By MS/MS	By MS/MS	By MS/MS	By MS/MS	By MS/MS	By MS/MS	By MS/MS
P40528	Protein SYG1	SYG1	11	11	11	5	6	2	3	3	2	4	2	5	6	2	3	3	2	4	2	5	6	2	3	3	2	4	2	104.22	902	14.4	14.4	14.4	-0.285847	0.0339339	-0.0584429	0.111566	0.0779266	0.0513025	0.013498	NaN	By MS/MS	By MS/MS	By MS/MS	By MS/MS	By MS/MS	By MS/MS	By MS/MS
P38768	Protein interacting with Hsp90 1	PIH1	10	10	10	5	6	3	4	5	7	3	3	5	6	3	4	5	7	3	3	5	6	3	4	5	7	3	3	39.519	344	36.3	36.3	36.3	-0.16146	-0.0551565	-0.104155	0.189034	0.199374	-0.129734	-0.193008	-0.0796915	By MS/MS	By MS/MS	By MS/MS	By MS/MS	By MS/MS	By MS/MS	By MS/MS
P38747	OTU domain-containing protein 2	OTU2	10	10	10	5	6	3	4	5	6	3	1	5	6	3	4	5	6	3	1	5	6	3	4	5	6	3	1	36.113	307	42.7	42.7	42.7	-0.104635	0.125122	-0.0408679	-0.0522665	-0.198626	-0.147969	-0.0983048	-0.167637	By MS/MS	By MS/MS	By MS/MS	By MS/MS	By MS/MS	By MS/MS	By MS/MS
P14737	DNA repair protein RAD9	RAD9	10	10	10	5	6	1	3	3	3	0	1	5	6	1	3	3	3	0	1	5	6	1	3	3	3	0	1	148.4	1309	11.6	11.6	11.6	0.0071955	0.110898	0.472904	0.130799	-0.00814532	-0.00643432	NaN	NaN	By MS/MS	By MS/MS	By MS/MS	By MS/MS	By MS/MS	By MS/MS	By matching
P35176	Peptidyl-prolyl cis-trans isomerase D	CPR5	9	9	9	5	6	4	4	4	8	2	0	5	6	4	4	4	8	2	0	5	6	4	4	4	8	2	0	25.326	225	44	44	44	0.120485	0.0993625	0.0847446	0.195222	0.424277	0.263034	NaN	NaN	By MS/MS	By MS/MS	By MS/MS	By MS/MS	By MS/MS	By MS/MS	By MS/MS
P53177	tRNA wybutosine-synthesizing protein 3	TYW3	9	9	9	5	6	2	4	6	6	3	0	5	6	2	4	6	6	3	0	5	6	2	4	6	6	3	0	30.806	273	41.4	41.4	41.4	-0.0792799	-0.579922	0.33308	0.1153	-0.0181473	0.104337	-0.25627	NaN	By MS/MS	By MS/MS	By MS/MS	By MS/MS	By MS/MS	By MS/MS	By MS/MS
P25617	Uncharacterized protein YCR016W		9	9	9	5	6	2	6	5	6	0	0	5	6	2	6	5	6	0	0	5	6	2	6	5	6	0	0	33.593	290	38.3	38.3	38.3	-0.103705	-0.190487	0.148609	-0.037799	-0.210613	-0.295093	NaN	NaN	By MS/MS	By MS/MS	By MS/MS	By MS/MS	By MS/MS	By MS/MS	By matching
P50278	6-phosphogluconolactonase-like protein 1	SOL1	11	11	9	5	6	4	6	8	5	2	1	5	6	4	6	8	5	2	1	4	5	3	4	6	4	1	0	35.652	321	47.7	47.7	40.2	3.06342	2.20449	-0.199935	0.0411028	0.198117	0.137241	-0.0125482	NaN	By MS/MS	By MS/MS	By MS/MS	By MS/MS	By MS/MS	By MS/MS	By MS/MS
P39998	Enhancer of mRNA-decapping protein 3	EDC3	9	9	9	5	6	2	3	2	5	5	6	5	6	2	3	2	5	5	6	5	6	2	3	2	5	5	6	61.339	551	20	20	20	-0.200697	0.032383	-0.164027	-0.483279	-0.208611	-0.174312	-0.310057	-0.193849	By MS/MS	By MS/MS	By MS/MS	By MS/MS	By MS/MS	By MS/MS	By MS/MS
Q12400	tRNA (guanine(9)-N1)-methyltransferase	TRM10	9	9	9	5	6	1	4	4	3	0	1	5	6	1	4	4	3	0	1	5	6	1	4	4	3	0	1	34.52	293	31.7	31.7	31.7	0.113034	0.141956	-0.5858	-0.0847927	0.0411028	0.0471195	NaN	NaN	By MS/MS	By MS/MS	By MS/MS	By MS/MS	By MS/MS	By MS/MS	By matching
P40518	Actin-related protein 2/3 complex subunit 5	ARC15	8	8	8	5	6	4	7	7	8	3	3	5	6	4	7	7	8	3	3	5	6	4	7	7	8	3	3	17.134	154	71.4	71.4	71.4	-0.118335	-0.00272927	-0.092894	0.0990932	0.317999	0.0514417	0.170822	-0.260221	By MS/MS	By MS/MS	By MS/MS	By MS/MS	By MS/MS	By MS/MS	By MS/MS
P40029	Peptide methionine sulfoxide reductase	MXR1	8	8	8	5	6	4	2	3	6	1	1	5	6	4	2	3	6	1	1	5	6	4	2	3	6	1	1	21.141	184	53.8	53.8	53.8	-0.0456994	0.130536	0.0832474	0.0549179	0.124593	0.0687396	-0.346738	NaN	By MS/MS	By MS/MS	By MS/MS	By MS/MS	By MS/MS	By MS/MS	By MS/MS
P53137	CUE domain-containing protein 3	CUE3	8	8	8	5	6	4	3	3	4	3	3	5	6	4	3	3	4	3	3	5	6	4	3	3	4	3	3	72.042	624	16.2	16.2	16.2	-0.100407	-0.154763	-0.115754	-0.109935	-0.144871	0.0958569	-0.136284	-0.28817	By MS/MS	By MS/MS	By MS/MS	By MS/MS	By MS/MS	By MS/MS	By MS/MS
P23301	Eukaryotic translation initiation factor 5A-1	HYP2	10	10	7	5	6	9	8	5	8	5	4	5	6	9	8	5	8	5	4	4	6	6	6	4	6	3	2	17.114	157	67.5	67.5	57.3	-0.241219	-0.291451	0.00317044	-0.126565	-0.274983	-0.190454	0.148739	0.0821576	By MS/MS	By MS/MS	By MS/MS	By MS/MS	By MS/MS	By MS/MS	By MS/MS
P38886	26S proteasome regulatory subunit RPN10	RPN10	7	7	7	5	6	2	4	4	7	6	3	5	6	2	4	4	7	6	3	5	6	2	4	4	7	6	3	29.747	268	34	34	34	-0.275053	-0.0738487	-0.211849	-0.160395	-0.536587	-0.230347	-0.564307	-0.297892	By MS/MS	By MS/MS	By MS/MS	By MS/MS	By MS/MS	By MS/MS	By MS/MS
Q02784	Monothiol glutaredoxin-5, mitochondrial	GRX5	7	7	7	5	6	6	7	5	5	1	2	5	6	6	7	5	5	1	2	5	6	6	7	5	5	1	2	16.931	150	65.3	65.3	65.3	0.00604663	-0.0299121	-0.0864614	-0.0324625	-0.00549268	-0.0384359	NaN	NaN	By MS/MS	By MS/MS	By MS/MS	By MS/MS	By MS/MS	By MS/MS	By MS/MS
P32478	Cell wall mannoprotein HSP150	HSP150	10	10	7	5	6	5	6	8	4	4	5	5	6	5	6	8	4	4	5	4	5	3	5	6	2	2	3	41.059	413	49.6	49.6	41.2	0.0540844	0.110764	0.0890913	0.14274	0.115699	-0.0497854	0.213378	0.148088	By MS/MS	By MS/MS	By MS/MS	By MS/MS	By MS/MS	By MS/MS	By MS/MS
P32583	Suppressor protein SRP40	SRP40	7	7	7	5	6	3	5	5	4	5	5	5	6	3	5	5	4	5	5	5	6	3	5	5	4	5	5	41.015	406	19.7	19.7	19.7	-0.38289	-0.458386	0.10742	-0.134873	-0.338579	-0.265553	-0.462515	-0.413442	By MS/MS	By MS/MS	By MS/MS	By MS/MS	By MS/MS	By MS/MS	By MS/MS
P40341	Mitochondrial respiratory chain complexes assembly protein YTA12	YTA12	20	20	18	4	6	3	6	5	10	8	13	4	6	3	6	5	10	8	13	4	6	3	6	5	10	7	11	93.275	825	26.7	26.7	24.4	-0.152484	0.0243197	0.109829	0.0387171	-0.113614	-0.144744	-0.35764	-0.28044	By MS/MS	By MS/MS	By MS/MS	By MS/MS	By MS/MS	By MS/MS	By MS/MS
P32567	Phosphatidic acid phosphohydrolase 1	PAH1	17	17	17	4	6	2	7	8	10	3	4	4	6	2	7	8	10	3	4	4	6	2	7	8	10	3	4	95.03	862	26.2	26.2	26.2	-0.0120825	0.0712135	0.564622	0.0526941	0.0206267	0.0579701	0.108625	0.0847446	By MS/MS	By MS/MS	By MS/MS	By MS/MS	By MS/MS	By MS/MS	By MS/MS
P40055;REV__P69850	U3 small nucleolar RNA-associated protein 7	UTP7	15	15	15	4	6	4	1	1	8	8	10	4	6	4	1	1	8	8	10	4	6	4	1	1	8	8	10	62.316	554	32.9	32.9	32.9	-0.244019	-0.391058	-0.00888545	NaN	NaN	0.0142124	-0.11738	-0.15133	By MS/MS	By MS/MS	By MS/MS	By MS/MS	By matching	By MS/MS	By MS/MS
P25039	Elongation factor G, mitochondrial	MEF1	14	14	14	4	6	2	7	6	11	0	4	4	6	2	7	6	11	0	4	4	6	2	7	6	11	0	4	84.573	761	27.5	27.5	27.5	0.122341	0.139731	-0.221405	-0.285636	-0.0999273	0.0753273	NaN	-0.156322	By MS/MS	By MS/MS	By MS/MS	By MS/MS	By MS/MS	By MS/MS	By matching
P10823	Guanine nucleotide-binding protein alpha-2 subunit	GPA2	14	14	14	4	6	2	3	3	6	6	8	4	6	2	3	3	6	6	8	4	6	2	3	3	6	6	8	50.447	449	41.6	41.6	41.6	-0.188726	-0.140571	-0.0280721	-0.232464	0.0257376	-0.120828	-0.0413429	-0.0130285	By MS/MS	By MS/MS	By MS/MS	By MS/MS	By MS/MS	By MS/MS	By MS/MS
P39732	GLC7-interacting protein 4	GIP4	14	14	14	4	6	2	4	2	4	2	2	4	6	2	4	2	4	2	2	4	6	2	4	2	4	2	2	86.635	760	23.2	23.2	23.2	-1.81218	-1.00712	-0.654581	-1.10665	-0.564585	-0.844147	-0.454981	-1.4467	By MS/MS	By MS/MS	By MS/MS	By MS/MS	By MS/MS	By MS/MS	By MS/MS
P38827	Histone-lysine N-methyltransferase, H3 lysine-4 specific	SET1	14	14	14	4	6	0	3	2	2	4	2	4	6	0	3	2	2	4	2	4	6	0	3	2	2	4	2	123.91	1080	17.4	17.4	17.4	-0.358343	-0.273134	NaN	NaN	NaN	-0.133401	-0.458604	-0.362993	By MS/MS	By MS/MS	By matching	By MS/MS	By MS/MS	By MS/MS	By MS/MS
P32578	SNF1 protein kinase subunit beta-1	SIP1	13	13	13	4	6	2	4	5	2	4	4	4	6	2	4	5	2	4	4	4	6	2	4	5	2	4	4	91.07	815	26.3	26.3	26.3	-0.203735	0.229957	-0.39174	-0.214558	-0.246053	-0.51515	0.0416635	0.152897	By MS/MS	By MS/MS	By MS/MS	By MS/MS	By MS/MS	By MS/MS	By MS/MS
P32505	Nuclear polyadenylated RNA-binding protein NAB2	NAB2	12	12	12	4	6	4	5	3	9	1	0	4	6	4	5	3	9	1	0	4	6	4	5	3	9	1	0	58.32	525	30.1	30.1	30.1	0.0354832	-0.0824231	-0.100314	-0.286955	0.384713	-0.252656	NaN	NaN	By MS/MS	By MS/MS	By MS/MS	By MS/MS	By MS/MS	By MS/MS	By matching
P53388	Dicarboxylic amino acid permease	DIP5	12	12	12	4	6	3	2	5	8	9	8	4	6	3	2	5	8	9	8	4	6	3	2	5	8	9	8	68.097	608	20.1	20.1	20.1	-0.000418442	-0.107104	0.0367495	0.851839	0.136454	0.156785	0.132906	-0.073454	By MS/MS	By MS/MS	By MS/MS	By MS/MS	By MS/MS	By MS/MS	By MS/MS
P46151	Methylenetetrahydrofolate reductase 1	MET12	12	12	12	4	6	3	6	4	6	3	3	4	6	3	6	4	6	3	3	4	6	3	6	4	6	3	3	73.941	657	21.6	21.6	21.6	-0.035875	-0.436451	-0.292864	-0.237626	-0.278234	-0.24643	0.112633	0.49416	By MS/MS	By MS/MS	By MS/MS	By MS/MS	By MS/MS	By MS/MS	By MS/MS
P06115	Catalase T	CTT1	12	12	12	4	6	4	3	2	4	4	2	4	6	4	3	2	4	4	2	4	6	4	3	2	4	4	2	64.583	562	29.5	29.5	29.5	-0.093171	0.109962	-0.00242577	0.0295589	-0.104759	-0.172896	0.08882	-0.0980268	By MS/MS	By MS/MS	By MS/MS	By MS/MS	By MS/MS	By MS/MS	By MS/MS
P53599	MAP kinase kinase kinase SSK2	SSK2	12	12	12	4	6	3	4	4	3	4	4	4	6	3	4	4	3	4	4	4	6	3	4	4	3	4	4	180.53	1579	9.6	9.6	9.6	-0.0700878	-0.0334514	-0.126659	0.147046	0.278342	0.0396999	0.15782	-0.120906	By MS/MS	By MS/MS	By MS/MS	By MS/MS	By MS/MS	By MS/MS	By MS/MS
P39010	Palmitoyltransferase AKR1	AKR1	11	11	11	4	6	4	4	4	6	2	2	4	6	4	4	4	6	2	2	4	6	4	4	4	6	2	2	85.839	764	22.9	22.9	22.9	-0.0273809	0.00158609	0.14091	0.164658	-0.0213358	0.272501	0.334797	-0.027675	By MS/MS	By MS/MS	By MS/MS	By MS/MS	By MS/MS	By MS/MS	By MS/MS
P32906	Endoplasmic reticulum mannosyl-oligosaccharide 1,2-alpha-mannosidase	MNS1	11	11	11	4	6	5	7	8	5	0	0	4	6	5	7	8	5	0	0	4	6	5	7	8	5	0	0	63.057	549	26.2	26.2	26.2	-0.257787	-0.304006	-0.230414	-0.205846	-0.27181	-0.56903	NaN	NaN	By MS/MS	By MS/MS	By MS/MS	By MS/MS	By MS/MS	By MS/MS	By matching
P38081	Uncharacterized glycosyl hydrolase YBR056W		11	11	11	4	6	3	4	3	5	2	5	4	6	3	4	3	5	2	5	4	6	3	4	3	5	2	5	57.821	501	22	22	22	0.147307	-0.0679993	-0.0978569	-0.201593	0.18409	0.116897	0.0308304	0.144438	By MS/MS	By MS/MS	By MS/MS	By MS/MS	By MS/MS	By MS/MS	By MS/MS
P32893	Trafficking protein particle complex II-specific subunit 65	TRS65	11	11	11	4	6	3	0	2	0	4	1	4	6	3	0	2	0	4	1	4	6	3	0	2	0	4	1	63.367	560	24.6	24.6	24.6	-0.220228	-0.0797677	-0.0520122	NaN	-0.230262	NaN	0.14274	NaN	By MS/MS	By MS/MS	By MS/MS	By matching	By MS/MS	By matching	By MS/MS
Q05788	Purine nucleoside phosphorylase	PNP1	10	10	10	4	6	5	5	6	7	2	3	4	6	5	5	6	7	2	3	4	6	5	5	6	7	2	3	33.755	311	47.9	47.9	47.9	-0.136458	0.10675	-0.211014	-0.0756872	-0.019302	-0.226577	-0.320216	-0.0844103	By MS/MS	By MS/MS	By MS/MS	By MS/MS	By MS/MS	By MS/MS	By MS/MS
P21801	Succinate dehydrogenase [ubiquinone] iron-sulfur subunit, mitochondrial	SDH2	10	10	10	4	6	6	3	4	7	3	2	4	6	6	3	4	7	3	2	4	6	6	3	4	7	3	2	30.231	266	41.7	41.7	41.7	0.153805	0.335941	0.118758	0.278698	0.254594	0.0040339	0.123666	0.0243197	By MS/MS	By MS/MS	By MS/MS	By MS/MS	By MS/MS	By MS/MS	By MS/MS
P51601	GTP cyclohydrolase 1	FOL2	10	10	10	4	6	4	4	5	6	6	6	4	6	4	4	5	6	6	6	4	6	4	4	5	6	6	6	27.769	243	45.3	45.3	45.3	0.327802	0.217107	0.163112	0.191057	0.230941	0.107822	0.103397	0.190046	By MS/MS	By MS/MS	By MS/MS	By MS/MS	By MS/MS	By MS/MS	By MS/MS
P53111	NADPH-dependent aldehyde reductase ARI1	ARI1	11	11	10	4	6	2	6	5	5	3	1	4	6	2	6	5	5	3	1	4	6	2	6	5	4	3	1	38.083	347	39.5	39.5	37.5	-0.0637258	-0.0664878	0.0676387	-0.0462952	-0.048636	0.0197731	-0.297537	NaN	By MS/MS	By MS/MS	By MS/MS	By MS/MS	By MS/MS	By MS/MS	By MS/MS
Q01919	Serine/threonine-protein kinase KIN4	KIN4	10	10	10	4	6	2	3	3	3	2	2	4	6	2	3	3	3	2	2	4	6	2	3	3	3	2	2	90.087	800	15.6	15.6	15.6	-0.281509	-0.15674	-0.594835	0.0395596	-0.0342194	-0.21068	0.00389003	NaN	By MS/MS	By MS/MS	By MS/MS	By MS/MS	By MS/MS	By MS/MS	By MS/MS
P40453	Ubiquitin carboxyl-terminal hydrolase 7	UBP7	10	10	10	4	6	4	2	2	2	1	0	4	6	4	2	2	2	1	0	4	6	4	2	2	2	1	0	123.13	1071	12.7	12.7	12.7	-0.127605	-0.13687	-0.441478	-0.025456	0.033793	-0.468471	NaN	NaN	By MS/MS	By MS/MS	By MS/MS	By MS/MS	By MS/MS	By MS/MS	By MS/MS
Q04773	Uncharacterized protein YMR074C		9	9	9	4	6	5	5	6	7	1	0	4	6	5	5	6	7	1	0	4	6	5	5	6	7	1	0	15.977	145	67.6	67.6	67.6	0.083792	0.189919	0.157044	0.0415234	0.129876	0.187388	NaN	NaN	By MS/MS	By MS/MS	By MS/MS	By MS/MS	By MS/MS	By MS/MS	By matching
P00445	Superoxide dismutase [Cu-Zn]	SOD1	9	9	9	4	6	6	3	5	6	7	5	4	6	6	3	5	6	7	5	4	6	6	3	5	6	7	5	15.854	154	65.6	65.6	65.6	-0.487581	-0.374374	-0.254375	-0.121439	-0.132467	-0.373869	-0.219858	-0.153639	By MS/MS	By MS/MS	By MS/MS	By MS/MS	By MS/MS	By MS/MS	By MS/MS
[truncated: 2,795 more rows]
[truncated: 30 more columns]
